# Supplementary material for: Representation from India in multinational, interventional, phase 2 or 3 trials registered in Clinical Trials Registry-India: A cross-sectional study
Source: PLoS One. 2023 Sep 20;18(9):e0284434. doi: 10.1371/journal.pone.0284434 (PMC10511072; doi:10.1371/journal.pone.0284434)
Supplement: S5 File — (XLSX) [file pone.0284434.s005.xlsx]

## Sheet: Cover Sheet
	S5 File.The steps taken to identify all the trials registered with CTRI between 1 January 2013 and 31 December 2020, that were interventional, and Phase 2 or Phase 3.
	Sheet Name	Description	Number of trials
	26,889 trials	S5.1 File. Trials registered between 1 Jan 2013 and 31 Dec 2020 (inclusive)	26889
	19,361 trials	S5.2 File. Trials registered from 1 Jan 2013 onwards AND Interventional*	19361
	7528 trials	S5.3 File. Trials registered from 1 Jan 2013 onwards but not Interventional	7528
	6437 trials	S5.4 File. Trials registered from 1 Jan 2013 onwards AND Interventional AND Phase 1/2 OR Phase 2 OR Phase 2/3 OR Phase 3	6437
	12,924 trials	S5.5 File. Trials registered from 1 Jan 2013 onwards AND Interventional but not Phase 1/2 OR Phase 2 OR Phase 2/3 OR Phase 3	12924
		* In the field Type of trial, ‘Interventional’ is one of the options. The others are Observational, BA/BE and PMS (Post Marketing Studies)

## Sheet: 26,889 trials
S5.1 File. Trials registered between 1 Jan 2013 and 31 Dec 2020 (inclusive)
CTRI number	Type of Trial	Type of Study	Study design	Phase	Registered on
CTRI/2014/10/005135	Interventional	Preventive	Randomized, Parallel Group Trial	Phase 4	2014-10-22
CTRI/2019/03/018095	Observational	Cross Sectional Study	Other	N/A	2019-03-15
CTRI/2013/10/004108	Observational	Follow Up Study	Other	N/A	2013-10-29
CTRI/2013/02/003343	Interventional	Drug	Randomized, Parallel Group, Placebo Controlled Trial	Phase 3	2013-02-04
CTRI/2016/01/006573	Observational	pilot	Other	N/A	2016-01-28
CTRI/2013/12/004259	Interventional	PreventiveProcess of Care ChangesOther (Specify) [trained health workers to improve compliance to treatments ]	Randomized, Parallel Group Trial	Phase 4	2013-12-30
CTRI/2014/08/004922	Interventional	Drug	Randomized, Parallel Group, Active Controlled Trial	Phase 2	2014-08-25
CTRI/2018/04/013139	BA/BE		Randomized, Crossover Trial	N/A	2018-04-10
CTRI/2014/12/005312	Interventional	DrugAyurveda	Randomized, Parallel Group Trial	Phase 3	2014-12-18
CTRI/2013/01/003316	Interventional	Preventive	Randomized, Parallel Group, Multiple Arm Trial	N/A	2013-01-23
CTRI/2014/03/004514	Interventional	Nutraceutical	Single Arm Study	N/A	2014-03-28
CTRI/2013/07/003808	Interventional	Drug	Randomized, Parallel Group, Active Controlled Trial	Phase 2/ Phase 3	2013-07-15
CTRI/2018/02/012186	Observational	Cross Sectional Study	Randomized, Parallel Group, Active Controlled Trial	Phase 3	2018-02-27
CTRI/2013/10/004115	Interventional	Surgical/Anesthesia	Single Arm Study	N/A	2013-10-30
CTRI/2014/11/005186	Interventional	Physiotherapy (Not Including YOGA)	Randomized, Parallel Group Trial	N/A	2014-11-07
CTRI/2013/02/003425	Interventional	DrugSurgical/Anesthesia	Randomized, Parallel Group, Active Controlled Trial	Phase 2	2013-02-22
CTRI/2015/10/006235	Interventional	Drug	Randomized, Parallel Group, Placebo Controlled Trial	N/A	2015-10-05
CTRI/2013/11/004125	Interventional	Other (Specify) [orthosis]	Randomized, Parallel Group Trial	N/A	2013-11-01
CTRI/2014/08/004919	Interventional	Drug	Randomized, Parallel Group, Active Controlled Trial	N/A	2014-08-25
CTRI/2013/02/003351	Interventional	ScreeningOther (Specify) [non invasive study to compare the taste of test formulation with standard pure drug]	Randomized, Crossover Trial	N/A	2013-02-06
CTRI/2014/09/005027	Interventional	Stem Cell Therapy	Single Arm Study	Phase 1	2014-09-16
CTRI/2015/06/005859	Interventional	DiagnosticScreening	Cluster Randomized Trial	Phase 4	2015-06-03
CTRI/2013/03/003497	Interventional	Process of Care Changes	Randomized, Parallel Group, Active Controlled Trial	Phase 2	2013-03-18
CTRI/2017/02/007760	Interventional	Physiotherapy (Not Including YOGA)	Randomized, Parallel Group, Active Controlled Trial	Phase 1/ Phase 2	2017-02-01
CTRI/2015/06/005944	Interventional	Other (Specify)	Randomized, Parallel Group, Active Controlled Trial	Phase 3	2015-06-23
CTRI/2018/02/011794	Interventional	Drug	Randomized, Parallel Group Trial	Phase 2	2018-02-09
CTRI/2017/08/009517	Interventional	Drug	Randomized, Parallel Group, Placebo Controlled Trial	Phase 2/ Phase 3	2017-08-28
CTRI/2015/01/005366	Interventional	DrugAyurveda	Randomized, Parallel Group, Active Controlled Trial	Phase 3	2015-01-07
CTRI/2019/05/019036	Interventional	DrugAyurveda	Single Arm Study	Phase 2	2019-05-10
CTRI/2013/05/003616	Interventional	Drug	Single Arm Study	Phase 3	2013-05-07
CTRI/2017/12/010935	Interventional	BiologicalOther (Specify) [Rituximab ]	Randomized, Parallel Group, Active Controlled Trial	Phase 3	2017-12-21
CTRI/2013/06/003762	BA/BE		Randomized, Crossover Trial	N/A	2013-06-18
CTRI/2015/01/005397	Interventional	DrugAyurveda	Randomized, Parallel Group, Active Controlled Trial	Phase 3	2015-01-14
CTRI/2015/01/005351	Interventional	DrugAyurveda	Randomized, Parallel Group, Active Controlled Trial	Phase 3	2015-01-05
CTRI/2015/01/005365	Interventional	DrugAyurveda	Randomized, Parallel Group, Active Controlled Trial	Phase 3	2015-01-07
CTRI/2013/03/003470	Interventional	Drug	Randomized, Parallel Group, Placebo Controlled Trial	Phase 1/ Phase 2	2013-03-11
CTRI/2014/03/004457	Interventional	Surgical/Anesthesia	Randomized, Parallel Group, Multiple Arm Trial	N/A	2014-03-07
CTRI/2014/12/005276	Interventional	DrugAyurveda	Randomized, Parallel Group, Active Controlled Trial	Phase 2/ Phase 3	2014-12-11
CTRI/2014/05/004636	Interventional	Dentistry	Randomized, Parallel Group Trial	Phase 3	2014-05-29
CTRI/2013/10/004056	Interventional	Preventive	Randomized, Parallel Group, Placebo Controlled Trial	Phase 3	2013-10-10
CTRI/2013/11/004162	Interventional	Drug	Randomized, Parallel Group Trial	N/A	2013-11-21
CTRI/2013/02/003429	Interventional	Drug	Non-randomized, Multiple Arm Trial	N/A	2013-02-25
CTRI/2013/09/003957	Interventional	Biological	Randomized, Parallel Group Trial	Phase 3	2013-09-05
CTRI/2013/04/003545	Interventional	Drug	Randomized, Parallel Group Trial	Phase 1/ Phase 2	2013-04-10
CTRI/2013/10/004099	Interventional	Stem Cell Therapy	Single Arm Study	Phase 2/ Phase 3	2013-10-25
CTRI/2013/10/004109	Interventional	Stem Cell Therapy	Single Arm Study	Phase 2/ Phase 3	2013-10-29
CTRI/2013/10/004098	Interventional	Stem Cell Therapy	Single Arm Study	Phase 2/ Phase 3	2013-10-25
CTRI/2013/10/004105	Interventional	Stem Cell Therapy	Single Arm Study	Phase 2/ Phase 3	2013-10-28
CTRI/2013/04/003590	Interventional	DrugBiological	Single Arm Study	Phase 2	2013-04-26
CTRI/2014/10/005155	Interventional	Dentistry	Randomized, Parallel Group, Multiple Arm Trial	Phase 4	2014-10-30
CTRI/2015/07/005987	Interventional	Drug	Randomized, Parallel Group, Placebo Controlled Trial	Phase 3	2015-07-08
CTRI/2013/04/003536	Interventional	Stem Cell Therapy	Randomized, Parallel Group, Active Controlled Trial	Phase 2	2013-04-08
CTRI/2018/02/012187	Interventional	Preventive	Randomized, Parallel Group, Placebo Controlled Trial	N/A	2018-02-27
CTRI/2014/08/004853	Interventional	Drug	Randomized, Parallel Group, Placebo Controlled Trial	Post Marketing Surveillance	2014-08-11
CTRI/2013/08/003933	PMS	Drug	Single Arm Study	Post Marketing Surveillance	2013-08-29
CTRI/2016/04/006859	Observational	Follow Up Study	Single Arm Study	N/A	2016-04-22
CTRI/2016/10/007356	Interventional	Drug	Randomized, Parallel Group Trial	Phase 1	2016-10-13
CTRI/2016/06/007006	PMS	Ayurveda	Randomized, Parallel Group, Placebo Controlled Trial	Post Marketing Surveillance	2016-06-06
CTRI/2013/03/003477	PMS	Drug	Single Arm Study	Post Marketing Surveillance	2013-03-13
CTRI/2014/01/004350	PMS	Drug	Single Arm Study	Post Marketing Surveillance	2014-01-27
CTRI/2013/07/003797	Interventional	Drug	Randomized, Parallel Group, Active Controlled Trial	Phase 3	2013-07-04
CTRI/2015/09/006157	Interventional	Other (Specify) [single arm open label long term study]	Single Arm Study	Phase 3	2015-09-03
CTRI/2013/03/003504	Interventional	Drug	Randomized, Parallel Group, Active Controlled Trial	Phase 3	2013-03-21
CTRI/2015/11/006357	Interventional	Surgical/Anesthesia	Randomized, Parallel Group, Active Controlled Trial	N/A	2015-11-13
CTRI/2013/04/003604	Interventional	Process of Care ChangesNutraceuticalOther (Specify) [Nutritional, micro nutional and Iron and folic acid]	Non-randomized, Active Controlled Trial	Phase 3	2013-04-30
CTRI/2013/02/003364	Interventional	Surgical/Anesthesia	Randomized, Parallel Group Trial	N/A	2013-02-08
CTRI/2014/10/005112	Interventional	Dentistry	Randomized, Parallel Group Trial	Phase 4	2014-10-16
CTRI/2015/11/006396	Interventional	Surgical/AnesthesiaOther (Specify) [Neo-adjuvant Chemotherapy]	Randomized, Parallel Group, Active Controlled Trial	Phase 2	2015-11-30
CTRI/2013/09/004022	Observational	Cohort Study	Other	N/A	2013-09-26
CTRI/2013/08/003896	Interventional	Stem Cell Therapy	Single Arm Study	Phase 4	2013-08-13
CTRI/2013/07/003839	Observational	Cross Sectional Study	Non-randomized, Multiple Arm Trial	Phase 4	2013-07-25
CTRI/2013/03/003449	Interventional	Surgical/Anesthesia	Randomized, Parallel Group Trial	N/A	2013-03-04
CTRI/2015/06/005853	Interventional	Drug	Randomized, Parallel Group, Active Controlled Trial	N/A	2015-06-03
CTRI/2016/04/006857	Interventional	Homeopathy	Randomized, Parallel Group, Placebo Controlled Trial	Phase 2/ Phase 3	2016-04-22
CTRI/2013/05/003697	Interventional	Surgical/Anesthesia	Randomized, Parallel Group Trial	Post Marketing Surveillance	2013-05-29
CTRI/2013/09/004004	PMS	DrugDiagnostic	Non-randomized, Active Controlled Trial	Post Marketing Surveillance	2013-09-19
CTRI/2014/03/004445	Interventional	Vaccine	Other	Phase 2/ Phase 3	2014-03-05
CTRI/2013/06/003741	Interventional	Drug	Randomized, Parallel Group, Multiple Arm Trial	Post Marketing Surveillance	2013-06-12
CTRI/2013/04/003539	Interventional	DrugOther (Specify) [speech therapy]	Non-randomized, Multiple Arm Trial	Phase 2/ Phase 3	2013-04-10
CTRI/2013/03/003485	Interventional	Drug	Randomized, Crossover Trial	Phase 4	2013-03-15
CTRI/2013/06/003789	Observational	retrospective	Other	N/A	2013-06-27
CTRI/2013/01/003339	Interventional	Surgical/Anesthesia	Other	N/A	2013-01-30
CTRI/2014/02/004402	Interventional	Drug	Randomized, Parallel Group, Placebo Controlled Trial	Phase 3	2014-02-13
CTRI/2016/01/006578	Interventional	Nutraceutical	Randomized, Parallel Group, Placebo Controlled Trial	N/A	2016-01-29
CTRI/2013/02/003403	Interventional	Surgical/Anesthesia	Randomized, Parallel Group Trial	Phase 3	2013-02-18
CTRI/2014/11/005189	Interventional	Biological	Single Arm Study	Phase 4	2014-11-07
CTRI/2013/05/003637	Interventional	Dentistry	Randomized, Crossover Trial	Phase 4	2013-05-14
CTRI/2015/01/005422	Interventional	Yoga & NaturopathyOther (Specify) [Neurology]	Randomized, Parallel Group, Placebo Controlled Trial	N/A	2015-01-19
CTRI/2013/02/003367	Interventional	Surgical/Anesthesia	Randomized, Parallel Group, Active Controlled Trial	N/A	2013-02-11
CTRI/2013/04/003520	Interventional	Drug	Randomized, Parallel Group, Placebo Controlled Trial	Post Marketing Surveillance	2013-04-01
CTRI/2015/04/005671	Interventional	Drug	Randomized, Parallel Group, Placebo Controlled Trial	Phase 2	2015-04-07
CTRI/2013/05/003658	Interventional	ProbioticPreventive	Randomized, Parallel Group, Placebo Controlled Trial	N/A	2013-05-21
CTRI/2016/04/006856	Interventional	Homeopathy	Randomized, Crossover Trial	Phase 3	2016-04-22
CTRI/2016/04/006858	Interventional	Physiotherapy (Not Including YOGA)	Other	N/A	2016-04-22
CTRI/2013/02/003396	Interventional	Drug	Randomized Factorial Trial	Phase 3	2013-02-14
CTRI/2017/09/009746	Interventional	Dentistry	Randomized, Parallel Group Trial	Phase 3	2017-09-13
CTRI/2014/07/004778	Interventional	Biological	Randomized, Parallel Group, Multiple Arm Trial	Phase 2	2014-07-25
CTRI/2013/05/003709	Interventional	DrugAyurveda	Single Arm Study	Phase 2	2013-05-31
CTRI/2017/11/010601	Interventional	Physiotherapy (Not Including YOGA)	Randomized, Parallel Group Trial	N/A	2017-11-23
CTRI/2013/03/003455	Interventional	AyurvedaPreventive	Randomized, Parallel Group Trial	N/A	2013-03-05
CTRI/2013/01/003318	Interventional	DrugMedical Device	Non-randomized, Multiple Arm Trial	Phase 3	2013-01-23
CTRI/2016/05/006964	Interventional	Drug	Single Arm Study	N/A	2016-05-25
CTRI/2015/08/006083	Interventional	Drug	Randomized, Parallel Group Trial	Phase 4	2015-08-07
CTRI/2014/12/005299	Interventional	Drug	Randomized, Parallel Group, Placebo Controlled Trial	N/A	2014-12-16
CTRI/2014/07/004751	Interventional	Drug	Randomized, Parallel Group Trial	N/A	2014-07-22
CTRI/2015/01/005471	Interventional	DrugAyurvedaPreventive	Randomized, Parallel Group, Placebo Controlled Trial	N/A	2015-01-28
CTRI/2015/06/005860	Observational	Cross Sectional Study	Single Arm Study	N/A	2015-06-03
CTRI/2013/08/003889	Interventional	Surgical/Anesthesia	Randomized, Parallel Group, Active Controlled Trial	N/A	2013-08-08
CTRI/2015/12/006452	Interventional	Drug	Randomized, Parallel Group, Placebo Controlled Trial	Phase 4	2015-12-21
CTRI/2014/07/004799	Interventional	PreventiveScreeningBehavioral	Randomized, Parallel Group Trial	N/A	2014-07-31
CTRI/2013/02/003398	Interventional	Other (Specify) [Parenteral maintenance fluid]	Randomized, Parallel Group, Active Controlled Trial	N/A	2013-02-15
CTRI/2014/02/004412	Interventional	Medical Device	Randomized, Parallel Group Trial	Phase 4	2014-02-17
CTRI/2013/07/003825	Interventional	Surgical/Anesthesia	Randomized, Parallel Group Trial	Phase 4	2013-07-22
CTRI/2014/02/004411	Interventional	DrugMedical Device	Randomized, Parallel Group Trial	Phase 4	2014-02-17
CTRI/2015/11/006342	Interventional	Drug	Randomized, Crossover Trial	Phase 3	2015-11-04
CTRI/2013/09/004014	Interventional	Probiotic	Randomized, Parallel Group, Placebo Controlled Trial	Phase 3	2013-09-23
CTRI/2014/04/004559	Interventional	Drug	Randomized, Parallel Group Trial	N/A	2014-04-23
CTRI/2013/10/004044	Interventional	Drug	Other	N/A	2013-10-03
CTRI/2017/09/009847	Interventional	Physiotherapy (Not Including YOGA)	Randomized, Parallel Group Trial	N/A	2017-09-19
CTRI/2013/09/004000	Interventional	Drug	Randomized, Parallel Group, Active Controlled Trial	Phase 4	2013-09-18
CTRI/2015/06/005862	Interventional	Siddha	Single Arm Study	Phase 2	2015-06-03
CTRI/2013/02/003437	Interventional	Medical Device	Non-randomized, Active Controlled Trial	N/A	2013-02-27
CTRI/2013/02/003345	Interventional	Other (Specify) [Educational interventional]	Other	N/A	2013-02-04
CTRI/2013/04/003559	Interventional	Behavioral	Randomized, Parallel Group, Active Controlled Trial	N/A	2013-04-15
CTRI/2013/02/003380	Observational	Cohort Study	Other	N/A	2013-02-12
CTRI/2015/10/006234	Interventional	DrugSurgical/Anesthesia	Randomized, Parallel Group, Placebo Controlled Trial	Phase 4	2015-10-05
CTRI/2013/06/003757	Interventional	Nutraceutical	Randomized, Parallel Group Trial	N/A	2013-06-17
CTRI/2013/03/003451	Interventional	Surgical/Anesthesia	Other	N/A	2013-03-04
CTRI/2013/04/003601	Observational	Case Control Study	Other	N/A	2013-04-30
CTRI/2013/04/003540	Interventional	Other (Specify) [Dietary Supplement]	Randomized, Parallel Group, Placebo Controlled Trial	Phase 3	2013-04-10
CTRI/2013/02/003357	Interventional	DrugPreventive	Randomized, Parallel Group, Active Controlled Trial	Phase 4	2013-02-07
CTRI/2016/06/007055	Interventional	Physiotherapy (Not Including YOGA)	Randomized, Parallel Group, Active Controlled Trial	Phase 2	2016-06-29
CTRI/2014/02/004398	Interventional	Drug	Other	Phase 4	2014-02-11
CTRI/2014/10/005088	Interventional	Drug	Randomized, Parallel Group, Active Controlled Trial	Phase 3	2014-10-10
CTRI/2020/10/028383	Interventional	DrugAyurveda	Randomized, Parallel Group Trial	Phase 2/ Phase 3	2020-10-13
CTRI/2014/11/005185	Interventional	Siddha	Single Arm Study	Phase 3	2014-11-07
CTRI/2013/02/003416	Interventional	Behavioral	Randomized, Parallel Group Trial	N/A	2013-02-20
CTRI/2013/09/004019	Interventional	Preventive	Randomized, Parallel Group, Active Controlled Trial	N/A	2013-09-24
CTRI/2015/12/006466	Interventional	DrugSurgical/Anesthesia	Randomized, Parallel Group, Active Controlled Trial	Phase 1	2015-12-31
CTRI/2014/12/005338	Interventional	BehavioralOther (Specify) [Psychological]	Single Arm Study	N/A	2014-12-31
CTRI/2013/04/003588	Interventional	Drug	Randomized, Parallel Group, Active Controlled Trial	Phase 3	2013-04-26
CTRI/2013/05/003653	Interventional	Medical DeviceSurgical/Anesthesia	Randomized, Parallel Group Trial	N/A	2013-05-20
CTRI/2013/10/004100	Interventional	DrugAyurvedaYoga & Naturopathy	Randomized, Parallel Group, Placebo Controlled Trial	Phase 2/ Phase 3	2013-10-25
CTRI/2013/06/003729	Interventional	Surgical/Anesthesia	Randomized, Parallel Group Trial	N/A	2013-06-10
CTRI/2018/03/012360	Interventional	Medical Device	Single Arm Study	N/A	2018-03-06
CTRI/2015/06/005863	Interventional	Drug	Randomized, Parallel Group, Placebo Controlled Trial	N/A	2015-06-03
CTRI/2013/05/003659	PMS	Drug	Single Arm Study	Post Marketing Surveillance	2013-05-21
CTRI/2014/03/004495	Interventional	Preventive	Randomized, Parallel Group Trial	N/A	2014-03-24
CTRI/2015/11/006358	Interventional	Drug	Randomized, Parallel Group, Active Controlled Trial	Phase 3	2015-11-13
CTRI/2013/10/004113	Interventional	Drug	Randomized, Parallel Group, Multiple Arm Trial	Phase 4	2013-10-30
CTRI/2013/03/003514	Interventional	Physiotherapy (Not Including YOGA)	Single Arm Study	N/A	2013-03-26
CTRI/2013/04/003548	Observational	Cross Sectional Study	Single Arm Study	N/A	2013-04-11
CTRI/2013/10/004121	Interventional	Drug	Randomized, Parallel Group, Multiple Arm Trial	Phase 4	2013-10-31
CTRI/2013/03/003496	Interventional	Surgical/Anesthesia	Randomized, Parallel Group, Active Controlled Trial	Phase 3/ Phase 4	2013-03-18
CTRI/2013/11/004155	Interventional	Drug	Randomized, Parallel Group Trial	Phase 4	2013-11-20
CTRI/2014/02/004381	Interventional	ProbioticPreventive	Randomized, Parallel Group Trial	Phase 2	2014-02-05
CTRI/2013/01/003317	Interventional	Drug	Randomized, Parallel Group, Placebo Controlled Trial	Phase 3/ Phase 4	2013-01-23
CTRI/2013/01/003327	Observational	Cross Sectional Study	Single Arm Study	N/A	2013-01-28
CTRI/2013/06/003749	Interventional	Biological	Randomized, Parallel Group, Active Controlled Trial	Phase 4	2013-06-13
CTRI/2013/06/003787	Interventional	Drug	Single Arm Study	N/A	2013-06-27
CTRI/2013/01/003276	Interventional	Other (Specify) [Skin Sensitivity test]	Other	N/A	2013-01-01
CTRI/2013/06/003788	Interventional	Drug	Randomized Factorial Trial	Phase 1	2013-06-27
CTRI/2013/06/003726	Interventional	Process of Care Changes	Randomized, Parallel Group Trial	N/A	2013-06-07
CTRI/2018/03/012320	Interventional	DrugAyurvedaPreventive	Randomized, Parallel Group, Active Controlled Trial	Phase 2/ Phase 3	2018-03-05
CTRI/2017/03/008272	Interventional	Nutraceutical	Randomized, Parallel Group, Active Controlled Trial	N/A	2017-03-31
CTRI/2014/07/004748	Interventional	Surgical/Anesthesia	Randomized, Parallel Group, Active Controlled Trial	Phase 4	2014-07-18
CTRI/2013/09/003943	Interventional	Medical Device	Other	Phase 3	2013-09-02
CTRI/2013/01/003312	Observational	Case Control Study	Other	N/A	2013-01-22
CTRI/2013/05/003605	Interventional	DrugSurgical/Anesthesia	Randomized, Parallel Group, Active Controlled Trial	Phase 3	2013-05-01
CTRI/2013/01/003307	Interventional	Other (Specify) [Primary Irritation patch test on healthy human volunteers.]	Other	N/A	2013-01-21
CTRI/2013/10/004082	Interventional	Drug	Randomized, Parallel Group, Placebo Controlled Trial	Phase 3	2013-10-21
CTRI/2013/01/003308	Interventional	Ayurveda	Randomized, Parallel Group, Active Controlled Trial	Phase 3	2013-01-21
CTRI/2013/04/003551	Interventional	Ayurveda	Single Arm Study	Phase 2	2013-04-12
CTRI/2013/04/003542	Observational	Epidemiology Study	Other	N/A	2013-04-10
CTRI/2014/03/004469	Interventional	Drug	Randomized, Parallel Group, Placebo Controlled Trial	Phase 4	2014-03-12
CTRI/2013/09/004029	Interventional	DrugDentistry	Single Arm Study	N/A	2013-09-27
CTRI/2013/09/003977	Interventional	Drug	Randomized, Parallel Group, Active Controlled Trial	Phase 3	2013-09-12
CTRI/2017/11/010365	Interventional	Medical DeviceSurgical/Anesthesia	Randomized, Parallel Group Trial	N/A	2017-11-03
CTRI/2013/05/003711	Interventional	Vaccine	Randomized, Parallel Group Trial	Phase 1/ Phase 2	2013-05-31
CTRI/2013/01/003310	Interventional	Drug	Randomized, Parallel Group, Active Controlled Trial	Phase 3	2013-01-21
CTRI/2013/10/004095	Interventional	Physiotherapy (Not Including YOGA)	Randomized Factorial Trial	N/A	2013-10-24
CTRI/2013/12/004185	Interventional	Surgical/AnesthesiaPreventive	Randomized, Parallel Group, Active Controlled Trial	N/A	2013-12-05
CTRI/2013/05/003617	Observational	Cross Sectional Study	Other	N/A	2013-05-07
CTRI/2013/02/003374	Interventional	Drug	Randomized, Parallel Group, Multiple Arm Trial	Phase 3/ Phase 4	2013-02-11
CTRI/2013/10/004065	Interventional	AyurvedaNutraceutical	Randomized, Parallel Group, Placebo Controlled Trial	Phase 2	2013-10-15
CTRI/2018/03/012288	Interventional	Surgical/Anesthesia	Randomized Factorial Trial	N/A	2018-03-01
CTRI/2013/01/003328	Interventional	Drug	Randomized, Parallel Group, Placebo Controlled Trial	Phase 3	2013-01-28
CTRI/2013/03/003468	Interventional	Process of Care Changes	Randomized, Parallel Group, Active Controlled Trial	N/A	2013-03-11
CTRI/2013/01/003300	Interventional	Surgical/Anesthesia	Non-randomized, Multiple Arm Trial	N/A	2013-01-15
CTRI/2013/06/003771	Observational	Cohort Study	Other	N/A	2013-06-20
CTRI/2014/01/004287	Observational	Follow Up Study	Other	N/A	2014-01-06
CTRI/2013/07/003832	Interventional	Ayurveda	Randomized, Parallel Group Trial	Phase 3	2013-07-23
CTRI/2014/03/004494	Interventional	Drug	Single Arm Study	N/A	2014-03-24
CTRI/2017/10/010159	Interventional	DrugSurgical/Anesthesia	Randomized, Parallel Group, Active Controlled Trial	Phase 4	2017-10-23
CTRI/2015/06/005928	BA/BE		Randomized, Crossover Trial	N/A	2015-06-18
CTRI/2015/06/005871	Interventional	Surgical/Anesthesia	Single Arm Study	N/A	2015-06-04
CTRI/2013/02/003373	Interventional	Radiation Therapy	Single Arm Study	Phase 2	2013-02-11
CTRI/2013/06/003768	Interventional	Drug	Single Arm Study	Phase 2	2013-06-19
CTRI/2013/02/003410	Interventional	Radiation Therapy	Randomized, Parallel Group Trial	Phase 3	2013-02-19
CTRI/2013/01/003301	Interventional	Drug	Randomized, Parallel Group, Placebo Controlled Trial	Phase 3	2013-01-15
CTRI/2015/10/006319	Observational	Follow Up Study	Randomized, Parallel Group, Placebo Controlled Trial	N/A	2015-10-27
CTRI/2013/02/003399	Interventional	Other (Specify) [Oral Rehydration Solution]	Randomized, Parallel Group, Active Controlled Trial	Phase 3	2013-02-15
CTRI/2013/04/003579	Interventional	Other (Specify) [cosmetics]	Single Arm Study	Phase 2	2013-04-23
CTRI/2015/06/005874	Observational	Follow Up Study	Randomized, Parallel Group Trial	Phase 3	2015-06-04
CTRI/2013/05/003671	Observational	Prevalence / epidemiology	Other	N/A	2013-05-23
CTRI/2013/01/003324	Interventional	Ayurveda	Randomized, Parallel Group Trial	Phase 3	2013-01-23
CTRI/2013/03/003500	Interventional	Ayurveda	Randomized, Parallel Group Trial	Phase 3	2013-03-20
CTRI/2013/02/003365	Interventional	Other (Specify) [Cooking oil replacement]	Randomized, Parallel Group, Multiple Arm Trial	N/A	2013-02-08
CTRI/2013/05/003611	Interventional	Vaccine	Randomized, Parallel Group Trial	Phase 3	2013-05-06
CTRI/2013/03/003464	PMS	Other (Specify) [Medical Device]	Other	Post Marketing Surveillance	2013-03-08
CTRI/2013/01/003323	Interventional	BiologicalPreventive	Randomized, Parallel Group, Active Controlled Trial	Phase 3	2013-01-23
CTRI/2013/01/003289	Interventional	Drug	Randomized, Parallel Group, Placebo Controlled Trial	Phase 3	2013-01-08
CTRI/2013/02/003426	Interventional	Other (Specify) [Cosmetics]	Single Arm Study	N/A	2013-02-25
CTRI/2018/02/011973	Interventional	Surgical/Anesthesia	Randomized, Parallel Group Trial	N/A	2018-02-19
CTRI/2015/01/005476	Interventional	PreventiveDentistry	Cluster Randomized Trial	N/A	2015-01-29
CTRI/2013/01/003314	Interventional	Nutraceutical	Randomized, Parallel Group, Multiple Arm Trial	N/A	2013-01-22
CTRI/2013/01/003293	Interventional	Surgical/Anesthesia	Randomized, Parallel Group, Active Controlled Trial	Phase 3	2013-01-11
CTRI/2018/03/012390	Interventional	Probiotic	Randomized, Parallel Group, Placebo Controlled Trial	N/A	2018-03-07
CTRI/2013/02/003441	Observational	Follow Up Study	Single Arm Study	N/A	2013-02-28
CTRI/2018/02/012242	Observational	Cross Sectional Study	Other	N/A	2018-02-28
CTRI/2016/06/007009	Interventional	DrugSurgical/Anesthesia	Randomized, Parallel Group, Placebo Controlled Trial	N/A	2016-06-06
CTRI/2015/06/005846	Interventional	Surgical/Anesthesia	Randomized, Parallel Group Trial	N/A	2015-06-03
CTRI/2015/10/006310	Interventional	DrugProcess of Care Changes	Randomized, Parallel Group Trial	N/A	2015-10-26
CTRI/2015/12/006472	Interventional	Other (Specify) [Perfume]	Other	Phase 2	2015-12-31
CTRI/2013/05/003664	Observational	Cohort Study	Other	N/A	2013-05-22
CTRI/2013/03/003472	Interventional	Drug	Randomized, Parallel Group Trial	N/A	2013-03-12
CTRI/2014/02/004435	Observational	Cohort Study	Non-randomized, Multiple Arm Trial	Phase 4	2014-02-25
CTRI/2013/05/003629	PMS	Drug	Single Arm Study	Phase 4	2013-05-10
CTRI/2013/05/003606	Interventional	DrugSurgical/Anesthesia	Randomized, Parallel Group Trial	Phase 4	2013-05-03
CTRI/2018/04/013128	Interventional	Drug	Randomized, Parallel Group, Multiple Arm Trial	Phase 3	2018-04-10
CTRI/2013/07/003838	Interventional	Drug	Randomized, Parallel Group, Placebo Controlled Trial	Phase 1/ Phase 2	2013-07-25
CTRI/2014/01/004281	Interventional	DrugSiddhaOther (Specify) [Clinical study on Poly herbal formulation]	Single Arm Study	Phase 2	2014-01-03
CTRI/2013/03/003498	Interventional	DrugSurgical/Anesthesia	Randomized, Parallel Group, Placebo Controlled Trial	N/A	2013-03-19
CTRI/2013/03/003454	Interventional	Radiation Therapy	Randomized, Parallel Group Trial	Phase 3	2013-03-05
CTRI/2013/10/004042	Interventional	DrugSurgical/Anesthesia	Randomized, Parallel Group, Active Controlled Trial	N/A	2013-10-03
CTRI/2013/01/003280	Interventional	Other (Specify) [supernatent embryo culture medium]	Randomized, Parallel Group Trial	N/A	2013-01-02
CTRI/2014/06/004663	Interventional	Process of Care Changes	Randomized, Parallel Group Trial	N/A	2014-06-11
CTRI/2014/03/004497	Interventional	VaccineBiologicalPreventive	Randomized, Parallel Group, Active Controlled Trial	Phase 3	2014-03-25
CTRI/2015/06/005945	Observational	Multicentre, open label and observational study	Other	Post Marketing Surveillance	2015-06-24
CTRI/2013/02/003435	BA/BE		Randomized, Crossover Trial	N/A	2013-02-26
CTRI/2015/07/005985	Observational	Non interventional study	Other	Post Marketing Surveillance	2015-07-08
CTRI/2016/08/007203	Interventional	Process of Care Changes	Randomized, Parallel Group, Multiple Arm Trial	Phase 3	2016-08-17
CTRI/2013/09/003998	PMS	Nutraceutical	Non-randomized, Active Controlled Trial	Phase 4	2013-09-18
CTRI/2020/03/024192	BA/BE		Other	Phase 1	2020-03-24
CTRI/2018/04/013310	Interventional	Dentistry	Randomized, Parallel Group, Active Controlled Trial	Phase 3	2018-04-17
CTRI/2013/08/003897	Interventional	Preventive	Randomized, Parallel Group, Active Controlled Trial	N/A	2013-08-13
CTRI/2013/10/004050	Interventional	Nutraceutical	Randomized, Parallel Group, Placebo Controlled Trial	N/A	2013-10-08
CTRI/2015/01/005437	Interventional	Medical DeviceDiagnostic	Randomized, Parallel Group Trial	Phase 4	2015-01-21
CTRI/2014/08/004845	Interventional	Medical DeviceDiagnostic	Randomized, Parallel Group, Multiple Arm Trial	Phase 4	2014-08-08
CTRI/2013/02/003362	Interventional	Physiotherapy (Not Including YOGA)	Other	N/A	2013-02-08
CTRI/2013/12/004253	Interventional	DrugSiddha	Single Arm Study	Phase 3	2013-12-27
CTRI/2014/02/004382	Interventional	Drug	Single Arm Study	Phase 4	2014-02-06
CTRI/2013/01/003311	Interventional	Surgical/Anesthesia	Randomized, Parallel Group, Active Controlled Trial	N/A	2013-01-21
CTRI/2013/04/003544	Interventional	Ayurveda	Randomized, Parallel Group Trial	Phase 1/ Phase 2	2013-04-10
CTRI/2013/02/003360	Interventional	Drug	Randomized, Parallel Group, Placebo Controlled Trial	Phase 4	2013-02-07
CTRI/2013/06/003774	Interventional	Radiation Therapy	Randomized, Parallel Group Trial	Phase 2/ Phase 3	2013-06-21
CTRI/2013/05/003673	Interventional	Diagnostic	Randomized, Parallel Group, Active Controlled Trial	N/A	2013-05-24
CTRI/2013/11/004122	Interventional	Other (Specify) [It will compare an early and late AEDs withdrawal after pediatric epilepsy surgery and F/U upto 5yrs]	Randomized, Parallel Group Trial	Phase 3	2013-11-01
CTRI/2013/02/003405	Interventional	Other (Specify) [Two regimens of platelet transfusions in newborn infants]	Randomized, Parallel Group Trial	Phase 2/ Phase 3	2013-02-18
CTRI/2013/04/003546	BA/BE		Randomized, Crossover Trial	N/A	2013-04-11
CTRI/2013/03/003465	Interventional	DrugAyurveda	Randomized, Parallel Group Trial	Phase 1	2013-03-08
CTRI/2014/03/004513	Interventional	Drug	Randomized, Parallel Group, Active Controlled Trial	Phase 3	2014-03-28
CTRI/2013/03/003450	Interventional	DrugSurgical/Anesthesia	Randomized, Parallel Group, Active Controlled Trial	Phase 4	2013-03-04
CTRI/2013/03/003446	Interventional	Medical DeviceSurgical/Anesthesia	Randomized, Parallel Group, Active Controlled Trial	N/A	2013-03-04
CTRI/2015/06/005873	PMS	Drug	Single Arm Study	Post Marketing Surveillance	2015-06-04
CTRI/2013/02/003395	Interventional	Drug	Randomized, Parallel Group, Active Controlled Trial	Phase 3/ Phase 4	2013-02-14
CTRI/2013/01/003333	Observational	Cross Sectional Study	Other	N/A	2013-01-28
CTRI/2013/01/003309	Observational	Research Study-Molecular analysis of Hair follicle	Other	N/A	2013-01-21
CTRI/2013/03/003444	Interventional	Drug	Randomized, Parallel Group, Placebo Controlled Trial	Phase 2	2013-03-04
CTRI/2013/03/003445	Interventional	Drug	Randomized, Parallel Group, Placebo Controlled Trial	Phase 2	2013-03-04
CTRI/2013/05/003663	Interventional	Nutraceutical	Randomized, Parallel Group, Placebo Controlled Trial	Phase 3	2013-05-22
CTRI/2013/02/003401	Interventional	Drug	Randomized, Parallel Group, Active Controlled Trial	Phase 3	2013-02-18
CTRI/2013/01/003313	PMS	Medical Device	Single Arm Study	Post Marketing Surveillance	2013-01-22
CTRI/2013/01/003315	Observational	Cross Sectional Study	Other	N/A	2013-01-23
CTRI/2013/02/003388	Interventional	Drug	Randomized, Parallel Group, Active Controlled Trial	Phase 3	2013-02-13
CTRI/2013/02/003375	Observational	Cross Sectional Study	Other	Phase 4	2013-02-11
CTRI/2013/07/003820	Interventional	DrugSurgical/Anesthesia	Randomized, Parallel Group, Placebo Controlled Trial	Phase 4	2013-07-18
CTRI/2014/03/004480	Interventional	Drug	Single Arm Study	Phase 4	2014-03-18
CTRI/2013/02/003370	Interventional	Medical Device	Randomized, Parallel Group, Active Controlled Trial	N/A	2013-02-11
CTRI/2013/03/003442	Interventional	Drug	Randomized, Parallel Group Trial	Phase 4	2013-03-01
CTRI/2013/01/003282	Interventional	Process of Care ChangesBehavioral	Cluster Randomized Trial	N/A	2013-01-02
CTRI/2013/02/003383	Observational	Cross Sectional Study	Other	N/A	2013-02-12
CTRI/2013/01/003304	Observational	Research Study	Other	N/A	2013-01-21
CTRI/2013/09/003994	Interventional	Drug	Randomized, Parallel Group, Placebo Controlled Trial	Phase 3	2013-09-18
CTRI/2013/07/003793	Interventional	Drug	Randomized, Parallel Group, Multiple Arm Trial	Phase 3	2013-07-01
CTRI/2015/06/005914	Interventional	Drug	Randomized, Parallel Group, Multiple Arm Trial	Phase 3	2015-06-15
CTRI/2013/01/003306	Interventional	Other (Specify) [Skin sensitivity]	Other	N/A	2013-01-21
CTRI/2013/09/003953	Interventional	Biological	Randomized, Crossover Trial	Phase 2	2013-09-04
CTRI/2013/04/003525	Observational	Cohort Study	Other	N/A	2013-04-01
CTRI/2013/03/003499	PMS	Medical Device	Other	Post Marketing Surveillance	2013-03-19
CTRI/2013/01/003292	Interventional	Other (Specify) [Food supplement]	Non-randomized, Active Controlled Trial	N/A	2013-01-11
CTRI/2013/05/003632	Interventional	Physiotherapy (Not Including YOGA)	Randomized, Parallel Group, Active Controlled Trial	Phase 3	2013-05-10
CTRI/2013/02/003379	Interventional	Drug	Randomized, Parallel Group, Active Controlled Trial	Phase 3/ Phase 4	2013-02-12
CTRI/2013/01/003332	Interventional	DrugSurgical/Anesthesia	Randomized, Parallel Group Trial	Post Marketing Surveillance	2013-01-28
CTRI/2014/01/004364	Interventional	Dentistry	Randomized, Parallel Group, Multiple Arm Trial	Phase 3	2014-01-29
CTRI/2014/06/004691	Interventional	Homeopathy	Other	Phase 4	2014-06-20
CTRI/2013/05/003667	Interventional	Vaccine	Randomized, Parallel Group, Placebo Controlled Trial	Phase 3	2013-05-23
CTRI/2013/01/003296	Interventional	Drug	Randomized, Parallel Group Trial	Phase 2	2013-01-15
CTRI/2013/10/004055	Interventional	Drug	Randomized, Parallel Group, Active Controlled Trial	N/A	2013-10-10
CTRI/2013/03/003456	Interventional	Surgical/Anesthesia	Randomized, Parallel Group Trial	N/A	2013-03-05
CTRI/2013/06/003731	Interventional	Physiotherapy (Not Including YOGA)	Other	N/A	2013-06-10
CTRI/2013/12/004244	Interventional	Drug	Other	Phase 4	2013-12-26
CTRI/2013/01/003305	Interventional	Surgical/Anesthesia	Randomized, Parallel Group, Multiple Arm Trial	Phase 4	2013-01-21
CTRI/2013/08/003878	BA/BE		Randomized, Crossover Trial	Phase 1/ Phase 2	2013-08-05
CTRI/2013/02/003381	Observational	Cross Sectional Study	Non-randomized, Active Controlled Trial	N/A	2013-02-12
CTRI/2013/01/003279	Observational	Cross Sectional Study	Non-randomized, Active Controlled Trial	N/A	2013-01-02
CTRI/2013/02/003391	Observational	Cross Sectional Study	Non-randomized, Active Controlled Trial	N/A	2013-02-14
CTRI/2014/04/004518	Interventional	Biological	Randomized, Parallel Group, Placebo Controlled Trial	Phase 3	2014-04-02
CTRI/2013/08/003934	Interventional	DrugSurgical/Anesthesia	Randomized, Parallel Group, Active Controlled Trial	N/A	2013-08-29
CTRI/2013/02/003422	Interventional	Drug	Randomized, Parallel Group Trial	Phase 3	2013-02-22
CTRI/2013/01/003287	Interventional	Drug	Randomized, Parallel Group, Active Controlled Trial	N/A	2013-01-07
CTRI/2014/04/004574	Interventional	Drug	Randomized, Parallel Group, Active Controlled Trial	Phase 3/ Phase 4	2014-04-28
CTRI/2013/01/003294	Interventional	Drug	Randomized, Parallel Group, Placebo Controlled Trial	Phase 2	2013-01-11
CTRI/2013/01/003277	Interventional	Preventive	Randomized, Parallel Group, Active Controlled Trial	Phase 1	2013-01-01
CTRI/2014/02/004379	PMS	Drug	Single Arm Study	Post Marketing Surveillance	2014-02-04
CTRI/2013/02/003361	Interventional	Surgical/Anesthesia	Randomized, Parallel Group, Active Controlled Trial	N/A	2013-02-08
CTRI/2013/03/003452	Observational	DIAGNOSTIC STUDY	Other	N/A	2013-03-05
CTRI/2013/08/003886	Observational	Follow Up Study	Single Arm Study	N/A	2013-08-08
CTRI/2016/06/007025	Interventional	Other (Specify) [cosmetics]	Other	N/A	2016-06-14
CTRI/2013/03/003505	Interventional	Drug	Randomized, Parallel Group Trial	Phase 4	2013-03-21
CTRI/2014/02/004384	Observational	Follow Up Study	Non-randomized, Active Controlled Trial	N/A	2014-02-06
CTRI/2013/02/003344	Interventional	Surgical/Anesthesia	Randomized, Parallel Group, Placebo Controlled Trial	Post Marketing Surveillance	2013-02-04
CTRI/2014/09/005001	Observational	Correlative study	Other	N/A	2014-09-10
CTRI/2013/11/004156	Observational	comparative	Other	N/A	2013-11-20
CTRI/2014/03/004455	Observational	comparative	Other	N/A	2014-03-07
CTRI/2013/01/003298	Observational	Case Control Study	Other	N/A	2013-01-15
CTRI/2013/01/003303	Observational	Cross Sectional Study	Other	N/A	2013-01-21
CTRI/2014/03/004471	Observational	descriptive	Other	N/A	2014-03-12
CTRI/2014/08/004914	Observational	DESCRIPTIVE	Other	N/A	2014-08-22
CTRI/2013/09/004005	Interventional	BiologicalOther (Specify) [recombinant product]	Randomized, Parallel Group, Active Controlled Trial	Phase 3	2013-09-20
CTRI/2013/08/003903	Observational	Case Control Study	Other	N/A	2013-08-19
CTRI/2013/08/003909	Interventional	Medical DeviceSurgical/AnesthesiaDentistry	Other	N/A	2013-08-22
CTRI/2014/09/004966	Observational	Cross Sectional Study	Other	N/A	2014-09-03
CTRI/2013/03/003478	PMS	Biological	Single Arm Study	Post Marketing Surveillance	2013-03-13
CTRI/2013/04/003526	Interventional	Drug	Randomized, Parallel Group Trial	Phase 4	2013-04-02
CTRI/2013/04/003558	Interventional	Other (Specify) [Cosmetic]	Randomized, Parallel Group, Placebo Controlled Trial	N/A	2013-04-15
CTRI/2013/07/003816	Observational	Cohort Study	Other	N/A	2013-07-17
CTRI/2013/09/003988	Observational	Cohort Study	Single Arm Study	N/A	2013-09-17
CTRI/2015/06/005910	Interventional	DrugSurgical/AnesthesiaDentistry	Other	Phase 2	2015-06-15
CTRI/2013/09/003995	Interventional	Biological	Randomized, Parallel Group, Placebo Controlled Trial	Phase 3	2013-09-18
CTRI/2013/09/004013	Interventional	DrugDentistry	Randomized, Parallel Group, Placebo Controlled Trial	Post Marketing Surveillance	2013-09-23
CTRI/2014/05/004602	Interventional	Medical Device	Randomized, Parallel Group Trial	Phase 3/ Phase 4	2014-05-15
CTRI/2013/01/003331	Interventional	Drug	Non-randomized, Active Controlled Trial	Phase 2	2013-01-28
CTRI/2013/09/003958	Interventional	Biological	Single Arm Study	Phase 3	2013-09-05
CTRI/2018/02/011784	Interventional	Other (Specify) [Fairness study]	Randomized, Parallel Group Trial	Phase 2	2018-02-08
CTRI/2013/05/003610	Interventional	Physiotherapy (Not Including YOGA)	Randomized, Parallel Group, Placebo Controlled Trial	N/A	2013-05-06
CTRI/2013/03/003495	Interventional	Drug	Randomized, Parallel Group Trial	N/A	2013-03-18
CTRI/2013/04/003564	Interventional	Surgical/Anesthesia	Randomized, Parallel Group, Placebo Controlled Trial	N/A	2013-04-17
CTRI/2013/02/003428	Observational	Retrospective review of medical records	Other	N/A	2013-02-25
CTRI/2013/02/003352	Interventional	Drug	Randomized, Parallel Group, Placebo Controlled Trial	Phase 3	2013-02-06
CTRI/2013/11/004133	Interventional	Drug	Randomized, Parallel Group, Active Controlled Trial	Phase 3	2013-11-07
CTRI/2013/04/003549	Interventional	DrugBiological	Randomized, Parallel Group, Active Controlled Trial	Phase 3	2013-04-12
CTRI/2013/03/003473	Observational	Cross Sectional Study	Single Arm Study	N/A	2013-03-12
CTRI/2013/06/003719	Interventional	Physiotherapy (Not Including YOGA)	Randomized, Parallel Group, Active Controlled Trial	N/A	2013-06-04
CTRI/2013/05/003699	Interventional	DrugBiological	Randomized, Parallel Group, Active Controlled Trial	Phase 3	2013-05-29
CTRI/2013/02/003384	Interventional	Drug	Randomized, Parallel Group, Active Controlled Trial	N/A	2013-02-13
CTRI/2013/02/003394	Observational	Cross Sectional Study	Other	N/A	2013-02-14
CTRI/2013/05/003642	Interventional	Drug	Randomized, Parallel Group, Placebo Controlled Trial	Phase 4	2013-05-15
CTRI/2013/03/003457	Observational	Cross Sectional Study	Other	N/A	2013-03-06
CTRI/2013/01/003338	Interventional	Process of Care Changes	Cluster Randomized Trial	N/A	2013-01-30
CTRI/2013/02/003371	Interventional	Other (Specify) [Skin Sensitivity Test]	Other	N/A	2013-02-11
CTRI/2013/02/003385	Interventional	Drug	Randomized, Parallel Group, Active Controlled Trial	N/A	2013-02-13
CTRI/2013/02/003423	Interventional	Homeopathy	Single Arm Study	N/A	2013-02-22
CTRI/2013/02/003404	Observational	Cross Sectional Study	Other	N/A	2013-02-18
CTRI/2013/01/003319	Observational	Observational (Retrospective data)	Other	N/A	2013-01-23
CTRI/2014/06/004683	Interventional	Surgical/Anesthesia	Randomized, Parallel Group, Active Controlled Trial	N/A	2014-06-18
CTRI/2013/03/003502	Interventional	Other (Specify) [Medical Device]	Other	N/A	2013-03-21
CTRI/2013/09/003984	Observational	Cross Sectional Study	Other	N/A	2013-09-16
CTRI/2013/01/003320	Interventional	Drug	Single Arm Study	Phase 2	2013-01-23
CTRI/2015/07/005988	Interventional	Other (Specify) [cosmetics]	Other	Phase 2	2015-07-09
CTRI/2013/01/003295	Observational	Cross Sectional Study	Other	N/A	2013-01-15
CTRI/2013/05/003704	Interventional	Other (Specify) [Two different types of instructions are given]	Randomized, Parallel Group Trial	N/A	2013-05-30
CTRI/2013/01/003337	Interventional	Probiotic	Randomized, Parallel Group, Placebo Controlled Trial	Phase 3	2013-01-29
CTRI/2013/05/003677	Interventional	ProbioticDentistry	Randomized, Parallel Group, Placebo Controlled Trial	N/A	2013-05-27
CTRI/2013/02/003402	Interventional	Other (Specify) [Elastic taping]	Randomized, Crossover Trial	Phase 2	2013-02-18
CTRI/2013/02/003350	Interventional	Drug	Randomized, Parallel Group Trial	N/A	2013-02-05
CTRI/2013/01/003288	Interventional	Drug	Randomized, Parallel Group, Active Controlled Trial	Phase 4	2013-01-07
CTRI/2013/03/003481	Interventional	Drug	Randomized, Parallel Group, Active Controlled Trial	Phase 3	2013-03-14
CTRI/2013/07/003834	Observational	Cross Sectional Study	Other	N/A	2013-07-23
CTRI/2013/07/003849	Observational	Cross Sectional Study	Other	N/A	2013-07-29
CTRI/2013/04/003550	Interventional	Drug	Randomized, Parallel Group Trial	Phase 4	2013-04-12
CTRI/2013/10/004071	PMS	Diagnostic	Other	Post Marketing Surveillance	2013-10-17
CTRI/2018/02/011714	Interventional	Drug	Randomized, Parallel Group, Placebo Controlled Trial	Phase 3	2018-02-05
CTRI/2013/02/003356	Interventional	Drug	Single Arm Study	Phase 2	2013-02-07
CTRI/2013/01/003286	Interventional	Dentistry	Non-randomized, Placebo Controlled Trial	N/A	2013-01-04
CTRI/2013/03/003517	Interventional	Drug	Single Arm Study	N/A	2013-03-26
CTRI/2014/02/004410	Interventional	Ayurveda	Randomized, Parallel Group, Active Controlled Trial	Phase 2/ Phase 3	2014-02-17
CTRI/2013/02/003382	Interventional	Surgical/Anesthesia	Randomized, Parallel Group, Active Controlled Trial	N/A	2013-02-12
CTRI/2013/02/003439	Interventional	Medical Device	Randomized, Parallel Group, Active Controlled Trial	N/A	2013-02-28
CTRI/2013/01/003281	Interventional	DrugSurgical/Anesthesia	Single Arm Study	N/A	2013-01-02
CTRI/2013/05/003652	Interventional	Medical DeviceSurgical/Anesthesia	Randomized, Parallel Group Trial	N/A	2013-05-20
CTRI/2013/02/003400	Observational	Cross Sectional Study	Other	N/A	2013-02-15
CTRI/2013/11/004143	Interventional	DrugRadiation Therapy	Randomized, Parallel Group Trial	Phase 2	2013-11-14
CTRI/2013/06/003776	Observational	Cross Sectional Study	Other	N/A	2013-06-21
CTRI/2013/02/003387	Observational	Cross Sectional Study	Other	N/A	2013-02-13
CTRI/2013/01/003291	Interventional	AyurvedaDentistry	Randomized, Parallel Group, Active Controlled Trial	N/A	2013-01-11
CTRI/2013/03/003493	Interventional	Surgical/Anesthesia	Randomized, Parallel Group Trial	Phase 4	2013-03-18
CTRI/2013/12/004263	Interventional	Drug	Randomized, Parallel Group, Placebo Controlled Trial	Phase 3	2013-12-31
CTRI/2013/02/003389	Observational	Correlation Study	Other	N/A	2013-02-13
CTRI/2015/05/005821	Interventional	Drug	Randomized, Parallel Group, Active Controlled Trial	Phase 4	2015-05-26
CTRI/2013/05/003641	Interventional	Behavioral	Randomized, Parallel Group, Active Controlled Trial	N/A	2013-05-14
CTRI/2013/03/003448	Observational	Cross Sectional Study	Other	N/A	2013-03-04
CTRI/2013/05/003669	Interventional	Physiotherapy (Not Including YOGA)	Randomized, Parallel Group Trial	N/A	2013-05-23
CTRI/2013/06/003758	Interventional	Drug	Randomized, Parallel Group, Placebo Controlled Trial	Phase 3	2013-06-17
CTRI/2013/03/003506	Interventional	Homeopathy	Single Arm Study	N/A	2013-03-21
CTRI/2013/01/003290	Interventional	Drug	Other	Phase 3	2013-01-11
CTRI/2013/03/003511	Interventional	DrugMedical Device	Randomized, Parallel Group Trial	N/A	2013-03-25
CTRI/2013/01/003299	Observational	Follow Up Study	Single Arm Study	N/A	2013-01-15
CTRI/2013/03/003453	Observational	Cohort Study	Single Arm Study	N/A	2013-03-05
CTRI/2013/03/003474	Interventional	Other (Specify) [Skin Sensitivity Patch test]	Other	N/A	2013-03-12
CTRI/2013/01/003297	Interventional	Other (Specify) [Health Education Programme]	Randomized, Parallel Group Trial	N/A	2013-01-15
CTRI/2013/05/003708	Interventional	DrugSurgical/Anesthesia	Randomized, Parallel Group Trial	Phase 3	2013-05-30
CTRI/2013/04/003521	Interventional	Medical Device	Randomized, Parallel Group Trial	N/A	2013-04-01
CTRI/2013/02/003438	Interventional	Surgical/Anesthesia	Randomized, Parallel Group, Placebo Controlled Trial	Phase 3/ Phase 4	2013-02-28
CTRI/2013/01/003275	Interventional	Drug	Randomized, Parallel Group, Active Controlled Trial	Phase 4	2013-01-01
CTRI/2013/02/003436	Observational	Follow Up Study	Single Arm Study	N/A	2013-02-27
CTRI/2013/02/003363	Interventional	Medical Device	Randomized, Parallel Group Trial	N/A	2013-02-08
CTRI/2013/01/003283	Interventional	Other (Specify) [Cosmetic ]	Randomized, Parallel Group, Active Controlled Trial	N/A	2013-01-02
CTRI/2013/01/003284	Interventional	Other (Specify) [Food]	Randomized, Crossover Trial	Phase 4	2013-01-03
CTRI/2013/01/003302	Interventional	Drug	Randomized, Parallel Group Trial	Phase 4	2013-01-21
CTRI/2013/02/003348	Interventional	Nutraceutical	Randomized, Parallel Group, Placebo Controlled Trial	Phase 3	2013-02-05
CTRI/2013/04/003543	Interventional	Medical Device	Randomized, Parallel Group Trial	Phase 4	2013-04-10
CTRI/2013/01/003336	Interventional	Drug	Randomized, Parallel Group, Placebo Controlled Trial	Phase 4	2013-01-29
CTRI/2013/11/004173	Interventional	DrugSurgical/Anesthesia	Randomized, Parallel Group, Active Controlled Trial	Phase 3	2013-11-27
CTRI/2013/01/003278	Interventional	Biological	Other	Phase 1/ Phase 2	2013-01-01
CTRI/2013/09/003991	Interventional	Drug	Randomized, Parallel Group, Placebo Controlled Trial	Phase 3/ Phase 4	2013-09-17
CTRI/2014/03/004461	Interventional	Drug	Randomized, Parallel Group, Active Controlled Trial	Phase 4	2014-03-10
CTRI/2014/03/004493	Interventional	DrugDiagnostic	Other	N/A	2014-03-24
CTRI/2013/01/003321	Interventional	Other (Specify) [cosmetics]	Other	Phase 2	2013-01-23
CTRI/2013/04/003602	Interventional	PreventiveDentistryBehavioral	Randomized, Parallel Group Trial	N/A	2013-04-30
CTRI/2014/09/005063	Observational	Cross Sectional Study	Other	N/A	2014-09-25
CTRI/2013/05/003607	Interventional	Drug	Randomized, Parallel Group, Active Controlled Trial	Phase 4	2013-05-03
CTRI/2013/08/003864	Interventional	Surgical/Anesthesia	Randomized, Parallel Group, Active Controlled Trial	N/A	2013-08-02
CTRI/2013/01/003285	Interventional	Other (Specify) [cumulative irritancy test]	Other	N/A	2013-01-04
CTRI/2013/04/003596	BA/BE		Other	N/A	2013-04-29
CTRI/2013/01/003325	Interventional	Drug	Randomized, Parallel Group, Active Controlled Trial	Phase 3	2013-01-23
CTRI/2013/03/003458	Observational	Cohort Study	Single Arm Study	N/A	2013-03-06
CTRI/2013/02/003412	Interventional	Process of Care Changes	Single Arm Study	Phase 1/ Phase 2	2013-02-19
CTRI/2013/05/003627	PMS	Biological	Single Arm Study	Post Marketing Surveillance	2013-05-10
CTRI/2014/11/005171	Interventional	DrugBiological	Randomized, Parallel Group Trial	Phase 3	2014-11-05
CTRI/2013/02/003414	Interventional	Drug	Non-randomized, Placebo Controlled Trial	Phase 2	2013-02-20
CTRI/2013/02/003340	Interventional	Drug	Randomized, Parallel Group, Active Controlled Trial	Phase 3	2013-02-01
CTRI/2014/08/004925	Interventional	AyurvedaDentistry	Other	Phase 3/ Phase 4	2014-08-25
CTRI/2013/07/003850	Observational	Cohort Study	Single Arm Study	N/A	2013-07-29
CTRI/2013/02/003392	Interventional	DrugSurgical/Anesthesia	Randomized, Parallel Group, Active Controlled Trial	Phase 4	2013-02-14
CTRI/2013/05/003612	Interventional	Diagnostic	Other	Phase 2	2013-05-06
CTRI/2013/01/003330	Interventional	DrugSurgical/Anesthesia	Randomized, Parallel Group Trial	N/A	2013-01-28
CTRI/2015/01/005416	Interventional	Drug	Randomized, Parallel Group Trial	N/A	2015-01-16
CTRI/2013/02/003366	Interventional	Drug	Randomized, Parallel Group, Active Controlled Trial	Phase 3	2013-02-08
CTRI/2013/09/003999	Interventional	Drug	Randomized, Parallel Group, Placebo Controlled Trial	Phase 3	2013-09-18
CTRI/2013/08/003907	Interventional	Other (Specify) [Educational Programme]	Randomized, Parallel Group Trial	N/A	2013-08-21
CTRI/2013/02/003406	Interventional	Drug	Randomized, Parallel Group Trial	N/A	2013-02-18
CTRI/2013/08/003916	Interventional	Drug	Randomized, Parallel Group Trial	N/A	2013-08-23
CTRI/2013/03/003512	Interventional	Nutraceutical	Randomized, Parallel Group, Placebo Controlled Trial	N/A	2013-03-25
CTRI/2013/04/003597	Interventional	Drug	Randomized, Parallel Group, Placebo Controlled Trial	N/A	2013-04-29
CTRI/2013/05/003688	Interventional	Drug	Randomized, Parallel Group, Placebo Controlled Trial	N/A	2013-05-28
CTRI/2013/02/003390	Interventional	Process of Care ChangesOther (Specify) [community based intervention providing day care centre for the elderly]	Single Arm Study	N/A	2013-02-13
CTRI/2013/02/003407	Interventional	Other (Specify) [Herbal Product]	Randomized, Parallel Group Trial	Phase 2	2013-02-18
CTRI/2013/02/003420	Interventional	Drug	Randomized, Parallel Group, Placebo Controlled Trial	Post Marketing Surveillance	2013-02-21
CTRI/2013/04/003531	Interventional	Physiotherapy (Not Including YOGA)	Randomized, Parallel Group Trial	N/A	2013-04-04
CTRI/2014/04/004551	Interventional	Drug	Single Arm Study	Phase 3	2014-04-21
CTRI/2013/04/003599	Interventional	BiologicalSurgical/Anesthesia	Randomized, Parallel Group Trial	N/A	2013-04-30
CTRI/2013/02/003397	Interventional	Drug	Randomized, Parallel Group, Placebo Controlled Trial	Phase 3	2013-02-14
CTRI/2013/06/003725	Interventional	DrugAyurveda	Randomized, Parallel Group, Active Controlled Trial	N/A	2013-06-07
CTRI/2013/10/004106	Interventional	Drug	Randomized, Parallel Group Trial	Phase 3	2013-10-28
CTRI/2013/04/003560	Interventional	Behavioral	Other	N/A	2013-04-16
CTRI/2013/05/003678	Interventional	Biological	Randomized, Parallel Group, Active Controlled Trial	Phase 1	2013-05-27
CTRI/2014/01/004316	Interventional	Stem Cell Therapy	Randomized, Parallel Group, Placebo Controlled Trial	Phase 1/ Phase 2	2014-01-16
CTRI/2014/05/004592	Interventional	Vaccine	Randomized, Parallel Group, Placebo Controlled Trial	Phase 3	2014-05-13
CTRI/2015/06/005911	Observational	Follow Up Study	Single Arm Study	N/A	2015-06-15
CTRI/2013/01/003322	Interventional	Other (Specify) [High Altitude]	Randomized, Parallel Group Trial	N/A	2013-01-23
CTRI/2013/11/004131	Interventional	DrugPreventive	Randomized, Parallel Group, Placebo Controlled Trial	N/A	2013-11-07
CTRI/2013/06/003740	Interventional	Ayurveda	Randomized, Parallel Group, Placebo Controlled Trial	N/A	2013-06-12
CTRI/2013/10/004081	Interventional	Drug	Randomized, Parallel Group Trial	Phase 4	2013-10-18
CTRI/2013/10/004089	Interventional	Drug	Other	N/A	2013-10-22
CTRI/2013/02/003347	Interventional	Drug	Randomized, Parallel Group, Placebo Controlled Trial	Phase 2	2013-02-05
CTRI/2013/01/003326	Interventional	Other (Specify) [cosmeceutical]	Other	N/A	2013-01-24
CTRI/2013/07/003817	PMS	Surgical/Anesthesia	Other	Post Marketing Surveillance	2013-07-18
CTRI/2013/07/003854	Interventional	Diagnostic	Randomized, Parallel Group, Placebo Controlled Trial	Phase 3	2013-07-31
CTRI/2016/02/006620	Interventional	Physiotherapy (Not Including YOGA)Other (Specify) [repetitive transcranial magnetic ]	Randomized, Parallel Group, Placebo Controlled Trial	N/A	2016-02-05
CTRI/2013/01/003334	Interventional	Drug	Randomized, Parallel Group, Active Controlled Trial	Phase 3	2013-01-29
CTRI/2013/06/003755	Interventional	Surgical/Anesthesia	Randomized, Parallel Group Trial	N/A	2013-06-14
CTRI/2014/01/004327	Interventional	DrugSurgical/Anesthesia	Randomized, Parallel Group, Active Controlled Trial	N/A	2014-01-20
CTRI/2013/02/003355	Interventional	Drug	Non-randomized, Active Controlled Trial	Phase 2	2013-02-07
CTRI/2013/04/003561	Interventional	Other (Specify) [Investigator Initiated Trial]	Randomized, Parallel Group Trial	N/A	2013-04-17
CTRI/2013/03/003515	Interventional	DentistryOther (Specify) [ Topical application of povidone Iodine,sodium fluoride and combination of both ]	Randomized, Parallel Group, Active Controlled Trial	N/A	2013-03-26
CTRI/2013/05/003614	Observational	Follow Up Study	Single Arm Study	N/A	2013-05-06
CTRI/2013/09/003992	Interventional	Drug	Single Arm Study	Phase 2	2013-09-17
CTRI/2013/04/003532	Interventional	Drug	Randomized, Parallel Group Trial	Phase 1/ Phase 2	2013-04-04
CTRI/2013/01/003335	Observational	Follow Up Study	Other	N/A	2013-01-29
CTRI/2014/11/005169	Interventional	Drug	Randomized, Parallel Group, Active Controlled Trial	Post Marketing Surveillance	2014-11-05
CTRI/2013/03/003510	Interventional	DrugAyurveda	Randomized, Parallel Group Trial	N/A	2013-03-25
CTRI/2013/04/003522	PMS	Medical Device	Single Arm Study	Phase 4	2013-04-01
CTRI/2013/04/003529	Interventional	Process of Care Changes	Randomized, Parallel Group Trial	N/A	2013-04-04
CTRI/2015/09/006185	Interventional	DrugSurgical/Anesthesia	Randomized, Parallel Group, Placebo Controlled Trial	N/A	2015-09-15
CTRI/2013/05/003645	Interventional	Drug	Randomized, Parallel Group, Placebo Controlled Trial	N/A	2013-05-17
CTRI/2013/05/003624	Interventional	Drug	Randomized, Parallel Group, Active Controlled Trial	N/A	2013-05-09
CTRI/2013/02/003386	Observational	Cross Sectional Study	Other	Post Marketing Surveillance	2013-02-13
CTRI/2013/02/003393	Interventional	Probiotic	Randomized, Parallel Group, Placebo Controlled Trial	Phase 3	2013-02-14
CTRI/2013/02/003358	Observational	Cross Sectional Study	Other	N/A	2013-02-07
CTRI/2013/02/003408	Interventional	Other (Specify) [SKIN CARE]	Other	Phase 2	2013-02-19
CTRI/2013/05/003630	Interventional	DrugSurgical/AnesthesiaPreventive	Randomized, Parallel Group Trial	Phase 4	2013-05-10
CTRI/2013/08/003910	Observational	Cross Sectional Study	Other	N/A	2013-08-22
CTRI/2013/01/003329	Interventional	Ayurveda	Single Arm Study	Phase 2	2013-01-28
CTRI/2013/10/004064	Interventional	DrugSurgical/Anesthesia	Randomized, Parallel Group, Active Controlled Trial	N/A	2013-10-15
CTRI/2013/02/003359	Interventional	Biological	Randomized, Parallel Group, Active Controlled Trial	Phase 4	2013-02-07
CTRI/2013/03/003494	Interventional	Other (Specify) [Nasojejunal fluids versus intravenous fluids]	Randomized, Parallel Group Trial	N/A	2013-03-18
CTRI/2013/10/004061	Interventional	Drug	Randomized, Parallel Group, Active Controlled Trial	Post Marketing Surveillance	2013-10-14
CTRI/2013/02/003341	Interventional	Drug	Other	N/A	2013-02-01
CTRI/2013/02/003433	Interventional	Drug	Randomized, Parallel Group, Active Controlled Trial	N/A	2013-02-26
CTRI/2013/02/003424	Interventional	Other (Specify) [cosmetics]	Other	Phase 2	2013-02-22
CTRI/2013/02/003376	Interventional	Drug	Randomized, Parallel Group, Placebo Controlled Trial	N/A	2013-02-11
CTRI/2013/02/003368	Observational	Cross Sectional Study	Single Arm Study	N/A	2013-02-11
CTRI/2013/05/003680	PMS	Medical Device	Single Arm Study	Phase 4	2013-05-27
CTRI/2013/03/003480	Interventional	Drug	Single Arm Study	N/A	2013-03-14
CTRI/2013/04/003555	Observational	Case Control Study	Other	Phase 2	2013-04-15
CTRI/2013/06/003778	Interventional	Biological	Randomized, Parallel Group, Placebo Controlled Trial	Phase 2	2013-06-24
CTRI/2013/03/003443	Interventional	Yoga & Naturopathy	Non-randomized, Active Controlled Trial	N/A	2013-03-01
CTRI/2013/05/003674	Observational	Cross-sectional, Follow-up optional	Single Arm Study	N/A	2013-05-24
CTRI/2013/03/003501	Observational	Cross Sectional Study	Single Arm Study	N/A	2013-03-20
CTRI/2013/02/003354	Interventional	Surgical/Anesthesia	Non-randomized, Active Controlled Trial	N/A	2013-02-07
CTRI/2013/04/003570	Interventional	Drug	Randomized, Parallel Group Trial	N/A	2013-04-22
CTRI/2013/02/003346	Interventional	PreventiveBehavioral	Randomized, Parallel Group, Multiple Arm Trial	N/A	2013-02-05
CTRI/2013/02/003378	PMS	Drug	Single Arm Study	Post Marketing Surveillance	2013-02-12
CTRI/2013/04/003553	Interventional	Ayurveda	Single Arm Study	Phase 2/ Phase 3	2013-04-15
CTRI/2013/06/003723	Interventional	Other (Specify) [Medical Device]	Other	Phase 3/ Phase 4	2013-06-07
CTRI/2013/02/003421	Observational	Cross Sectional Study	Other	N/A	2013-02-21
CTRI/2014/08/004833	Observational	Follow Up Study	Single Arm Study	N/A	2014-08-07
CTRI/2014/06/004669	Interventional	Drug	Randomized, Parallel Group, Placebo Controlled Trial	Phase 3	2014-06-13
CTRI/2013/02/003372	Interventional	Drug	Randomized, Parallel Group Trial	N/A	2013-02-11
CTRI/2013/02/003349	Interventional	Other (Specify) [video assisted counseling]	Non-randomized, Active Controlled Trial	N/A	2013-02-05
CTRI/2013/03/003503	Interventional	Ayurveda	Randomized, Parallel Group, Multiple Arm Trial	N/A	2013-03-21
CTRI/2014/01/004369	Interventional	DrugScreening	Randomized, Parallel Group, Active Controlled Trial	Post Marketing Surveillance	2014-01-30
CTRI/2013/11/004140	PMS	VaccinePreventive	Randomized, Parallel Group Trial	Post Marketing Surveillance	2013-11-13
CTRI/2014/08/004926	Interventional	DrugMedical Device	Randomized, Parallel Group, Active Controlled Trial	Post Marketing Surveillance	2014-08-25
CTRI/2015/07/005984	Interventional	Drug	Randomized, Parallel Group, Placebo Controlled Trial	Phase 3	2015-07-08
CTRI/2014/09/005020	Interventional	Surgical/AnesthesiaOther (Specify) [Patients are subjected to two different manoeuvres used to ease the intubation through airtraq]	Randomized, Crossover Trial	N/A	2014-09-15
CTRI/2013/03/003484	Interventional	Ayurveda	Randomized, Parallel Group, Multiple Arm Trial	N/A	2013-03-15
CTRI/2013/02/003434	Observational	Observational, multi-centre, prospective study	Other	N/A	2013-02-26
CTRI/2015/06/005883	Interventional	Medical Device	Single Arm Study	N/A	2015-06-05
CTRI/2013/02/003342	Observational	Cross Sectional Study	Single Arm Study	N/A	2013-02-04
CTRI/2013/08/003912	Interventional	Surgical/Anesthesia	Randomized, Parallel Group, Active Controlled Trial	N/A	2013-08-22
CTRI/2013/02/003377	Interventional	Medical DeviceDentistryPhysiotherapy (Not Including YOGA)	Randomized, Parallel Group, Active Controlled Trial	N/A	2013-02-11
CTRI/2013/05/003609	Interventional	DrugMedical DeviceDentistry	Randomized, Parallel Group, Active Controlled Trial	N/A	2013-05-03
CTRI/2013/02/003353	Observational	Cross Sectional Study	Other	N/A	2013-02-06
CTRI/2013/10/004078	Interventional	Drug	Randomized, Parallel Group, Placebo Controlled Trial	N/A	2013-10-18
CTRI/2013/02/003432	Interventional	Surgical/Anesthesia	Randomized, Parallel Group, Active Controlled Trial	Phase 3/ Phase 4	2013-02-26
CTRI/2013/02/003369	Interventional	Other (Specify) [Cosmetics]	Randomized, Parallel Group Trial	Phase 3	2013-02-11
CTRI/2013/03/003461	Observational	Observational Prospective	Other	N/A	2013-03-07
CTRI/2013/03/003471	Interventional	Other (Specify) [Skin sensitivity]	Other	N/A	2013-03-12
CTRI/2018/03/012745	Interventional	DrugSurgical/Anesthesia	Randomized, Parallel Group, Active Controlled Trial	Phase 4	2018-03-22
CTRI/2013/02/003411	Interventional	Drug	Other	N/A	2013-02-19
CTRI/2013/06/003772	Interventional	Physiotherapy (Not Including YOGA)	Randomized, Parallel Group, Active Controlled Trial	N/A	2013-06-20
CTRI/2013/05/003631	Interventional	Medical Device	Randomized, Parallel Group Trial	N/A	2013-05-10
CTRI/2013/06/003721	Observational	Follow Up Study	Other	N/A	2013-06-05
CTRI/2013/02/003413	Observational	Cohort Study	Other	N/A	2013-02-20
CTRI/2013/02/003417	Interventional	DrugSiddhaPreventiveOther (Specify) [Diet and Physical activity]	Other	Phase 4	2013-02-20
CTRI/2016/06/007005	Interventional	DrugPreventive	Other	N/A	2016-06-06
CTRI/2013/04/003574	Interventional	Physiotherapy (Not Including YOGA)	Randomized, Parallel Group, Active Controlled Trial	N/A	2013-04-22
CTRI/2013/02/003415	Interventional	DentistryBehavioralOther (Specify) [Denture relining ]	Single Arm Study	N/A	2013-02-20
CTRI/2013/02/003440	Interventional	Drug	Randomized, Parallel Group, Multiple Arm Trial	Phase 4	2013-02-28
CTRI/2013/09/003962	Interventional	Behavioral	Non-randomized, Placebo Controlled Trial	N/A	2013-09-06
CTRI/2013/02/003409	Interventional	Nutraceutical	Randomized, Crossover Trial	N/A	2013-02-19
CTRI/2013/08/003865	Interventional	Physiotherapy (Not Including YOGA)	Non-randomized, Multiple Arm Trial	Phase 3/ Phase 4	2013-08-02
CTRI/2013/09/004032	Interventional	VaccineBiologicalPreventive	Randomized, Parallel Group, Active Controlled Trial	Phase 4	2013-09-30
CTRI/2013/05/003621	Observational	Cross Sectional Study	Single Arm Study	N/A	2013-05-08
CTRI/2013/02/003418	Interventional	Nutraceutical	Randomized, Parallel Group Trial	N/A	2013-02-21
CTRI/2013/03/003459	Interventional	Other (Specify) [Cosmetics]	Other	N/A	2013-03-07
CTRI/2013/05/003613	Interventional	Physiotherapy (Not Including YOGA)	Randomized, Parallel Group, Active Controlled Trial	N/A	2013-05-06
CTRI/2013/05/003620	Interventional	Physiotherapy (Not Including YOGA)	Other	N/A	2013-05-08
CTRI/2013/04/003530	Interventional	DrugAyurveda	Randomized, Parallel Group Trial	Phase 2	2013-04-04
CTRI/2013/03/003475	Interventional	Ayurveda	Randomized, Parallel Group Trial	Phase 1/ Phase 2	2013-03-12
CTRI/2013/02/003419	Interventional	Other (Specify) [cosmetics]	Single Arm Study	Phase 3	2013-02-21
CTRI/2015/04/005686	Interventional	Drug	Randomized, Parallel Group, Placebo Controlled Trial	Phase 2	2015-04-10
CTRI/2013/11/004129	Interventional	Dentistry	Non-randomized, Active Controlled Trial	Phase 3	2013-11-06
CTRI/2013/09/004027	Interventional	Dentistry	Randomized, Parallel Group, Active Controlled Trial	N/A	2013-09-27
CTRI/2013/04/003582	Interventional	Drug	Non-randomized, Active Controlled Trial	N/A	2013-04-25
CTRI/2013/06/003735	Interventional	Drug	Randomized, Crossover Trial	Phase 2/ Phase 3	2013-06-11
CTRI/2013/08/003895	Interventional	DrugSurgical/Anesthesia	Randomized, Parallel Group, Placebo Controlled Trial	Phase 4	2013-08-12
CTRI/2013/03/003460	Interventional	Physiotherapy (Not Including YOGA)	Randomized, Parallel Group, Active Controlled Trial	N/A	2013-03-07
CTRI/2013/02/003430	Interventional	Drug	Randomized, Parallel Group, Active Controlled Trial	Phase 4	2013-02-25
CTRI/2016/07/007069	Interventional	Drug	Randomized, Parallel Group Trial	Phase 4	2016-07-11
CTRI/2013/06/003781	Interventional	Ayurveda	Randomized, Parallel Group, Placebo Controlled Trial	Phase 2	2013-06-24
CTRI/2013/09/004015	Interventional	Ayurveda	Single Arm Study	N/A	2013-09-23
CTRI/2013/03/003463	Interventional	Drug	Randomized, Parallel Group, Multiple Arm Trial	N/A	2013-03-08
CTRI/2013/04/003583	Interventional	Physiotherapy (Not Including YOGA)	Randomized, Parallel Group Trial	Phase 3	2013-04-26
CTRI/2013/04/003584	Interventional	Other (Specify) [Prospective feasibility trial]	Non-randomized, Active Controlled Trial	N/A	2013-04-26
CTRI/2013/03/003487	Interventional	Drug	Single Arm Study	N/A	2013-03-15
CTRI/2013/04/003603	Interventional	Medical Device	Single Arm Study	N/A	2013-04-30
CTRI/2014/10/005078	Interventional	Ayurveda	Randomized, Parallel Group Trial	N/A	2014-10-07
CTRI/2013/07/003840	Interventional	Medical Device	Randomized, Parallel Group Trial	N/A	2013-07-25
CTRI/2013/04/003563	Interventional	Ayurveda	Randomized, Parallel Group Trial	Phase 4	2013-04-17
CTRI/2013/05/003686	PMS	Drug	Single Arm Study	Post Marketing Surveillance	2013-05-27
CTRI/2013/08/003871	Observational	Population Pharmacokinetic study	Other	N/A	2013-08-02
CTRI/2013/08/003867	Observational	Cohort Study	Other	N/A	2013-08-02
CTRI/2013/03/003507	Interventional	DrugSurgical/Anesthesia	Randomized, Parallel Group, Placebo Controlled Trial	Phase 4	2013-03-21
CTRI/2013/04/003572	Interventional	Medical Device	Single Arm Study	Post Marketing Surveillance	2013-04-22
CTRI/2013/04/003554	Interventional	Surgical/Anesthesia	Randomized, Parallel Group, Active Controlled Trial	N/A	2013-04-15
CTRI/2013/03/003482	Observational	Follow Up Study	Single Arm Study	N/A	2013-03-14
CTRI/2013/03/003479	Observational	open study	Other	N/A	2013-03-14
CTRI/2013/04/003541	Observational	open study	Other	N/A	2013-04-10
CTRI/2013/02/003431	Interventional	Drug	Randomized, Parallel Group Trial	Phase 4	2013-02-26
CTRI/2013/08/003881	Interventional	DrugSurgical/Anesthesia	Randomized, Parallel Group Trial	Phase 3	2013-08-06
CTRI/2013/08/003942	Interventional	Vaccine	Randomized, Parallel Group, Multiple Arm Trial	N/A	2013-08-30
CTRI/2013/09/003964	BA/BE		Randomized, Crossover Trial	N/A	2013-09-06
CTRI/2013/04/003565	Interventional	Drug	Single Arm Study	N/A	2013-04-17
CTRI/2013/03/003447	Interventional	Other (Specify) [Hair Care]	Other	Phase 2	2013-03-04
CTRI/2013/02/003427	Interventional	Behavioral	Other	N/A	2013-02-25
CTRI/2013/04/003547	Interventional	DrugPreventive	Randomized, Parallel Group, Multiple Arm Trial	Phase 4	2013-04-11
CTRI/2013/03/003518	Interventional	Surgical/Anesthesia	Randomized, Parallel Group, Active Controlled Trial	N/A	2013-03-26
CTRI/2013/03/003519	BA/BE		Randomized, Crossover Trial	N/A	2013-03-26
CTRI/2013/03/003508	Interventional	DrugAyurveda	Randomized, Parallel Group, Placebo Controlled Trial	Phase 4	2013-03-21
CTRI/2013/04/003575	Observational	Case Control Study	Other	N/A	2013-04-22
CTRI/2013/08/003898	Interventional	Surgical/Anesthesia	Randomized, Parallel Group, Active Controlled Trial	Phase 4	2013-08-13
CTRI/2013/04/003527	Interventional	Nutraceutical	Other	Phase 4	2013-04-03
CTRI/2013/03/003466	Observational	Retrospective Study	Other	N/A	2013-03-08
CTRI/2013/04/003571	Interventional	Other (Specify) [Wound Dressing Study ]	Other	N/A	2013-04-22
CTRI/2018/02/011828	Interventional	Other (Specify) [COSMETICS]	Other	Phase 2	2018-02-09
CTRI/2013/04/003562	Observational	prospective observational	Other	N/A	2013-04-17
CTRI/2013/03/003469	Interventional	Other (Specify) [Procedure (endotracheal suctioning)]	Randomized, Parallel Group, Active Controlled Trial	N/A	2013-03-11
CTRI/2013/06/003737	Interventional	Probiotic	Randomized, Parallel Group, Placebo Controlled Trial	N/A	2013-06-11
CTRI/2013/06/003783	Observational	Open study	Single Arm Study	N/A	2013-06-26
CTRI/2013/07/003837	Interventional	DrugAyurveda	Randomized, Parallel Group Trial	Phase 1/ Phase 2	2013-07-25
CTRI/2013/03/003467	Observational	Cohort Study	Single Arm Study	N/A	2013-03-08
CTRI/2018/03/012725	Interventional	DrugSurgical/Anesthesia	Randomized, Parallel Group, Active Controlled Trial	Phase 4	2018-03-21
CTRI/2013/05/003662	Interventional	Radiation Therapy	Single Arm Study	Phase 2	2013-05-22
CTRI/2013/05/003635	Interventional	DrugAyurveda	Randomized, Parallel Group Trial	Phase 1/ Phase 2	2013-05-13
CTRI/2013/03/003476	Interventional	Other (Specify) [cosmoceutical]	Single Arm Study	Phase 2	2013-03-12
CTRI/2013/05/003625	Interventional	BehavioralOther (Specify) [exercise]	Randomized, Parallel Group Trial	N/A	2013-05-09
CTRI/2013/06/003746	Interventional	DrugRadiation Therapy	Randomized, Parallel Group Trial	Phase 3	2013-06-13
CTRI/2013/05/003650	Interventional	Radiation Therapy	Randomized, Parallel Group, Multiple Arm Trial	Phase 2/ Phase 3	2013-05-20
CTRI/2018/05/014282	Interventional	Surgical/Anesthesia	Randomized, Parallel Group Trial	N/A	2018-05-31
CTRI/2013/04/003528	Interventional	Nutraceutical	Randomized, Parallel Group, Active Controlled Trial	Phase 4	2013-04-03
CTRI/2013/05/003668	Interventional	Medical Device	Randomized, Parallel Group Trial	N/A	2013-05-23
CTRI/2013/05/003633	Interventional	Other (Specify) [Hair care]	Other	Phase 2	2013-05-13
CTRI/2013/03/003483	Interventional	Drug	Randomized, Parallel Group, Active Controlled Trial	Phase 2	2013-03-14
CTRI/2014/09/005064	Observational	Cohort Study	Single Arm Study	N/A	2014-09-25
CTRI/2015/04/005728	Interventional	Medical DeviceSurgical/Anesthesia	Randomized, Parallel Group Trial	Phase 3/ Phase 4	2015-04-29
CTRI/2013/09/004001	Interventional	Medical Device	Single Arm Study	N/A	2013-09-19
CTRI/2018/01/011295	Observational	Cross Sectional Study	Other	N/A	2018-01-12
CTRI/2013/07/003818	Interventional	DrugHomeopathy	Randomized, Parallel Group, Placebo Controlled Trial	Phase 3	2013-07-18
CTRI/2013/05/003634	Interventional	Physiotherapy (Not Including YOGA)	Randomized, Crossover Trial	N/A	2013-05-13
CTRI/2013/05/003703	Interventional	DrugRadiation Therapy	Randomized, Parallel Group Trial	Phase 2	2013-05-30
CTRI/2013/03/003462	Interventional	Drug	Randomized, Parallel Group, Placebo Controlled Trial	Post Marketing Surveillance	2013-03-08
CTRI/2013/03/003488	Interventional	Drug	Single Arm Study	Phase 3/ Phase 4	2013-03-15
CTRI/2013/03/003490	Interventional	Other (Specify) [exercise]	Randomized, Parallel Group Trial	N/A	2013-03-18
CTRI/2014/01/004335	Interventional	DrugSurgical/Anesthesia	Randomized, Parallel Group, Active Controlled Trial	Phase 4	2014-01-22
CTRI/2014/06/004654	Interventional	VaccineBiologicalPreventive	Randomized, Parallel Group, Active Controlled Trial	Phase 3	2014-06-05
CTRI/2013/04/003537	Interventional	Nutraceutical	Randomized, Crossover Trial	N/A	2013-04-09
CTRI/2013/03/003509	Interventional	Homeopathy	Randomized, Parallel Group, Placebo Controlled Trial	Phase 3	2013-03-22
CTRI/2013/04/003566	Interventional	PreventiveNutraceutical	Randomized, Parallel Group, Placebo Controlled Trial	N/A	2013-04-17
CTRI/2013/05/003608	Observational	Cross Sectional Study	Other	N/A	2013-05-03
CTRI/2016/04/006864	Interventional	DrugAyurveda	Other	Phase 2	2016-04-22
CTRI/2013/09/003969	Interventional	Process of Care Changes	Randomized, Parallel Group Trial	N/A	2013-09-11
CTRI/2013/04/003534	Interventional	Other (Specify) [Skin sensitivity]	Other	N/A	2013-04-05
CTRI/2013/05/003618	Interventional	Drug	Randomized, Parallel Group, Active Controlled Trial	Phase 4	2013-05-07
CTRI/2013/03/003489	Observational	Cross Sectional Study	Other	N/A	2013-03-15
CTRI/2013/04/003523	PMS	Other (Specify) [cosmoceutical]	Single Arm Study	Phase 4	2013-04-01
CTRI/2013/06/003761	PMS	Drug	Single Arm Study	Post Marketing Surveillance	2013-06-17
CTRI/2013/08/003892	Interventional	Drug	Randomized, Parallel Group, Placebo Controlled Trial	Post Marketing Surveillance	2013-08-12
CTRI/2015/07/005982	Interventional	Behavioral	Non-randomized, Active Controlled Trial	N/A	2015-07-08
CTRI/2013/04/003524	Interventional	Other (Specify) [skin sensitivity and irritation test ]	Other	N/A	2013-04-01
CTRI/2013/03/003492	Interventional	Drug	Randomized, Parallel Group, Placebo Controlled Trial	N/A	2013-03-18
CTRI/2013/04/003533	BA/BE		Randomized, Crossover Trial	N/A	2013-04-04
CTRI/2013/04/003557	Interventional	Physiotherapy (Not Including YOGA)Process of Care Changes	Randomized, Parallel Group, Active Controlled Trial	Phase 3	2013-04-15
CTRI/2015/06/005885	Observational	Descriptive survey approach	Other	N/A	2015-06-05
CTRI/2013/04/003589	Observational	descriptive Survey	Other	N/A	2013-04-26
CTRI/2013/08/003904	Interventional	Drug	Randomized, Parallel Group, Active Controlled Trial	Phase 3	2013-08-19
CTRI/2013/07/003807	Observational	Descriptive research design	Other	N/A	2013-07-12
CTRI/2013/05/003695	Observational	Descriptive survey design	Other	N/A	2013-05-29
CTRI/2013/08/003914	Interventional	Yoga & Naturopathy	Randomized, Parallel Group Trial	N/A	2013-08-23
CTRI/2015/06/005887	Interventional	Behavioral	Other	N/A	2015-06-05
CTRI/2013/04/003581	Observational	Descriptive survey design	Other	N/A	2013-04-25
CTRI/2013/05/003623	Observational	Descriptive explorative research design	Other	N/A	2013-05-08
CTRI/2013/08/003911	Observational	Descriptive exploratory design	Other	N/A	2013-08-22
CTRI/2013/05/003654	Observational	Case Control Study	Other	Phase 4	2013-05-20
CTRI/2013/09/003946	Interventional	DrugSurgical/Anesthesia	Randomized, Parallel Group, Active Controlled Trial	Phase 4	2013-09-03
CTRI/2014/04/004562	Interventional	DrugAyurveda	Randomized, Parallel Group Trial	Phase 1/ Phase 2	2014-04-24
CTRI/2013/04/003552	Interventional	Surgical/Anesthesia	Randomized, Parallel Group Trial	Phase 3	2013-04-15
CTRI/2013/06/003716	Observational	DESCRIPTIVE EXPLORATIVE STUDY	Other	N/A	2013-06-04
CTRI/2013/06/003715	Observational	Comminity descriptive survey	Other	N/A	2013-06-04
CTRI/2013/08/003885	Interventional	DrugSurgical/Anesthesia	Randomized, Parallel Group, Placebo Controlled Trial	Phase 4	2013-08-08
CTRI/2013/05/003655	Observational	Comparative approah with descriptive survey design	Other	N/A	2013-05-20
CTRI/2013/03/003516	Interventional	Drug	Randomized, Parallel Group Trial	N/A	2013-03-26
CTRI/2013/04/003556	Interventional	Drug	Randomized, Parallel Group, Placebo Controlled Trial	Phase 3	2013-04-15
CTRI/2015/06/005898	Observational	Descriptive survey approach	Other	Phase 4	2015-06-09
CTRI/2014/03/004504	Interventional	Ayurveda	Randomized, Parallel Group Trial	N/A	2014-03-26
CTRI/2015/07/006039	Interventional	DrugPreventive	Randomized, Parallel Group, Placebo Controlled Trial	N/A	2015-07-21
CTRI/2013/03/003486	Interventional	Physiotherapy (Not Including YOGA)	Randomized, Parallel Group, Placebo Controlled Trial	N/A	2013-03-15
CTRI/2013/05/003636	Observational	descritive study	Other	N/A	2013-05-13
CTRI/2013/03/003491	Observational	Cross Sectional Study	Other	N/A	2013-03-18
CTRI/2013/05/003691	Interventional	DrugSurgical/Anesthesia	Randomized, Parallel Group, Active Controlled Trial	N/A	2013-05-28
CTRI/2013/04/003585	Interventional	Drug	Randomized, Parallel Group Trial	Phase 3/ Phase 4	2013-04-26
CTRI/2013/04/003567	Observational	Follow Up Study	Other	N/A	2013-04-17
CTRI/2013/05/003682	Interventional	Yoga & Naturopathy	Randomized, Parallel Group Trial	N/A	2013-05-27
CTRI/2013/05/003710	Observational	Evaluatory approach	Other	N/A	2013-05-31
CTRI/2015/04/005672	Interventional	Biological	Non-randomized, Active Controlled Trial	Phase 3/ Phase 4	2015-04-07
CTRI/2013/04/003538	Interventional	Drug	Randomized, Parallel Group, Placebo Controlled Trial	Phase 3	2013-04-09
CTRI/2013/06/003753	Interventional	PreventiveScreeningProcess of Care Changes	Cluster Randomized Trial	N/A	2013-06-14
CTRI/2013/07/003844	Interventional	Surgical/Anesthesia	Randomized, Parallel Group Trial	Phase 3	2013-07-26
CTRI/2013/10/004053	Interventional	Other (Specify) [Therapeutic hypothermia]	Randomized, Parallel Group Trial	N/A	2013-10-09
CTRI/2015/06/005897	Observational	Descriptive exploratory approach	Other	N/A	2015-06-09
CTRI/2013/05/003694	Observational	evaluatory approach	Other	N/A	2013-05-29
CTRI/2013/10/004091	Interventional	DrugUnani	Randomized, Parallel Group, Active Controlled Trial	Phase 2	2013-10-23
CTRI/2013/10/004092	Interventional	DrugUnani	Randomized, Parallel Group, Active Controlled Trial	Phase 2	2013-10-23
CTRI/2016/09/007300	Interventional	Physiotherapy (Not Including YOGA)	Randomized, Parallel Group Trial	N/A	2016-09-23
CTRI/2013/05/003706	Interventional	Drug	Randomized, Parallel Group Trial	N/A	2013-05-30
CTRI/2013/06/003759	Interventional	Other (Specify) [Vegetable powders]	Randomized, Parallel Group, Placebo Controlled Trial	Phase 3/ Phase 4	2013-06-17
CTRI/2013/12/004215	Interventional	DrugUnani	Randomized, Parallel Group, Active Controlled Trial	Phase 2	2013-12-13
CTRI/2013/04/003568	Interventional	Surgical/Anesthesia	Randomized, Parallel Group Trial	N/A	2013-04-17
CTRI/2013/07/003815	Interventional	DrugSurgical/AnesthesiaRadiation Therapy	Randomized, Parallel Group, Active Controlled Trial	Phase 3	2013-07-17
CTRI/2013/06/003717	Observational	Open study	Single Arm Study	N/A	2013-06-04
CTRI/2016/01/006558	Interventional	Drug	Single Arm Study	Phase 2	2016-01-25
CTRI/2013/12/004230	BA/BE		Randomized, Parallel Group, Multiple Arm Trial	N/A	2013-12-20
CTRI/2013/04/003580	Interventional	Biological	Randomized, Parallel Group, Placebo Controlled Trial	Phase 3	2013-04-25
CTRI/2013/05/003698	Interventional	DrugAyurveda	Randomized, Parallel Group, Placebo Controlled Trial	Phase 2	2013-05-29
CTRI/2014/07/004781	Interventional	Drug	Randomized, Parallel Group, Placebo Controlled Trial	Phase 4	2014-07-28
CTRI/2014/04/004523	Interventional	Nutraceutical	Randomized, Parallel Group, Active Controlled Trial	N/A	2014-04-04
CTRI/2013/05/003666	Interventional	Drug	Randomized, Parallel Group Trial	Phase 2	2013-05-23
CTRI/2013/05/003660	Interventional	PreventiveDentistry	Randomized, Parallel Group Trial	Phase 3	2013-05-21
CTRI/2013/12/004256	Interventional	DrugUnani	Randomized, Parallel Group, Active Controlled Trial	Phase 2	2013-12-30
CTRI/2013/03/003513	Interventional	DrugSurgical/Anesthesia	Randomized, Parallel Group, Active Controlled Trial	Phase 4	2013-03-25
CTRI/2014/01/004330	Interventional	Ayurveda	Randomized, Parallel Group Trial	Phase 1/ Phase 2	2014-01-21
CTRI/2013/07/003841	Interventional	Surgical/Anesthesia	Randomized, Parallel Group Trial	N/A	2013-07-25
CTRI/2013/04/003598	Interventional	DrugSurgical/Anesthesia	Randomized, Parallel Group, Active Controlled Trial	Phase 4	2013-04-30
CTRI/2013/10/004118	Interventional	DrugAyurveda	Randomized, Parallel Group Trial	Phase 3	2013-10-31
CTRI/2013/04/003586	Interventional	Other (Specify) [cosmeceutical]	Other	N/A	2013-04-26
CTRI/2013/04/003595	Interventional	Other (Specify) [cosmeceutical]	Other	N/A	2013-04-29
CTRI/2013/12/004258	Interventional	Unani	Single Arm Study	Phase 2	2013-12-30
CTRI/2013/10/004068	Interventional	Unani	Single Arm Study	Phase 2	2013-10-15
CTRI/2013/10/004069	Interventional	DrugUnani	Single Arm Study	Phase 2	2013-10-17
CTRI/2013/09/003978	Interventional	Unani	Single Arm Study	Phase 2	2013-09-13
CTRI/2013/04/003600	Interventional	DrugSurgical/Anesthesia	Randomized, Parallel Group Trial	N/A	2013-04-30
CTRI/2013/04/003535	Interventional	Vaccine	Single Arm Study	Phase 4	2013-04-05
CTRI/2013/05/003643	Interventional	Drug	Randomized, Parallel Group, Placebo Controlled Trial	Phase 4	2013-05-15
CTRI/2014/09/004973	Interventional	Ayurveda	Randomized, Parallel Group, Placebo Controlled Trial	Phase 4	2014-09-04
CTRI/2013/06/003718	Interventional	Yoga & NaturopathyBehavioral	Randomized, Parallel Group Trial	Phase 4	2013-06-04
CTRI/2013/12/004257	Interventional	Unani	Single Arm Study	Phase 2	2013-12-30
CTRI/2013/07/003812	Interventional	DrugAyurvedaDiagnosticScreening	Single Arm Study	N/A	2013-07-16
CTRI/2014/06/004686	Interventional	DrugAyurvedaOther (Specify)	Non-randomized, Active Controlled Trial	N/A	2014-06-19
CTRI/2013/05/003681	Observational	Cohort Study	Other	N/A	2013-05-27
CTRI/2013/12/004197	Interventional	Unani	Single Arm Study	Phase 2	2013-12-09
CTRI/2013/11/004171	Interventional	Unani	Single Arm Study	Phase 2	2013-11-25
CTRI/2013/05/003683	Interventional	Other (Specify) [Herbal Cosmeceutical]	Single Arm Study	Phase 4	2013-05-27
CTRI/2013/04/003594	Interventional	Other (Specify) [Herbal Cosmeceutical]	Other	Phase 4	2013-04-29
CTRI/2013/04/003593	Interventional	Other (Specify) [Herbal Cosmeceutical]	Randomized, Parallel Group Trial	Phase 4	2013-04-29
CTRI/2013/05/003644	Interventional	Other (Specify) [Herbal Cosmeceutical]	Randomized, Parallel Group Trial	Phase 4	2013-05-16
CTRI/2013/06/003790	Interventional	Process of Care Changes	Randomized, Parallel Group, Active Controlled Trial	N/A	2013-06-27
CTRI/2013/07/003798	Interventional	Process of Care Changes	Randomized, Parallel Group Trial	N/A	2013-07-05
CTRI/2013/05/003690	Interventional	Yoga & Naturopathy	Randomized, Parallel Group, Active Controlled Trial	N/A	2013-05-28
CTRI/2013/08/003937	Interventional	DrugSurgical/Anesthesia	Randomized, Parallel Group Trial	Phase 4	2013-08-30
CTRI/2015/05/005803	Interventional	Surgical/Anesthesia	Randomized, Parallel Group Trial	Phase 4	2015-05-22
CTRI/2014/01/004283	Interventional	Unani	Single Arm Study	Phase 2	2014-01-06
CTRI/2013/04/003573	Interventional	Drug	Randomized, Parallel Group, Placebo Controlled Trial	N/A	2013-04-22
CTRI/2013/12/004220	Interventional	Nutraceutical	Randomized, Parallel Group, Placebo Controlled Trial	N/A	2013-12-16
CTRI/2013/07/003804	Observational	Prospective data Collection	Other	N/A	2013-07-05
CTRI/2013/07/003827	PMS	Drug	Randomized, Parallel Group, Active Controlled Trial	Post Marketing Surveillance	2013-07-23
CTRI/2013/05/003619	Interventional	Ayurveda	Non-randomized, Placebo Controlled Trial	Phase 4	2013-05-07
CTRI/2015/08/006095	Interventional	Ayurveda	Randomized, Parallel Group Trial	N/A	2015-08-13
CTRI/2013/05/003628	Interventional	Drug	Randomized, Parallel Group Trial	Phase 4	2013-05-10
CTRI/2013/10/004070	Interventional	DrugAyurvedaPhysiotherapy (Not Including YOGA)	Randomized, Parallel Group, Multiple Arm Trial	Phase 4	2013-10-17
CTRI/2013/08/003875	Interventional	AyurvedaSurgical/Anesthesia	Randomized, Parallel Group Trial	N/A	2013-08-05
CTRI/2018/02/012228	Observational	Cross Sectional Study	Other	N/A	2018-02-28
CTRI/2013/05/003705	Interventional	Ayurveda	Randomized, Parallel Group, Placebo Controlled Trial	Phase 2	2013-05-30
CTRI/2013/05/003701	Observational	Cross Sectional Study	Other	Post Marketing Surveillance	2013-05-29
CTRI/2013/05/003622	Interventional	Other (Specify) [Herbal Cosmeceutical]	Randomized, Parallel Group Trial	Phase 4	2013-05-08
CTRI/2014/01/004365	Interventional	Drug	Randomized, Parallel Group, Active Controlled Trial	Phase 3	2014-01-29
CTRI/2013/07/003843	Interventional	Drug	Randomized, Parallel Group, Active Controlled Trial	Phase 3	2013-07-26
CTRI/2013/04/003576	Interventional	Physiotherapy (Not Including YOGA)	Randomized, Parallel Group Trial	N/A	2013-04-22
CTRI/2013/09/003982	Interventional	Surgical/Anesthesia	Randomized, Parallel Group Trial	Phase 4	2013-09-13
CTRI/2013/06/003763	Interventional	Drug	Randomized, Parallel Group Trial	N/A	2013-06-18
CTRI/2013/07/003824	Observational	Follow Up Study	Other	N/A	2013-07-19
CTRI/2013/07/003802	Interventional	Biological	Randomized, Parallel Group Trial	N/A	2013-07-05
CTRI/2013/05/003672	Observational	Registry	Other	N/A	2013-05-23
CTRI/2013/08/003861	Interventional	DrugAyurvedaDiagnostic	Randomized, Parallel Group Trial	N/A	2013-08-01
CTRI/2013/05/003679	Interventional	Surgical/Anesthesia	Single Arm Study	N/A	2013-05-27
CTRI/2013/05/003692	Interventional	Medical Device	Randomized, Parallel Group Trial	Phase 4	2013-05-28
CTRI/2013/06/003730	Observational	Follow-up of Interventional procedures	Single Arm Study	N/A	2013-06-10
CTRI/2015/09/006195	Observational	Cohort Study	Single Arm Study	N/A	2015-09-17
CTRI/2013/05/003657	Observational	Cross Sectional Study	Other	N/A	2013-05-20
CTRI/2013/05/003684	Interventional	Drug	Randomized, Parallel Group Trial	Phase 4	2013-05-27
CTRI/2013/05/003685	Interventional	DrugPreventive	Randomized, Parallel Group, Placebo Controlled Trial	Phase 3	2013-05-27
CTRI/2013/05/003675	Interventional	Surgical/Anesthesia	Single Arm Study	N/A	2013-05-24
CTRI/2014/03/004487	Interventional	Biological	Other	N/A	2014-03-20
CTRI/2014/09/005004	Interventional	Ayurveda	Randomized, Parallel Group, Multiple Arm Trial	Phase 2	2014-09-10
CTRI/2013/06/003764	Interventional	Surgical/Anesthesia	Randomized, Parallel Group, Active Controlled Trial	N/A	2013-06-18
CTRI/2013/08/003928	Observational	Case Control Study	Single Arm Study	N/A	2013-08-29
CTRI/2013/06/003733	Observational	Prospective, Observational Study	Other	N/A	2013-06-10
CTRI/2013/05/003689	Interventional	AyurvedaNutraceutical	Randomized, Parallel Group Trial	Phase 3	2013-05-28
CTRI/2014/01/004297	Interventional	Drug	Randomized, Parallel Group Trial	N/A	2014-01-07
CTRI/2013/06/003785	Interventional	Other (Specify) [Zinc supplementation]	Randomized, Parallel Group Trial	N/A	2013-06-26
CTRI/2016/06/007004	Interventional	Other (Specify) [Dialysis]	Randomized, Parallel Group, Active Controlled Trial	N/A	2016-06-06
CTRI/2013/06/003720	Interventional	BehavioralOther (Specify) [effect of skin to skin contact on breastfeeding with newborn and mother]	Randomized, Parallel Group, Active Controlled Trial	N/A	2013-06-05
CTRI/2013/12/004225	Interventional	DrugSurgical/AnesthesiaPreventive	Randomized, Parallel Group, Active Controlled Trial	N/A	2013-12-18
CTRI/2013/05/003707	Interventional	Nutraceutical	Non-randomized, Placebo Controlled Trial	N/A	2013-05-30
CTRI/2016/06/007003	Interventional	Medical DeviceScreening	Randomized, Parallel Group Trial	Phase 3	2016-06-06
CTRI/2013/05/003696	Interventional	Other (Specify) [BROWN RICE AND WHITE RICE BASED INTERVENTION TRIAL]	Randomized, Crossover Trial	N/A	2013-05-29
CTRI/2013/05/003615	Interventional	Drug	Randomized, Parallel Group, Active Controlled Trial	Phase 3	2013-05-07
CTRI/2013/06/003724	Interventional	Physiotherapy (Not Including YOGA)	Single Arm Study	N/A	2013-06-07
CTRI/2014/02/004387	Interventional	Biological	Randomized, Parallel Group, Placebo Controlled Trial	Phase 3	2014-02-07
CTRI/2014/12/005245	Interventional	Drug	Randomized, Parallel Group, Placebo Controlled Trial	Phase 1	2014-12-03
CTRI/2013/05/003687	Interventional	Surgical/Anesthesia	Single Arm Study	N/A	2013-05-27
CTRI/2013/08/003873	Observational	Follow Up Study	Other	N/A	2013-08-05
CTRI/2013/05/003646	Interventional	Drug	Randomized, Parallel Group, Active Controlled Trial	Phase 3/ Phase 4	2013-05-17
CTRI/2013/04/003592	Interventional	Other (Specify) [Skin Sensitivity test]	Other	N/A	2013-04-29
CTRI/2014/03/004444	Interventional	Drug	Randomized, Parallel Group Trial	Phase 2	2014-03-05
CTRI/2015/04/005674	Interventional	Other (Specify) [Vitamin D and Calcium]	Randomized, Parallel Group, Placebo Controlled Trial	N/A	2015-04-07
CTRI/2013/12/004217	Interventional	Yoga & Naturopathy	Single Arm Study	N/A	2013-12-16
CTRI/2013/11/004176	Interventional	Dentistry	Randomized, Parallel Group, Active Controlled Trial	N/A	2013-11-28
CTRI/2013/05/003647	Interventional	DrugAyurveda	Randomized, Parallel Group Trial	Phase 4	2013-05-17
CTRI/2013/08/003902	Observational	Follow Up Study	Other	Post Marketing Surveillance	2013-08-19
CTRI/2013/07/003856	Interventional	Drug	Randomized, Parallel Group Trial	N/A	2013-07-31
CTRI/2013/09/003979	Observational	Follow Up Study	Other	N/A	2013-09-13
CTRI/2013/05/003702	Interventional	VaccineMedical Device	Randomized, Parallel Group, Active Controlled Trial	Phase 4	2013-05-30
CTRI/2013/11/004157	Interventional	Yoga & Naturopathy	Single Arm Study	N/A	2013-11-20
CTRI/2013/04/003587	Observational	Cross Sectional Study	Other	N/A	2013-04-26
CTRI/2013/06/003736	Interventional	Ayurveda	Randomized, Parallel Group, Active Controlled Trial	Phase 2	2013-06-11
CTRI/2013/06/003747	Interventional	DrugSurgical/Anesthesia	Randomized, Parallel Group, Active Controlled Trial	Phase 3/ Phase 4	2013-06-13
CTRI/2013/05/003648	Interventional	Drug	Randomized, Parallel Group, Placebo Controlled Trial	N/A	2013-05-17
CTRI/2013/09/003990	Interventional	Ayurveda	Randomized, Parallel Group Trial	Phase 2	2013-09-17
CTRI/2013/05/003651	Interventional	Nutraceutical	Randomized, Crossover Trial	N/A	2013-05-20
CTRI/2013/05/003670	Interventional	VaccineMedical Device	Randomized, Parallel Group, Active Controlled Trial	Phase 4	2013-05-23
CTRI/2013/06/003714	Interventional	Dentistry	Randomized, Parallel Group Trial	N/A	2013-06-04
CTRI/2013/05/003661	Interventional	Surgical/Anesthesia	Other	Phase 3	2013-05-22
CTRI/2013/04/003591	Interventional	Other (Specify) [Skin Sensitivity test]	Other	N/A	2013-04-29
CTRI/2013/11/004163	Observational	Qualitative inductive study on development and validation of yoga programme	Other	N/A	2013-11-22
CTRI/2013/05/003656	Interventional	Nutraceutical	Randomized, Crossover Trial	N/A	2013-05-20
CTRI/2013/10/004059	Interventional	Ayurveda	Randomized, Parallel Group, Active Controlled Trial	Phase 2	2013-10-14
CTRI/2018/02/012058	Interventional	DrugNutraceutical	Randomized, Parallel Group Trial	N/A	2018-02-21
CTRI/2013/10/004080	Interventional	Drug	Single Arm Study	N/A	2013-10-18
CTRI/2013/06/003775	Observational	Survey	Other	N/A	2013-06-21
CTRI/2013/06/003738	Interventional	Other (Specify) [cosmetics]	Other	Phase 2	2013-06-12
CTRI/2013/05/003638	Interventional	Other (Specify) [Skin sensitivity]	Other	N/A	2013-05-14
CTRI/2013/06/003756	Interventional	Diagnostic	Randomized, Parallel Group, Active Controlled Trial	N/A	2013-06-17
CTRI/2013/12/004262	Interventional	Unani	Single Arm Study	Phase 2	2013-12-31
CTRI/2013/12/004199	Interventional	DrugUnani	Single Arm Study	Phase 2	2013-12-09
CTRI/2014/01/004267	Interventional	Unani	Single Arm Study	Phase 2	2014-01-01
CTRI/2013/10/004116	Interventional	Unani	Single Arm Study	Phase 2	2013-10-30
CTRI/2013/12/004184	Interventional	Unani	Single Arm Study	Phase 2	2013-12-05
CTRI/2013/04/003569	Interventional	DrugRadiation Therapy	Randomized, Parallel Group, Active Controlled Trial	Phase 4	2013-04-22
CTRI/2013/06/003727	Interventional	Yoga & Naturopathy	Randomized, Parallel Group, Active Controlled Trial	Phase 2	2013-06-07
CTRI/2015/02/005495	Observational	Cross Sectional Study	Cluster Randomized Trial	N/A	2015-02-03
CTRI/2015/07/005962	Interventional	Drug	Single Arm Study	N/A	2015-07-03
CTRI/2014/03/004443	Interventional	Drug	Single Arm Study	Phase 3/ Phase 4	2014-03-05
CTRI/2013/04/003577	Interventional	Probiotic	Randomized, Parallel Group, Placebo Controlled Trial	Phase 2/ Phase 3	2013-04-23
CTRI/2013/04/003578	BA/BE		Randomized, Crossover Trial	N/A	2013-04-23
CTRI/2013/06/003742	Interventional	Other (Specify) [cosmetics]	Other	Phase 2	2013-06-12
CTRI/2013/05/003665	BA/BE		Randomized, Crossover Trial	N/A	2013-05-22
CTRI/2013/06/003728	Interventional	Homeopathy	Single Arm Study	Phase 2	2013-06-07
CTRI/2015/12/006470	Interventional	DrugHomeopathyOther (Specify) [Cognitive Behavior Therapy]	Randomized, Parallel Group, Placebo Controlled Trial	N/A	2015-12-31
CTRI/2013/06/003743	Interventional	Other (Specify) [Cosmetics]	Other	Phase 2	2013-06-12
CTRI/2013/06/003739	Interventional	Other (Specify)	Other	Phase 2	2013-06-12
CTRI/2013/10/004051	Interventional	Dentistry	Non-randomized, Active Controlled Trial	N/A	2013-10-08
CTRI/2013/11/004136	Interventional	Dentistry	Other	N/A	2013-11-11
CTRI/2013/09/003950	Interventional	Drug	Randomized, Parallel Group Trial	Phase 4	2013-09-04
CTRI/2013/05/003649	Interventional	Surgical/Anesthesia	Randomized, Parallel Group, Active Controlled Trial	Phase 3	2013-05-20
CTRI/2013/09/003949	Observational	Prospective comparative study	Other	N/A	2013-09-04
CTRI/2013/07/003819	Interventional	Other (Specify) [Phototherapy for neonatal jaundice]	Randomized, Parallel Group, Active Controlled Trial	N/A	2013-07-18
CTRI/2014/02/004397	Interventional	Drug	Randomized, Parallel Group, Multiple Arm Trial	N/A	2014-02-11
CTRI/2013/05/003700	Interventional	Other (Specify) [Vibration therapy to hand]	Randomized, Parallel Group, Active Controlled Trial	Phase 3	2013-05-29
CTRI/2015/03/005601	Interventional	PreventiveProcess of Care ChangesBehavioral	Single Arm Study	N/A	2015-03-04
CTRI/2013/07/003848	Interventional	Drug	Randomized, Parallel Group, Active Controlled Trial	Phase 3	2013-07-29
CTRI/2013/11/004153	Observational	Case Control Study	Other	N/A	2013-11-19
CTRI/2016/04/006866	Observational	Cross Sectional Study	Other	N/A	2016-04-22
CTRI/2013/07/003792	Interventional	Other (Specify) [Vitamin D]	Randomized, Parallel Group, Placebo Controlled Trial	Phase 2/ Phase 3	2013-07-01
CTRI/2013/06/003752	Interventional	Physiotherapy (Not Including YOGA)	Randomized, Parallel Group, Active Controlled Trial	Phase 1/ Phase 2	2013-06-14
CTRI/2013/07/003806	Interventional	Surgical/AnesthesiaOther (Specify) [Basic Research]	Randomized, Parallel Group, Active Controlled Trial	N/A	2013-07-12
CTRI/2013/08/003893	Interventional	Drug	Randomized, Parallel Group, Active Controlled Trial	Phase 4	2013-08-12
CTRI/2013/06/003769	Observational	Descriptive observational survey	Other	N/A	2013-06-19
CTRI/2014/01/004276	Interventional	Diagnostic	Single Arm Study	Phase 3	2014-01-03
CTRI/2013/05/003639	Interventional	Other (Specify) [Skin Sensitivity]	Other	N/A	2013-05-14
CTRI/2013/07/003805	Interventional	Drug	Randomized, Parallel Group, Multiple Arm Trial	Post Marketing Surveillance	2013-07-10
CTRI/2013/05/003693	Interventional	Other (Specify) [non drug intervention- therapeutic hypothermia]	Randomized, Parallel Group Trial	Phase 2	2013-05-29
CTRI/2014/09/005021	Interventional	Medical DeviceOther (Specify) [lumbar drain]	Randomized, Parallel Group, Placebo Controlled Trial	Phase 3	2014-09-15
CTRI/2014/02/004423	Interventional	Preventive	Single Arm Study	Phase 2	2014-02-20
CTRI/2013/09/003968	Interventional	DrugSurgical/Anesthesia	Randomized, Parallel Group, Placebo Controlled Trial	Phase 4	2013-09-11
CTRI/2013/07/003857	Interventional	Diagnostic	Randomized, Parallel Group, Placebo Controlled Trial	N/A	2013-07-31
CTRI/2013/09/003974	Interventional	Ayurveda	Randomized, Parallel Group Trial	Phase 2	2013-09-12
CTRI/2014/09/004997	Interventional	UnaniPhysiotherapy (Not Including YOGA)	Randomized, Parallel Group, Placebo Controlled Trial	N/A	2014-09-10
CTRI/2013/09/004008	Interventional	DrugSurgical/Anesthesia	Randomized, Parallel Group, Active Controlled Trial	Phase 4	2013-09-23
CTRI/2013/06/003713	BA/BE		Randomized, Crossover Trial	N/A	2013-06-03
CTRI/2013/06/003712	BA/BE		Randomized, Crossover Trial	N/A	2013-06-03
CTRI/2013/05/003640	Interventional	Drug	Single Arm Study	Phase 3	2013-05-14
CTRI/2013/08/003894	Interventional	Surgical/Anesthesia	Randomized, Parallel Group Trial	N/A	2013-08-12
CTRI/2013/06/003744	Interventional	Surgical/Anesthesia	Non-randomized, Active Controlled Trial	N/A	2013-06-12
CTRI/2018/05/014272	Observational	Cross Sectional Study	Other	N/A	2018-05-31
CTRI/2013/10/004073	Interventional	Ayurveda	Randomized, Parallel Group Trial	Phase 2	2013-10-17
CTRI/2013/09/003975	Interventional	Drug	Single Arm Study	Phase 2/ Phase 3	2013-09-12
CTRI/2013/09/004025	Observational	NON RANDOMISE OBSERVATIONAL STUDY	Other	N/A	2013-09-26
CTRI/2013/06/003786	Interventional	DrugAyurveda	c("Randomized, Parallel Group, Placebo Controlled Trial", "To control the effect of LycqÂ® consumption on serum total and HDL-cholesterol, triglyceride, apolipoprotein A1 and B levels after 4 weeks compared to control")	N/A	2013-06-26
CTRI/2013/09/003976	Interventional	Other (Specify) [autologus platelet rich plasma]	Non-randomized, Placebo Controlled Trial	Phase 2/ Phase 3	2013-09-12
CTRI/2013/10/004075	Interventional	Surgical/Anesthesia	Randomized, Parallel Group, Placebo Controlled Trial	Phase 4	2013-10-18
CTRI/2015/06/005919	Interventional	Medical Device	Randomized, Parallel Group, Active Controlled Trial	N/A	2015-06-16
CTRI/2013/07/003823	Interventional	Other (Specify) [Recombinant]	Other	Phase 3	2013-07-19
CTRI/2013/05/003676	Interventional	DrugPreventive	Cluster Randomized Trial	N/A	2013-05-24
CTRI/2015/11/006383	BA/BE		Randomized, Crossover Trial	N/A	2015-11-26
CTRI/2014/11/005228	Interventional	Surgical/Anesthesia	Randomized, Parallel Group Trial	Phase 3	2014-11-28
CTRI/2015/04/005670	Interventional	Biological	Randomized, Crossover Trial	N/A	2015-04-07
CTRI/2013/05/003626	Interventional	Drug	Randomized, Parallel Group, Active Controlled Trial	N/A	2013-05-10
CTRI/2014/01/004351	Interventional	Yoga & Naturopathy	Randomized, Parallel Group, Placebo Controlled Trial	N/A	2014-01-27
CTRI/2013/06/003751	Interventional	Drug	Randomized, Parallel Group Trial	Phase 4	2013-06-14
CTRI/2013/08/003941	Interventional	Drug	Randomized, Parallel Group Trial	N/A	2013-08-30
CTRI/2014/12/005275	Interventional	Process of Care Changes	Non-randomized, Active Controlled Trial	Phase 2	2014-12-10
CTRI/2013/09/004035	Observational	Prospective comparative study	Non-randomized, Multiple Arm Trial	N/A	2013-09-30
CTRI/2013/06/003770	Interventional	Nutraceutical	Randomized, Crossover Trial	Phase 3	2013-06-19
CTRI/2013/07/003803	Interventional	Other (Specify) [Cosmetics]	Single Arm Study	Phase 2	2013-07-05
CTRI/2013/12/004228	Interventional	Medical Device	Randomized, Parallel Group, Placebo Controlled Trial	N/A	2013-12-19
CTRI/2015/01/005391	Interventional	Other (Specify) [experimental]	Randomized, Parallel Group, Active Controlled Trial	Phase 3	2015-01-13
CTRI/2013/07/003852	Interventional	DrugAyurvedaDiagnosticPreventiveOther (Specify) [Virechana and Parisheka ]	Randomized, Parallel Group Trial	Phase 3	2013-07-30
CTRI/2013/09/004028	Observational	Cross Sectional Study	Other	N/A	2013-09-27
CTRI/2013/07/003811	BA/BE		Other	Phase 1	2013-07-16
CTRI/2014/12/005254	Interventional	Nutraceutical	Other	Phase 2	2014-12-05
CTRI/2013/07/003814	Interventional	Process of Care Changes	Non-randomized, Multiple Arm Trial	N/A	2013-07-17
CTRI/2014/04/004542	Interventional	DrugAyurveda	Randomized, Parallel Group, Placebo Controlled Trial	Phase 2	2014-04-15
CTRI/2013/11/004124	Interventional	Drug	Single Arm Study	Phase 2	2013-11-01
CTRI/2013/08/003862	Interventional	Physiotherapy (Not Including YOGA)	Single Arm Study	N/A	2013-08-01
CTRI/2013/07/003842	Interventional	Drug	Randomized, Parallel Group Trial	N/A	2013-07-26
CTRI/2013/06/003779	Interventional	DrugAyurveda	Randomized, Parallel Group, Placebo Controlled Trial	Phase 2	2013-06-24
CTRI/2013/07/003826	Interventional	Surgical/Anesthesia	Non-randomized, Active Controlled Trial	N/A	2013-07-22
CTRI/2013/07/003796	Interventional	Drug	Randomized, Parallel Group Trial	Phase 3	2013-07-03
CTRI/2014/04/004552	Interventional	DrugAyurvedaSurgical/AnesthesiaOther (Specify) [Palliative and Curative]	Randomized, Parallel Group Trial	Phase 3	2014-04-21
CTRI/2014/02/004403	Interventional	Drug	Randomized, Parallel Group Trial	Phase 3	2014-02-14
CTRI/2013/06/003732	Interventional	Other (Specify) [Cosmeceutical]	Other	N/A	2013-06-10
CTRI/2013/06/003780	Interventional	Other (Specify) [cosmoceutical]	Single Arm Study	N/A	2013-06-24
CTRI/2013/07/003859	Interventional	DrugMedical Device	Randomized, Parallel Group Trial	Phase 4	2013-07-31
CTRI/2013/09/003947	Observational	Cross Sectional Study	Other	N/A	2013-09-03
CTRI/2014/11/005162	Interventional	Drug	Randomized, Parallel Group, Placebo Controlled Trial	N/A	2014-11-03
CTRI/2014/05/004621	PMS	Drug	Randomized, Parallel Group, Placebo Controlled Trial	Post Marketing Surveillance	2014-05-23
CTRI/2013/07/003795	Interventional	DrugMedical Device	Randomized, Parallel Group Trial	Phase 4	2013-07-01
CTRI/2013/07/003822	Interventional	Other (Specify) [Cosmetics]	Single Arm Study	Phase 4	2013-07-19
CTRI/2013/06/003748	Interventional	Drug	Single Arm Study	Phase 2	2013-06-13
CTRI/2013/07/003853	Observational	Cross Sectional Study	Other	N/A	2013-07-30
CTRI/2018/02/012165	Interventional	DrugAyurvedaDiagnosticPreventiveDentistry	Randomized, Parallel Group Trial	Phase 2	2018-02-26
CTRI/2013/07/003801	Interventional	DrugSiddha	Non-randomized, Multiple Arm Trial	Phase 2	2013-07-05
CTRI/2013/07/003858	Interventional	Surgical/Anesthesia	Randomized, Parallel Group, Active Controlled Trial	N/A	2013-07-31
CTRI/2013/06/003734	Interventional	Drug	Randomized, Parallel Group, Placebo Controlled Trial	Phase 3	2013-06-11
CTRI/2013/07/003847	Interventional	Physiotherapy (Not Including YOGA)	Randomized, Parallel Group, Multiple Arm Trial	Phase 3	2013-07-29
CTRI/2013/08/003901	Observational	Follow Up Study	Other	N/A	2013-08-16
CTRI/2013/06/003760	Interventional	Drug	Single Arm Study	Phase 4	2013-06-17
CTRI/2015/10/006243	Interventional	Drug	Single Arm Study	N/A	2015-10-06
CTRI/2013/06/003754	Interventional	Drug	Randomized, Parallel Group, Multiple Arm Trial	Phase 4	2013-06-14
CTRI/2014/10/005150	Interventional	Drug	Randomized, Parallel Group, Active Controlled Trial	Post Marketing Surveillance	2014-10-28
CTRI/2013/06/003722	Interventional	Vaccine	Randomized, Parallel Group, Multiple Arm Trial	Phase 4	2013-06-07
CTRI/2013/07/003810	Interventional	DrugNutraceutical	Randomized, Crossover Trial	N/A	2013-07-16
CTRI/2014/06/004661	Interventional	Nutraceutical	Randomized, Parallel Group Trial	N/A	2014-06-10
CTRI/2017/10/010140	Observational	Follow Up Study	Other	N/A	2017-10-20
CTRI/2013/07/003833	Interventional	Drug	Non-randomized, Active Controlled Trial	Phase 2	2013-07-23
CTRI/2013/07/003829	BA/BE		Randomized, Crossover Trial	N/A	2013-07-23
CTRI/2013/09/004033	Observational	Case Control Study	Single Arm Study	N/A	2013-09-30
CTRI/2013/06/003750	BA/BE		Randomized, Crossover Trial	N/A	2013-06-13
CTRI/2013/09/003955	Interventional	Drug	Other	N/A	2013-09-05
CTRI/2014/06/004688	Interventional	DrugSurgical/Anesthesia	Randomized, Parallel Group, Placebo Controlled Trial	N/A	2014-06-20
CTRI/2013/10/004049	Interventional	Behavioral	Cluster Randomized Trial	Phase 3	2013-10-07
CTRI/2019/05/018980	Interventional	Drug	Randomized, Parallel Group Trial	Phase 3	2019-05-07
CTRI/2013/06/003745	BA/BE		Randomized, Crossover Trial	N/A	2013-06-12
CTRI/2013/08/003872	Interventional	DrugAyurvedaPreventiveOther (Specify) [palliative and curative]	Non-randomized, Active Controlled Trial	Phase 3	2013-08-02
CTRI/2013/08/003900	Interventional	Nutraceutical	Randomized, Parallel Group Trial	N/A	2013-08-13
CTRI/2015/03/005632	Interventional	Drug	Randomized, Parallel Group Trial	N/A	2015-03-13
CTRI/2014/02/004376	Interventional	DrugSurgical/Anesthesia	Randomized, Parallel Group, Active Controlled Trial	N/A	2014-02-03
CTRI/2016/09/007267	Interventional	DrugAyurveda	Randomized, Parallel Group, Active Controlled Trial	Phase 2/ Phase 3	2016-09-09
CTRI/2013/12/004226	Interventional	Drug	Randomized, Parallel Group, Placebo Controlled Trial	Phase 4	2013-12-18
CTRI/2013/10/004036	Interventional	DrugSurgical/AnesthesiaPreventive	Randomized, Parallel Group, Active Controlled Trial	N/A	2013-10-01
CTRI/2014/07/004780	Interventional	DrugAyurveda	Randomized, Parallel Group Trial	Phase 2	2014-07-28
CTRI/2013/06/003784	Interventional	DrugSiddha	Non-randomized, Multiple Arm Trial	Phase 2	2013-06-26
CTRI/2014/05/004619	Interventional	Surgical/Anesthesia	Single Arm Study	N/A	2014-05-22
CTRI/2013/08/003879	Interventional	Homeopathy	Single Arm Study	Phase 2	2013-08-06
CTRI/2013/09/003960	Interventional	Other (Specify) [Cosmetics]	Other	Phase 2	2013-09-05
CTRI/2013/12/004239	Interventional	Nutraceutical	Randomized, Parallel Group, Placebo Controlled Trial	N/A	2013-12-24
CTRI/2013/08/003874	Interventional	Other (Specify) [[water intake A) water from purifier, B) Normal water or non purifier water] ]	Non-randomized, Multiple Arm Trial	N/A	2013-08-05
CTRI/2014/01/004354	Interventional	Biological	Single Arm Study	Phase 4	2014-01-28
CTRI/2013/09/004011	Interventional	Drug	Randomized, Parallel Group, Active Controlled Trial	Phase 4	2013-09-23
CTRI/2013/08/003913	BA/BE		Randomized, Crossover Trial	N/A	2013-08-23
CTRI/2013/07/003830	Interventional	Behavioral	Cluster Randomized Trial	Phase 4	2013-07-23
CTRI/2013/06/003765	Interventional	Other (Specify) [Cosmetic]	Other	N/A	2013-06-18
CTRI/2013/06/003766	Interventional	Drug	Other	Phase 4	2013-06-19
CTRI/2013/08/003935	Interventional	Other (Specify) [dermatology-glycolic acid chemical peel and Q-switched Nd:YAG laser]	Other	N/A	2013-08-29
CTRI/2013/08/003880	Interventional	Drug	Randomized, Parallel Group Trial	N/A	2013-08-06
CTRI/2013/08/003868	Interventional	Ayurveda	Non-randomized, Multiple Arm Trial	N/A	2013-08-02
CTRI/2014/06/004676	Interventional	Drug	Non-randomized, Active Controlled Trial	Phase 2	2014-06-13
CTRI/2013/06/003767	Interventional	Drug	Non-randomized, Multiple Arm Trial	N/A	2013-06-19
CTRI/2013/06/003777	Interventional	Process of Care ChangesBehavioral	Randomized, Parallel Group Trial	Phase 4	2013-06-21
CTRI/2014/03/004456	Interventional	DrugSurgical/Anesthesia	Randomized, Parallel Group, Active Controlled Trial	Phase 3/ Phase 4	2014-03-07
CTRI/2013/10/004057	Interventional	Medical Device	Single Arm Study	N/A	2013-10-10
CTRI/2013/09/003986	Observational	Cross Sectional Study	Other	N/A	2013-09-16
CTRI/2013/07/003799	Interventional	Other (Specify) [Treatment]	Randomized, Parallel Group, Placebo Controlled Trial	Phase 4	2013-07-05
CTRI/2014/09/005010	Interventional	Drug	Randomized, Parallel Group, Active Controlled Trial	Phase 3	2014-09-11
CTRI/2014/06/004648	Observational	comparitive study	Other	N/A	2014-06-02
CTRI/2013/09/004003	Interventional	Drug	Randomized, Parallel Group, Active Controlled Trial	Phase 4	2013-09-19
CTRI/2013/11/004135	Interventional	Drug	Randomized, Parallel Group, Placebo Controlled Trial	N/A	2013-11-08
CTRI/2013/08/003877	Interventional	DrugSurgical/Anesthesia	Randomized, Parallel Group Trial	N/A	2013-08-05
CTRI/2014/07/004755	Interventional	Surgical/Anesthesia	Randomized, Parallel Group, Active Controlled Trial	N/A	2014-07-23
CTRI/2013/07/003800	Interventional	Other (Specify) [Skin Sensitivity-Cosmetics]	Other	N/A	2013-07-05
CTRI/2013/06/003773	Interventional	Surgical/Anesthesia	Randomized, Parallel Group Trial	N/A	2013-06-20
CTRI/2014/04/004535	Interventional	DrugSurgical/Anesthesia	Randomized, Parallel Group Trial	N/A	2014-04-09
CTRI/2013/10/004058	Interventional	Medical Device	Other	Phase 4	2013-10-14
CTRI/2017/04/008344	Interventional	Drug	Randomized, Parallel Group Trial	Phase 4	2017-04-13
CTRI/2013/08/003870	Interventional	Surgical/Anesthesia	Randomized, Parallel Group, Active Controlled Trial	N/A	2013-08-02
CTRI/2013/08/003869	Interventional	Surgical/Anesthesia	Other	Phase 4	2013-08-02
CTRI/2013/08/003908	Interventional	DrugMedical Device	Single Arm Study	N/A	2013-08-21
CTRI/2013/11/004123	PMS	Medical Device	Single Arm Study	Post Marketing Surveillance	2013-11-01
CTRI/2013/07/003809	Observational	Cross Sectional Study	Other	N/A	2013-07-16
CTRI/2013/08/003932	Interventional	Drug	Randomized, Parallel Group, Placebo Controlled Trial	N/A	2013-08-29
CTRI/2013/10/004101	Observational	Prospective	Other	N/A	2013-10-25
CTRI/2013/07/003794	Observational	Comparative	Other	N/A	2013-07-01
CTRI/2013/06/003782	Interventional	Drug	Other	Phase 2	2013-06-26
CTRI/2013/08/003919	Interventional	DrugAyurveda	Other	N/A	2013-08-23
CTRI/2013/08/003917	Interventional	DrugAyurveda	Randomized, Parallel Group, Active Controlled Trial	Phase 1/ Phase 2	2013-08-23
CTRI/2013/11/004175	Interventional	Surgical/Anesthesia	Randomized, Parallel Group, Active Controlled Trial	N/A	2013-11-28
CTRI/2013/09/004018	Interventional	Medical DeviceSurgical/Anesthesia	Randomized, Parallel Group, Multiple Arm Trial	N/A	2013-09-24
CTRI/2013/09/003971	Interventional	Surgical/Anesthesia	Randomized, Parallel Group, Placebo Controlled Trial	N/A	2013-09-11
CTRI/2013/07/003846	Interventional	Other (Specify) [Cosmetics]	Non-randomized, Active Controlled Trial	Phase 2	2013-07-29
CTRI/2013/11/004177	Observational	Cross Sectional Study	Other	N/A	2013-11-29
CTRI/2013/08/003860	Observational	Case Control Study	Other	N/A	2013-08-01
CTRI/2013/07/003821	Observational	Cohort Study	Other	N/A	2013-07-19
CTRI/2013/07/003845	Interventional	Drug	Randomized, Parallel Group, Active Controlled Trial	Phase 3	2013-07-29
CTRI/2013/08/003887	Observational	Case Control Study	Other	N/A	2013-08-08
CTRI/2014/11/005229	Interventional	Drug	Randomized, Parallel Group Trial	Phase 2	2014-11-28
CTRI/2013/09/003944	Interventional	Drug	Randomized, Parallel Group, Multiple Arm Trial	Phase 4	2013-09-02
CTRI/2013/10/004102	Observational	Case Control Study	Other	N/A	2013-10-25
CTRI/2014/09/004984	Observational	Follow Up Study	Other	N/A	2014-09-05
CTRI/2015/06/005843	Observational	Analytical, Comparative, Clinical study	Other	N/A	2015-06-02
CTRI/2016/08/007224	Observational	Cross Sectional Study	Other	N/A	2016-08-24
CTRI/2013/11/004164	Interventional	Surgical/Anesthesia	Randomized, Parallel Group Trial	Phase 4	2013-11-22
CTRI/2013/07/003791	Observational	Cross Sectional Study	Other	N/A	2013-07-01
CTRI/2013/09/004017	Observational	Follow Up Study	Other	N/A	2013-09-24
CTRI/2013/12/004224	Interventional	Drug	Randomized, Parallel Group Trial	Phase 2	2013-12-17
CTRI/2013/10/004094	Interventional	AyurvedaPreventive	Single Arm Study	N/A	2013-10-23
CTRI/2013/09/003965	Observational	DESCRIPTIVE PROSPECTIVE STUDY	Other	N/A	2013-09-10
CTRI/2013/08/003920	Observational	prospective study	Other	N/A	2013-08-26
CTRI/2013/10/004039	Interventional	DrugSurgical/Anesthesia	Randomized, Parallel Group, Active Controlled Trial	N/A	2013-10-01
CTRI/2013/09/003972	Observational	Retospective study	Other	N/A	2013-09-12
CTRI/2013/10/004072	Interventional	Drug	Randomized, Parallel Group, Placebo Controlled Trial	Phase 2/ Phase 3	2013-10-17
CTRI/2013/09/003973	Observational	Case Control Study	Other	N/A	2013-09-12
CTRI/2013/07/003835	Observational	Cohort Study	Other	N/A	2013-07-24
CTRI/2013/10/004037	Observational	PROSPECTIVE	Other	N/A	2013-10-01
CTRI/2013/10/004119	Interventional	Drug	Randomized, Parallel Group, Active Controlled Trial	N/A	2013-10-31
CTRI/2013/08/003890	Observational	Cross Sectional Study	Other	N/A	2013-08-12
CTRI/2013/08/003888	Interventional	Surgical/Anesthesia	Randomized, Parallel Group, Active Controlled Trial	Phase 2/ Phase 3	2013-08-08
CTRI/2013/10/004074	Observational	descriptive study	Other	N/A	2013-10-18
CTRI/2014/05/004642	Interventional	Medical Device	Single Arm Study	Phase 4	2014-05-30
CTRI/2014/05/004627	Observational	Cross Sectional Study	Other	N/A	2014-05-27
CTRI/2013/09/004012	Interventional	Vaccine	Randomized, Parallel Group, Active Controlled Trial	Phase 3	2013-09-23
CTRI/2013/08/003891	Interventional	Nutraceutical	Randomized, Parallel Group, Placebo Controlled Trial	Phase 2	2013-08-12
CTRI/2016/03/006736	Interventional	Drug	Randomized, Parallel Group, Active Controlled Trial	Phase 4	2016-03-17
CTRI/2013/08/003884	Interventional	Surgical/Anesthesia	Randomized, Parallel Group, Active Controlled Trial	Phase 2/ Phase 3	2013-08-07
CTRI/2013/08/003906	Interventional	Preventive	Randomized, Parallel Group Trial	N/A	2013-08-21
CTRI/2013/09/004009	Observational	Retrospective	Single Arm Study	N/A	2013-09-23
CTRI/2013/10/004066	Interventional	Drug	Randomized, Parallel Group, Active Controlled Trial	Phase 4	2013-10-15
CTRI/2016/06/006979	Interventional	Biological	Other	N/A	2016-06-01
CTRI/2018/02/011830	Interventional	Physiotherapy (Not Including YOGA)	Randomized, Parallel Group Trial	Phase 3	2018-02-09
CTRI/2013/07/003855	Observational	RETROSPECTIVE STUDY	Other	N/A	2013-07-31
CTRI/2016/02/006664	Interventional	Physiotherapy (Not Including YOGA)	Randomized, Parallel Group, Active Controlled Trial	N/A	2016-02-18
CTRI/2013/09/004010	Observational	Cross Sectional Study	Other	N/A	2013-09-23
CTRI/2014/01/004272	Interventional	DrugAyurveda	Randomized, Parallel Group Trial	Phase 3	2014-01-02
CTRI/2013/09/004020	Interventional	DrugAyurvedaSurgical/AnesthesiaOther (Specify) [CURATIVE]	Randomized, Parallel Group Trial	Phase 3	2013-09-24
CTRI/2013/08/003940	Interventional	Physiotherapy (Not Including YOGA)	Randomized, Parallel Group, Active Controlled Trial	N/A	2013-08-30
CTRI/2013/08/003882	Interventional	Surgical/Anesthesia	Other	Phase 3	2013-08-06
CTRI/2014/05/004618	Observational	Cross Sectional Study	Other	N/A	2014-05-22
CTRI/2015/06/005872	Interventional	PreventiveDentistry	Randomized, Parallel Group, Active Controlled Trial	N/A	2015-06-04
CTRI/2018/05/013903	Interventional	Dentistry	Randomized, Parallel Group Trial	Phase 4	2018-05-15
CTRI/2013/10/004054	Observational	Survey	Other	N/A	2013-10-09
CTRI/2014/01/004344	Interventional	Drug	Single Arm Study	Phase 3	2014-01-23
CTRI/2013/09/003993	Interventional	Nutraceutical	Randomized, Parallel Group, Placebo Controlled Trial	N/A	2013-09-18
CTRI/2013/12/004208	Interventional	Drug	Randomized, Parallel Group, Active Controlled Trial	N/A	2013-12-12
CTRI/2013/10/004046	Interventional	Dentistry	Randomized, Parallel Group, Active Controlled Trial	Phase 4	2013-10-04
CTRI/2013/08/003936	Interventional	Drug	Randomized, Parallel Group, Active Controlled Trial	N/A	2013-08-29
CTRI/2013/12/004186	Interventional	Drug	Randomized, Parallel Group, Active Controlled Trial	N/A	2013-12-05
CTRI/2016/09/007263	Interventional	Other (Specify) [Bowel cleansing agent]	Randomized, Parallel Group Trial	N/A	2016-09-08
CTRI/2013/07/003828	Interventional	Other (Specify) [Skin Sensitivity]	Other	N/A	2013-07-23
CTRI/2013/11/004146	Interventional	Surgical/Anesthesia	Randomized, Parallel Group Trial	N/A	2013-11-14
CTRI/2016/11/007483	Interventional	Surgical/AnesthesiaPreventive	Randomized, Parallel Group Trial	N/A	2016-11-24
CTRI/2014/07/004740	Interventional	Drug	Randomized, Parallel Group Trial	N/A	2014-07-15
CTRI/2014/08/004837	Interventional	Drug	Randomized, Parallel Group Trial	Phase 3	2014-08-07
CTRI/2013/08/003863	Interventional	Other (Specify) [skin sensitivity]	Other	N/A	2013-08-01
CTRI/2013/07/003813	Interventional	DrugOther (Specify) [Cosmetic]	Other	N/A	2013-07-16
CTRI/2013/10/004038	Interventional	Ayurveda	Randomized, Parallel Group Trial	Phase 3/ Phase 4	2013-10-01
CTRI/2013/08/003883	Interventional	Drug	Randomized, Parallel Group, Placebo Controlled Trial	Phase 3	2013-08-06
CTRI/2014/08/004874	Interventional	Surgical/Anesthesia	Single Arm Study	N/A	2014-08-13
CTRI/2014/09/005053	Observational	Cross Sectional Study	Other	N/A	2014-09-25
CTRI/2015/04/005700	Interventional	Yoga & Naturopathy	Single Arm Study	N/A	2015-04-16
CTRI/2013/07/003831	Interventional	DrugPreventive	Randomized, Parallel Group, Active Controlled Trial	Phase 3	2013-07-23
CTRI/2014/04/004546	Interventional	Drug	Randomized, Parallel Group, Placebo Controlled Trial	Phase 2	2014-04-17
CTRI/2014/01/004312	Interventional	Dentistry	Randomized, Crossover Trial	Post Marketing Surveillance	2014-01-15
CTRI/2013/12/004206	Interventional	Surgical/AnesthesiaOther (Specify)	Randomized, Parallel Group Trial	N/A	2013-12-11
CTRI/2016/04/006865	Observational	Cross Sectional Study	Other	N/A	2016-04-22
CTRI/2017/05/008579	Interventional	Other (Specify) [Fenugreek based cereal foods]	Randomized, Crossover Trial	N/A	2017-05-16
CTRI/2013/12/004223	Interventional	DrugPreventiveDentistry	Randomized, Parallel Group, Multiple Arm Trial	Phase 4	2013-12-17
CTRI/2015/05/005753	Interventional	Nutraceutical	Randomized, Parallel Group Trial	Phase 2/ Phase 3	2015-05-06
CTRI/2014/01/004285	Interventional	Drug	Randomized, Parallel Group, Active Controlled Trial	Phase 3	2014-01-06
CTRI/2013/10/004107	Interventional	Drug	Randomized, Parallel Group Trial	Phase 3/ Phase 4	2013-10-29
CTRI/2016/10/007355	Observational	Cohort Study	Other	N/A	2016-10-13
CTRI/2014/02/004420	Interventional	Ayurveda	Randomized, Parallel Group, Active Controlled Trial	Phase 2	2014-02-19
CTRI/2013/08/003905	Interventional	Drug	Randomized, Parallel Group, Multiple Arm Trial	N/A	2013-08-20
CTRI/2013/10/004120	Interventional	Dentistry	Randomized, Parallel Group Trial	Post Marketing Surveillance	2013-10-31
CTRI/2014/10/005145	Interventional	DrugDentistry	Randomized, Parallel Group, Active Controlled Trial	Phase 3	2014-10-27
CTRI/2013/07/003836	BA/BE		Randomized, Crossover Trial	N/A	2013-07-24
CTRI/2013/10/004103	Interventional	Drug	Single Arm Study	N/A	2013-10-25
CTRI/2013/11/004134	Observational	Cross Sectional Study	Other	N/A	2013-11-08
CTRI/2013/10/004084	Observational	Cross Sectional Study	Other	N/A	2013-10-21
CTRI/2013/11/004154	Observational	Cross Sectional Study	Single Arm Study	N/A	2013-11-19
CTRI/2013/09/004016	Interventional	Surgical/Anesthesia	Randomized, Parallel Group Trial	N/A	2013-09-23
CTRI/2015/09/006186	Observational	Cross Sectional Study	Single Arm Study	Phase 2/ Phase 3	2015-09-15
CTRI/2014/01/004298	Interventional	Drug	Randomized, Parallel Group, Placebo Controlled Trial	Phase 3	2014-01-07
CTRI/2013/07/003851	Interventional	Nutraceutical	Randomized, Parallel Group, Active Controlled Trial	Phase 3	2013-07-30
CTRI/2014/03/004512	Interventional	Medical Device	Randomized, Parallel Group Trial	N/A	2014-03-28
CTRI/2018/02/012087	Interventional	Diagnostic	Randomized, Parallel Group, Multiple Arm Trial	N/A	2018-02-22
CTRI/2013/08/003876	Interventional	Diagnostic	Single Arm Study	N/A	2013-08-05
CTRI/2013/08/003926	Interventional	Homeopathy	Randomized, Parallel Group, Placebo Controlled Trial	Phase 2/ Phase 3	2013-08-27
CTRI/2015/02/005570	Interventional	Surgical/Anesthesia	Randomized, Parallel Group Trial	Phase 4	2015-02-24
CTRI/2014/01/004345	Interventional	Drug	Randomized, Parallel Group Trial	N/A	2014-01-24
CTRI/2013/12/004221	Interventional	Surgical/Anesthesia	Single Arm Study	N/A	2013-12-17
CTRI/2014/07/004753	Interventional	Drug	Randomized, Parallel Group, Active Controlled Trial	Phase 3	2014-07-22
CTRI/2013/10/004097	Interventional	Ayurveda	Randomized, Parallel Group Trial	Phase 2	2013-10-24
CTRI/2013/08/003924	Observational	Cross Sectional Study	Other	N/A	2013-08-27
CTRI/2014/03/004479	Interventional	PreventiveBehavioral	Single Arm Study	N/A	2014-03-18
CTRI/2013/10/004077	Observational	Epidemological	Other	N/A	2013-10-18
CTRI/2013/09/003952	Interventional	Ayurveda	Randomized, Parallel Group Trial	Phase 1/ Phase 2	2013-09-04
CTRI/2013/08/003866	Interventional	Drug	Randomized, Parallel Group, Multiple Arm Trial	Phase 4	2013-08-02
CTRI/2017/12/010892	Interventional	DrugSurgical/Anesthesia	Randomized, Parallel Group, Placebo Controlled Trial	Phase 4	2017-12-14
CTRI/2019/02/017770	PMS	Drug	Single Arm Study	Phase 4	2019-02-21
CTRI/2013/09/003997	Interventional	Vaccine	Single Arm Study	Phase 3	2013-09-18
CTRI/2013/08/003899	Interventional	Homeopathy	Randomized, Parallel Group, Placebo Controlled Trial	Phase 3	2013-08-13
CTRI/2018/07/015102	Interventional	DrugAyurveda	Randomized, Parallel Group, Placebo Controlled Trial	Phase 1/ Phase 2	2018-07-27
CTRI/2013/08/003918	Observational	Cross Sectional Study	Other	N/A	2013-08-23
CTRI/2013/12/004231	Interventional	Siddha	Other	Phase 3	2013-12-20
CTRI/2013/09/003945	Observational	Cohort Study	Other	N/A	2013-09-02
CTRI/2013/08/003921	Interventional	Biological	Randomized, Parallel Group, Active Controlled Trial	Phase 3	2013-08-27
CTRI/2013/09/003989	Interventional	Drug	Single Arm Study	N/A	2013-09-17
CTRI/2014/06/004689	BA/BE		Randomized, Crossover Trial	N/A	2014-06-20
CTRI/2013/11/004159	Interventional	DrugAyurveda	Randomized, Parallel Group Trial	Phase 4	2013-11-21
CTRI/2013/08/003922	BA/BE		Randomized, Crossover Trial	N/A	2013-08-27
CTRI/2013/09/003959	Interventional	Nutraceutical	Randomized, Parallel Group, Placebo Controlled Trial	N/A	2013-09-05
CTRI/2015/08/006081	Observational	Cross Sectional Study	Single Arm Study	N/A	2015-08-06
CTRI/2015/08/006137	Interventional	Process of Care Changes	Single Arm Study	N/A	2015-08-27
CTRI/2017/11/010489	Observational	Cross Sectional Study	Single Arm Study	N/A	2017-11-14
CTRI/2013/08/003915	Interventional	DrugSurgical/AnesthesiaPreventiveProcess of Care Changes	Randomized, Parallel Group Trial	Phase 3/ Phase 4	2013-08-23
CTRI/2014/02/004431	Interventional	Ayurveda	Randomized, Parallel Group Trial	Phase 3	2014-02-24
CTRI/2015/01/005475	PMS	Drug	Randomized, Parallel Group Trial	Post Marketing Surveillance	2015-01-29
CTRI/2018/05/013997	Interventional	Nutraceutical	Randomized, Parallel Group Trial	N/A	2018-05-21
CTRI/2018/02/011785	Interventional	Other (Specify) [Cosmetics]	Non-randomized, Active Controlled Trial	Phase 2	2018-02-08
CTRI/2014/10/005152	Observational	Follow Up Study	Non-randomized, Placebo Controlled Trial	N/A	2014-10-29
CTRI/2014/01/004293	Interventional	Drug	Single Arm Study	Phase 1	2014-01-07
CTRI/2013/12/004248	BA/BE		Randomized, Crossover Trial	N/A	2013-12-26
CTRI/2014/01/004303	Interventional	Drug	Single Arm Study	Phase 4	2014-01-13
CTRI/2015/02/005571	Interventional	Preventive	Randomized, Parallel Group, Active Controlled Trial	Phase 2	2015-02-24
CTRI/2015/02/005546	Interventional	Nutraceutical	Non-randomized, Multiple Arm Trial	Phase 3/ Phase 4	2015-02-16
CTRI/2013/09/003967	PMS	Medical Device	Single Arm Study	Phase 4	2013-09-11
CTRI/2013/08/003929	Observational	Cross Sectional Study	Single Arm Study	N/A	2013-08-29
CTRI/2013/12/004250	Interventional	Drug	Randomized, Parallel Group Trial	N/A	2013-12-27
CTRI/2013/08/003930	Interventional	Siddha	Single Arm Study	Phase 2	2013-08-29
CTRI/2014/03/004509	Interventional	Drug	Randomized, Parallel Group Trial	Phase 3/ Phase 4	2014-03-27
CTRI/2014/02/004395	Interventional	Drug	Randomized, Parallel Group, Multiple Arm Trial	Phase 3	2014-02-11
CTRI/2014/03/004506	Interventional	Biological	Single Arm Study	Phase 3	2014-03-27
CTRI/2014/06/004690	Observational	Follow Up Study	Single Arm Study	N/A	2014-06-20
CTRI/2013/10/004104	PMS	Drug	Single Arm Study	Post Marketing Surveillance	2013-10-25
CTRI/2014/04/004540	Observational	ANALYTICAL COMPARATIVE CLINICAL STUDY	Other	N/A	2014-04-11
CTRI/2013/10/004117	Observational	Follow Up Study	Single Arm Study	N/A	2013-10-30
CTRI/2015/02/005496	Interventional	Ayurveda	Randomized, Parallel Group, Active Controlled Trial	Phase 2/ Phase 3	2015-02-03
CTRI/2013/10/004110	Interventional	Physiotherapy (Not Including YOGA)	Randomized, Parallel Group, Active Controlled Trial	N/A	2013-10-29
CTRI/2014/05/004617	Interventional	Drug	Randomized, Parallel Group, Placebo Controlled Trial	Phase 2/ Phase 3	2014-05-22
CTRI/2013/12/004179	Interventional	Drug	Randomized, Parallel Group Trial	Phase 3/ Phase 4	2013-12-02
CTRI/2013/08/003931	Observational	Cohort Study	Other	N/A	2013-08-29
CTRI/2013/12/004219	Interventional	DrugSurgical/Anesthesia	Randomized, Parallel Group Trial	N/A	2013-12-16
CTRI/2014/02/004392	Interventional	Drug	Randomized, Parallel Group Trial	Phase 4	2014-02-10
CTRI/2014/08/004886	PMS	Drug	Single Arm Study	Phase 4	2014-08-19
CTRI/2014/04/004534	Interventional	DrugRadiation Therapy	Randomized, Parallel Group, Active Controlled Trial	Phase 3	2014-04-09
CTRI/2014/03/004500	Interventional	Diagnostic	Single Arm Study	N/A	2014-03-25
CTRI/2013/09/003980	Interventional	Medical DeviceSurgical/Anesthesia	Randomized, Parallel Group, Active Controlled Trial	N/A	2013-09-13
CTRI/2013/09/003981	Interventional	DrugSurgical/AnesthesiaRadiation Therapy	Cluster Randomized Trial	N/A	2013-09-13
CTRI/2015/07/006057	Interventional	Medical DeviceSurgical/Anesthesia	Other	N/A	2015-07-30
CTRI/2013/12/004222	Interventional	Process of Care Changes	Randomized, Parallel Group Trial	N/A	2013-12-17
CTRI/2013/11/004130	Interventional	Other (Specify) [Ultrasound anatomy]	Randomized, Crossover Trial	N/A	2013-11-06
CTRI/2014/01/004299	Interventional	Drug	Randomized, Parallel Group, Placebo Controlled Trial	N/A	2014-01-07
CTRI/2013/11/004178	Interventional	Drug	Randomized, Parallel Group Trial	Phase 4	2013-11-29
CTRI/2014/02/004399	Interventional	Nutraceutical	Randomized, Parallel Group, Placebo Controlled Trial	N/A	2014-02-12
CTRI/2014/03/004465	Interventional	Surgical/Anesthesia	Other	N/A	2014-03-11
CTRI/2013/08/003925	Interventional	Drug	Randomized, Parallel Group, Placebo Controlled Trial	Phase 4	2013-08-27
CTRI/2013/12/004210	Observational	Follow Up Study	Single Arm Study	N/A	2013-12-13
CTRI/2016/03/006784	Interventional	Medical DeviceSurgical/Anesthesia	Randomized, Parallel Group Trial	Phase 4	2016-03-31
CTRI/2014/01/004269	PMS	Drug	Single Arm Study	Post Marketing Surveillance	2014-01-01
CTRI/2014/11/005174	Interventional	Surgical/Anesthesia	Randomized, Parallel Group, Multiple Arm Trial	Phase 3/ Phase 4	2014-11-05
CTRI/2013/08/003923	BA/BE		Randomized, Crossover Trial	N/A	2013-08-27
CTRI/2014/02/004385	BA/BE		Randomized, Crossover Trial	N/A	2014-02-07
CTRI/2014/02/004430	Interventional	Physiotherapy (Not Including YOGA)	Randomized, Parallel Group Trial	N/A	2014-02-24
CTRI/2014/07/004741	Observational	Case Control Study	Single Arm Study	N/A	2014-07-15
CTRI/2014/12/005295	Observational	Case Control Study	Single Arm Study	N/A	2014-12-15
CTRI/2014/01/004274	Interventional	PreventiveDentistry	Randomized, Parallel Group, Placebo Controlled Trial	Phase 4	2014-01-02
CTRI/2013/09/003963	Interventional	Drug	Randomized, Parallel Group, Active Controlled Trial	Phase 3	2013-09-06
CTRI/2014/04/004528	Interventional	Drug	Randomized, Crossover Trial	Phase 1	2014-04-07
CTRI/2014/01/004320	Interventional	Preventive	Randomized, Crossover Trial	N/A	2014-01-16
CTRI/2018/04/013251	Observational	Type II DM	Non-randomized, Multiple Arm Trial	N/A	2018-04-13
CTRI/2013/10/004045	Interventional	Surgical/Anesthesia	Randomized, Parallel Group Trial	N/A	2013-10-04
CTRI/2015/04/005729	Interventional	Surgical/Anesthesia	Randomized, Parallel Group, Placebo Controlled Trial	N/A	2015-04-29
CTRI/2015/05/005815	Interventional	Other (Specify) [Supplementation of potassium rich recipe and yoga and laughing therapy ]	Randomized, Parallel Group, Placebo Controlled Trial	Phase 3	2015-05-26
CTRI/2013/09/003954	Observational	Cross Sectional Study	Other	N/A	2013-09-04
CTRI/2013/12/004247	Observational	Cross Sectional Study	Other	N/A	2013-12-26
CTRI/2013/11/004160	Interventional	AyurvedaDentistry	Randomized, Parallel Group, Active Controlled Trial	Phase 2	2013-11-21
CTRI/2014/03/004483	Interventional	Drug	Single Arm Study	N/A	2014-03-19
CTRI/2014/01/004296	Interventional	Dentistry	Non-randomized, Placebo Controlled Trial	N/A	2014-01-07
CTRI/2013/09/004002	Interventional	Drug	Randomized, Parallel Group Trial	N/A	2013-09-19
CTRI/2013/08/003938	Observational	Follow Up Study	Non-randomized, Active Controlled Trial	N/A	2013-08-30
CTRI/2016/02/006656	Interventional	Other (Specify) [Feeding Regimens]	Randomized, Parallel Group, Active Controlled Trial	N/A	2016-02-17
CTRI/2014/04/004515	Interventional	Medical DeviceOther (Specify) [Pilot Study involving electrical stimulation of paralyzed muscles]	Other	N/A	2014-04-02
CTRI/2015/10/006271	BA/BE		Randomized, Crossover Trial	Phase 1	2015-10-19
CTRI/2013/12/004261	Interventional	Drug	Randomized, Parallel Group Trial	Post Marketing Surveillance	2013-12-31
CTRI/2013/10/004041	Interventional	Radiation Therapy	Single Arm Study	N/A	2013-10-03
CTRI/2014/02/004440	Interventional	Drug	Randomized, Parallel Group Trial	N/A	2014-02-28
CTRI/2014/09/005057	Observational	Pilot study	Other	N/A	2014-09-25
CTRI/2013/10/004079	Interventional	Ayurveda	Randomized, Parallel Group Trial	N/A	2013-10-18
CTRI/2014/01/004294	Interventional	DrugOther (Specify) [Regimen]	Randomized, Parallel Group Trial	Phase 3	2014-01-07
CTRI/2014/01/004308	Interventional	DrugSurgical/Anesthesia	Randomized, Parallel Group Trial	N/A	2014-01-15
CTRI/2013/09/003985	Interventional	Other (Specify) [skin sensitivity]	Other	N/A	2013-09-16
CTRI/2014/01/004289	Interventional	Drug	Randomized, Parallel Group Trial	Phase 3	2014-01-06
CTRI/2014/05/004623	Interventional	Drug	Randomized, Parallel Group, Active Controlled Trial	Phase 4	2014-05-26
CTRI/2015/05/005802	Interventional	DrugAyurveda	Randomized, Parallel Group Trial	Phase 2	2015-05-22
CTRI/2014/04/004557	Interventional	DrugProcess of Care Changes	Randomized, Parallel Group Trial	Phase 4	2014-04-23
CTRI/2013/09/003948	Interventional	Drug	Non-randomized, Active Controlled Trial	Phase 4	2013-09-03
CTRI/2013/10/004060	Interventional	DrugSurgical/Anesthesia	Randomized, Parallel Group, Placebo Controlled Trial	N/A	2013-10-14
CTRI/2014/07/004797	Interventional	Nutraceutical	Randomized, Parallel Group, Placebo Controlled Trial	N/A	2014-07-31
CTRI/2013/09/004031	Interventional	Surgical/Anesthesia	Randomized, Parallel Group Trial	Phase 4	2013-09-30
CTRI/2013/08/003927	Interventional	Drug	Single Arm Study	N/A	2013-08-27
CTRI/2013/10/004093	Interventional	Other (Specify) [Herbal Cosmeceutical]	Single Arm Study	Phase 4	2013-10-23
CTRI/2013/09/003966	Interventional	Surgical/Anesthesia	Randomized, Parallel Group, Multiple Arm Trial	N/A	2013-09-11
CTRI/2014/10/005097	Interventional	Process of Care Changes	Randomized, Parallel Group, Active Controlled Trial	N/A	2014-10-14
CTRI/2013/09/004030	Interventional	DrugNutraceutical	Single Arm Study	Phase 3	2013-09-30
CTRI/2013/11/004132	Interventional	Screening	Other	N/A	2013-11-07
CTRI/2013/12/004181	Interventional	Drug	Non-randomized, Placebo Controlled Trial	Phase 1	2013-12-03
CTRI/2015/10/006253	Interventional	Behavioral	Randomized, Parallel Group Trial	Phase 3	2015-10-12
CTRI/2013/08/003939	Interventional	DrugSurgical/Anesthesia	Randomized, Parallel Group, Placebo Controlled Trial	Phase 4	2013-08-30
CTRI/2013/11/004167	Interventional	DrugAyurveda	Randomized, Parallel Group Trial	Phase 1/ Phase 2	2013-11-22
CTRI/2013/10/004096	Interventional	Ayurveda	Randomized, Parallel Group, Placebo Controlled Trial	N/A	2013-10-24
CTRI/2013/11/004126	Interventional	Surgical/Anesthesia	Non-randomized, Active Controlled Trial	Phase 4	2013-11-04
CTRI/2013/12/004260	Interventional	Drug	Randomized, Parallel Group, Placebo Controlled Trial	Phase 2/ Phase 3	2013-12-30
CTRI/2013/09/003951	Interventional	Drug	Randomized, Parallel Group, Active Controlled Trial	Phase 2	2013-09-04
CTRI/2014/01/004346	Interventional	Ayurveda	Randomized, Crossover Trial	N/A	2014-01-24
CTRI/2013/09/003961	Interventional	VaccineBiologicalPreventive	Randomized, Parallel Group, Active Controlled Trial	Phase 1	2013-09-06
CTRI/2014/01/004313	Interventional	Dentistry	Randomized, Parallel Group, Placebo Controlled Trial	N/A	2014-01-15
CTRI/2013/10/004111	Observational	Comparative study	Other	N/A	2013-10-29
CTRI/2013/10/004112	Interventional	Drug	Randomized, Parallel Group Trial	Phase 4	2013-10-29
CTRI/2015/06/005886	Observational	Cohort Study	Single Arm Study	N/A	2015-06-05
CTRI/2016/08/007165	PMS	Medical Device	Other	Post Marketing Surveillance	2016-08-08
CTRI/2014/05/004626	Interventional	Drug	Randomized, Parallel Group, Multiple Arm Trial	Phase 3	2014-05-27
CTRI/2013/09/004006	BA/BE		Randomized, Crossover Trial	N/A	2013-09-20
CTRI/2015/03/005598	Interventional	Drug	Single Arm Study	Phase 4	2015-03-03
CTRI/2014/07/004732	Interventional	BiologicalAyurveda	Other	Phase 4	2014-07-11
CTRI/2014/05/004616	Interventional	Surgical/Anesthesia	Randomized, Parallel Group, Active Controlled Trial	N/A	2014-05-22
CTRI/2013/09/004007	Interventional	DrugSurgical/Anesthesia	Randomized, Parallel Group, Active Controlled Trial	Phase 3/ Phase 4	2013-09-20
CTRI/2013/12/004240	Interventional	Drug	Randomized, Parallel Group Trial	Phase 4	2013-12-24
CTRI/2014/07/004743	Interventional	Drug	Randomized, Parallel Group, Placebo Controlled Trial	Phase 2	2014-07-16
CTRI/2013/09/003956	Interventional	Biological	Randomized, Parallel Group, Active Controlled Trial	Phase 3	2013-09-05
CTRI/2014/09/005050	Interventional	Process of Care Changes	Randomized, Parallel Group Trial	Phase 4	2014-09-24
CTRI/2013/10/004043	Observational	Cohort Study	Non-randomized, Active Controlled Trial	Phase 4	2013-10-03
CTRI/2014/03/004453	Interventional	Drug	Randomized, Parallel Group, Active Controlled Trial	Post Marketing Surveillance	2014-03-06
CTRI/2014/08/004821	Interventional	Drug	Randomized, Parallel Group, Active Controlled Trial	Phase 4	2014-08-05
CTRI/2014/05/004622	Interventional	Drug	Randomized, Parallel Group, Multiple Arm Trial	Phase 3	2014-05-26
CTRI/2013/10/004048	Interventional	Drug	Randomized, Parallel Group, Active Controlled Trial	Phase 3	2013-10-07
CTRI/2014/10/005136	Interventional	Surgical/Anesthesia	Randomized, Parallel Group, Active Controlled Trial	N/A	2014-10-22
CTRI/2014/07/004717	Interventional	Nutraceutical	Randomized, Parallel Group Trial	Phase 3/ Phase 4	2014-07-07
CTRI/2013/09/003996	Interventional	BiologicalNutraceutical	Randomized, Parallel Group Trial	N/A	2013-09-18
CTRI/2013/12/004189	Interventional	ProbioticPreventive	Randomized, Crossover Trial	N/A	2013-12-05
CTRI/2015/04/005734	Interventional	Drug	Randomized, Parallel Group, Placebo Controlled Trial	Post Marketing Surveillance	2015-04-30
CTRI/2014/02/004406	Interventional	DrugAyurveda	Randomized, Parallel Group, Placebo Controlled Trial	Phase 1/ Phase 2	2014-02-14
CTRI/2013/12/004227	PMS	Drug	Other	Post Marketing Surveillance	2013-12-19
CTRI/2014/01/004363	Interventional	DrugSurgical/Anesthesia	Randomized, Parallel Group, Active Controlled Trial	Phase 3	2014-01-28
CTRI/2013/11/004149	Interventional	Nutraceutical	Randomized, Parallel Group Trial	N/A	2013-11-19
CTRI/2014/01/004319	Interventional	Nutraceutical	Randomized, Parallel Group, Placebo Controlled Trial	N/A	2014-01-16
CTRI/2013/10/004086	Observational	Cross Sectional Study	Other	N/A	2013-10-21
CTRI/2013/10/004114	Interventional	Drug	Randomized, Crossover Trial	Phase 1	2013-10-30
CTRI/2014/01/004362	Interventional	Preventive	Randomized, Parallel Group Trial	Phase 3	2014-01-28
CTRI/2013/09/003970	Observational	Pilot Study	Other	N/A	2013-09-11
CTRI/2013/12/004234	Interventional	Surgical/Anesthesia	Randomized, Parallel Group Trial	Phase 3	2013-12-23
CTRI/2015/07/005969	Interventional	Drug	Randomized, Parallel Group, Active Controlled Trial	Phase 4	2015-07-06
CTRI/2013/12/004264	Interventional	Drug	Randomized, Parallel Group Trial	N/A	2013-12-31
CTRI/2013/11/004165	PMS	Drug	Randomized, Parallel Group, Active Controlled Trial	Post Marketing Surveillance	2013-11-22
CTRI/2015/08/006111	Interventional	Drug	Randomized, Parallel Group, Active Controlled Trial	Phase 3/ Phase 4	2015-08-19
CTRI/2015/09/006214	Interventional	Drug	Randomized, Parallel Group, Placebo Controlled Trial	Phase 4	2015-09-28
CTRI/2013/09/003983	Interventional	Homeopathy	Randomized, Parallel Group, Placebo Controlled Trial	Phase 2	2013-09-16
CTRI/2013/10/004088	Observational	Validation of rating scales	Other	N/A	2013-10-22
CTRI/2014/02/004380	Interventional	Ayurveda	Randomized, Parallel Group Trial	N/A	2014-02-04
CTRI/2014/10/005093	Interventional	DrugSurgical/Anesthesia	Randomized, Parallel Group, Active Controlled Trial	Phase 3/ Phase 4	2014-10-13
CTRI/2013/11/004144	Interventional	Homeopathy	Randomized, Parallel Group, Placebo Controlled Trial	Phase 2	2013-11-14
CTRI/2013/11/004139	Interventional	Homeopathy	Randomized, Parallel Group Trial	Phase 3	2013-11-12
CTRI/2013/12/004209	Interventional	DrugSurgical/Anesthesia	Randomized, Parallel Group, Placebo Controlled Trial	Post Marketing Surveillance	2013-12-12
CTRI/2016/02/006641	Interventional	Process of Care Changes	Cluster Randomized Trial	Phase 2/ Phase 3	2016-02-15
CTRI/2014/08/004807	Interventional	DrugAyurvedaSurgical/Anesthesia	Randomized, Parallel Group Trial	N/A	2014-08-01
CTRI/2013/11/004174	Interventional	DrugSurgical/Anesthesia	Randomized, Parallel Group, Placebo Controlled Trial	Phase 4	2013-11-28
CTRI/2013/09/003987	Interventional	Physiotherapy (Not Including YOGA)	Single Arm Study	N/A	2013-09-17
CTRI/2014/10/005119	Interventional	Ayurveda	Randomized, Parallel Group, Multiple Arm Trial	Phase 2/ Phase 3	2014-10-20
CTRI/2015/01/005467	Interventional	Drug	Randomized, Parallel Group Trial	N/A	2015-01-27
CTRI/2014/06/004700	Interventional	Drug	Other	Phase 2	2014-06-24
CTRI/2013/10/004062	Interventional	Drug	Randomized, Parallel Group, Active Controlled Trial	N/A	2013-10-15
CTRI/2013/11/004127	Interventional	Drug	Randomized, Parallel Group, Multiple Arm Trial	Phase 3	2013-11-04
CTRI/2013/11/004128	Interventional	DrugOther (Specify) [Standard palliative care]	Other	N/A	2013-11-04
CTRI/2013/10/004087	Interventional	Other (Specify) [skin sensitivity]	Other	N/A	2013-10-21
CTRI/2014/01/004280	Observational	Follow Up Study	Single Arm Study	N/A	2014-01-03
CTRI/2015/01/005400	Interventional	Surgical/Anesthesia	Randomized, Parallel Group, Active Controlled Trial	N/A	2015-01-14
CTRI/2014/01/004271	BA/BE		Single Arm Study	N/A	2014-01-02
CTRI/2014/01/004270	Interventional	PreventivePhysiotherapy (Not Including YOGA)BehavioralOther (Specify) [Kinesthesia ,balance ,training and meditation,weight reduction]	Randomized, Parallel Group Trial	Phase 3	2014-01-02
CTRI/2014/08/004840	Interventional	Drug	Randomized, Parallel Group, Multiple Arm Trial	Phase 3	2014-08-07
CTRI/2014/02/004413	Interventional	Drug	Randomized, Parallel Group, Active Controlled Trial	Phase 4	2014-02-17
CTRI/2014/07/004764	Interventional	Drug	Randomized, Parallel Group, Active Controlled Trial	Phase 3	2014-07-25
CTRI/2020/07/026267	Interventional	DrugAyurvedaPhysiotherapy (Not Including YOGA)Other (Specify) [Upanaha]	Other	Phase 4	2020-07-01
CTRI/2013/12/004232	Interventional	DrugAyurveda	Randomized, Parallel Group Trial	Phase 2	2013-12-23
CTRI/2018/02/012095	Observational	Observational	Other	N/A	2018-02-22
CTRI/2014/02/004407	PMS	Drug	Single Arm Study	Post Marketing Surveillance	2014-02-14
CTRI/2014/02/004400	Interventional	DrugSurgical/Anesthesia	Randomized, Parallel Group Trial	Post Marketing Surveillance	2014-02-12
CTRI/2013/12/004213	Interventional	Ayurveda	Randomized, Parallel Group Trial	Phase 2	2013-12-13
CTRI/2013/09/004023	Observational	Prospective observational study	Single Arm Study	N/A	2013-09-26
CTRI/2014/09/005058	Interventional	Ayurveda	Single Arm Study	Phase 2	2014-09-25
CTRI/2013/12/004238	Interventional	Drug	Non-randomized, Active Controlled Trial	Phase 3	2013-12-23
CTRI/2013/10/004047	BA/BE		Randomized, Crossover Trial	N/A	2013-10-07
CTRI/2015/03/005603	Interventional	Ayurveda	Randomized, Parallel Group Trial	N/A	2015-03-04
CTRI/2014/02/004383	Interventional	DrugAyurveda	Randomized, Parallel Group, Active Controlled Trial	Phase 2	2014-02-06
CTRI/2013/09/004024	Observational	Cross Sectional Study	Single Arm Study	N/A	2013-09-26
CTRI/2013/10/004090	Interventional	Process of Care Changes	Single Arm Study	N/A	2013-10-22
CTRI/2013/09/004026	BA/BE		Randomized, Crossover Trial	N/A	2013-09-27
CTRI/2014/12/005321	Interventional	Process of Care ChangesBehavioral	Non-randomized, Active Controlled Trial	Phase 2	2014-12-23
CTRI/2013/09/004021	Observational	Case Control Study	Other	N/A	2013-09-25
CTRI/2013/12/004196	Observational	Cross Sectional Study	Single Arm Study	N/A	2013-12-09
CTRI/2013/12/004190	Interventional	Other (Specify) [skin sensitivity]	Other	N/A	2013-12-05
CTRI/2013/10/004040	Interventional	Biological	Randomized, Parallel Group, Active Controlled Trial	Phase 3	2013-10-01
CTRI/2014/04/004529	Observational	Cross Sectional Study	Other	N/A	2014-04-07
CTRI/2014/10/005147	Interventional	Physiotherapy (Not Including YOGA)	Single Arm Study	N/A	2014-10-28
CTRI/2015/07/006026	Interventional	Ayurveda	Randomized, Parallel Group Trial	N/A	2015-07-20
CTRI/2015/08/006104	Interventional	DrugSurgical/Anesthesia	Randomized, Parallel Group Trial	N/A	2015-08-18
CTRI/2013/12/004200	Interventional	Ayurveda	Randomized, Parallel Group Trial	Phase 2	2013-12-10
CTRI/2013/09/004034	Interventional	Drug	Randomized, Crossover Trial	Phase 3	2013-09-30
CTRI/2014/07/004728	Interventional	AyurvedaNutraceutical	Single Arm Study	N/A	2014-07-11
CTRI/2013/10/004067	Interventional	Drug	Randomized, Parallel Group Trial	Phase 4	2013-10-15
CTRI/2014/03/004499	Interventional	Drug	Randomized, Parallel Group, Active Controlled Trial	Phase 4	2014-03-25
CTRI/2013/12/004252	Observational	Epidemiological study	Other	N/A	2013-12-27
CTRI/2018/04/013455	Interventional	Diagnostic	Single Arm Study	N/A	2018-04-24
CTRI/2014/08/004938	Observational	Cross Sectional Study	Other	N/A	2014-08-28
CTRI/2013/10/004063	Interventional	Biological	Randomized, Parallel Group, Active Controlled Trial	Phase 3	2013-10-15
CTRI/2013/11/004169	Interventional	Ayurveda	Randomized, Parallel Group Trial	Phase 2/ Phase 3	2013-11-22
CTRI/2015/01/005415	Interventional	BehavioralOther (Specify) [Psychological]	Randomized, Parallel Group Trial	N/A	2015-01-15
CTRI/2013/11/004148	Interventional	Medical Device	Single Arm Study	N/A	2013-11-19
CTRI/2013/10/004083	Interventional	Ayurveda	Randomized, Parallel Group Trial	Phase 3	2013-10-21
CTRI/2014/07/004729	Interventional	Other (Specify) [mirror therapy]	Randomized, Crossover Trial	N/A	2014-07-11
CTRI/2013/10/004076	Interventional	Biological	Other	Phase 2	2013-10-18
CTRI/2013/12/004251	Interventional	Surgical/Anesthesia	Non-randomized, Active Controlled Trial	N/A	2013-12-27
CTRI/2015/02/005489	Interventional	Ayurveda	Randomized, Parallel Group, Multiple Arm Trial	N/A	2015-02-02
CTRI/2014/04/004539	Interventional	Process of Care Changes	Randomized, Parallel Group Trial	N/A	2014-04-11
CTRI/2013/10/004085	Interventional	Other (Specify) [status of conformance of eating establishments to FSSR 2011 ]	Non-randomized, Active Controlled Trial	N/A	2013-10-21
CTRI/2014/05/004577	Interventional	Drug	Randomized, Parallel Group Trial	Phase 3	2014-05-01
CTRI/2014/05/004625	Interventional	Process of Care Changes	Randomized, Parallel Group Trial	N/A	2014-05-26
CTRI/2013/11/004137	BA/BE		Other	N/A	2013-11-12
CTRI/2013/10/004052	Interventional	Other (Specify) [Herbaceutical]	Randomized, Parallel Group Trial	N/A	2013-10-09
CTRI/2014/01/004268	Interventional	Surgical/Anesthesia	Randomized, Parallel Group Trial	N/A	2014-01-01
CTRI/2015/03/005649	Interventional	Ayurveda	Single Arm Study	Phase 2	2015-03-23
CTRI/2016/09/007262	PMS	Nutraceutical	Single Arm Study	Post Marketing Surveillance	2016-09-08
CTRI/2014/07/004779	Interventional	Dentistry	Randomized, Crossover Trial	N/A	2014-07-25
CTRI/2014/07/004794	Interventional	Other (Specify) [fortified biscuits]	Cluster Randomized Trial	N/A	2014-07-31
CTRI/2014/05/004624	Interventional	Physiotherapy (Not Including YOGA)	Randomized, Parallel Group, Active Controlled Trial	N/A	2014-05-26
CTRI/2014/05/004584	Interventional	Process of Care Changes	Randomized, Parallel Group Trial	N/A	2014-05-08
CTRI/2017/08/009320	Interventional	Other (Specify) [Food]	Randomized, Parallel Group Trial	N/A	2017-08-09
CTRI/2014/01/004366	Interventional	Drug	Randomized, Parallel Group, Active Controlled Trial	Phase 4	2014-01-29
CTRI/2014/07/004772	Interventional	Drug	Randomized, Parallel Group Trial	Phase 4	2014-07-25
CTRI/2013/12/004241	Interventional	Ayurveda	Single Arm Study	N/A	2013-12-24
CTRI/2013/12/004233	Interventional	Surgical/AnesthesiaScreening	Single Arm Study	N/A	2013-12-23
CTRI/2013/11/004166	Interventional	Drug	Single Arm Study	Phase 3	2013-11-22
CTRI/2014/09/005006	Interventional	Drug	Randomized, Parallel Group, Active Controlled Trial	N/A	2014-09-11
CTRI/2015/02/005500	Interventional	Surgical/Anesthesia	Randomized, Parallel Group, Placebo Controlled Trial	N/A	2015-02-04
CTRI/2014/01/004322	Interventional	Process of Care Changes	Non-randomized, Multiple Arm Trial	N/A	2014-01-17
CTRI/2014/02/004414	Interventional	Process of Care Changes	Randomized, Parallel Group Trial	N/A	2014-02-18
CTRI/2015/06/005849	Interventional	Drug	Randomized, Parallel Group Trial	Phase 3/ Phase 4	2015-06-03
CTRI/2015/09/006182	Interventional	DrugAyurveda	Randomized, Parallel Group, Placebo Controlled Trial	N/A	2015-09-14
CTRI/2014/02/004427	Interventional	Other (Specify) [Patch Test]	Other	N/A	2014-02-21
CTRI/2015/02/005513	Observational	Follow Up Study	Non-randomized, Multiple Arm Trial	N/A	2015-02-09
CTRI/2014/05/004604	Interventional	DrugSurgical/Anesthesia	Randomized, Parallel Group Trial	N/A	2014-05-16
CTRI/2016/05/006968	Interventional	Ayurveda	Single Arm Study	N/A	2016-05-26
CTRI/2014/06/004662	Interventional	Physiotherapy (Not Including YOGA)	Randomized, Parallel Group, Active Controlled Trial	N/A	2014-06-10
CTRI/2013/12/004216	Interventional	Medical Device	Other	Phase 4	2013-12-16
CTRI/2013/12/004191	Interventional	Other (Specify) [skin sensitivity]	Other	N/A	2013-12-05
CTRI/2014/10/005115	Interventional	DrugDiagnostic	Randomized, Parallel Group, Placebo Controlled Trial	Phase 4	2014-10-17
CTRI/2014/01/004286	PMS	Drug	Single Arm Study	Post Marketing Surveillance	2014-01-06
CTRI/2016/12/007529	Interventional	Ayurveda	Randomized, Parallel Group, Placebo Controlled Trial	N/A	2016-12-02
CTRI/2014/01/004321	Observational	Cross Sectional Study	Other	N/A	2014-01-16
CTRI/2013/12/004203	Interventional	Siddha	Single Arm Study	Phase 3	2013-12-10
CTRI/2014/02/004372	Interventional	Homeopathy	Randomized, Parallel Group, Placebo Controlled Trial	Phase 3	2014-02-03
CTRI/2014/08/004849	Interventional	Dentistry	Randomized, Parallel Group Trial	N/A	2014-08-08
CTRI/2013/12/004195	Observational	Cross Sectional Study	Single Arm Study	N/A	2013-12-06
CTRI/2014/01/004357	Interventional	Ayurveda	Randomized, Parallel Group Trial	N/A	2014-01-28
CTRI/2014/08/004929	Interventional	DrugAyurveda	Single Arm Study	Phase 3	2014-08-26
CTRI/2014/02/004421	Interventional	Siddha	Other	Phase 2	2014-02-19
CTRI/2014/04/004556	PMS	Medical Device	Randomized, Parallel Group Trial	Post Marketing Surveillance	2014-04-23
CTRI/2014/03/004488	Interventional	Surgical/AnesthesiaDentistry	Randomized, Parallel Group Trial	N/A	2014-03-20
CTRI/2013/12/004201	Interventional	Drug	Randomized, Parallel Group, Active Controlled Trial	Phase 3	2013-12-10
CTRI/2015/06/005858	Interventional	Drug	Randomized, Parallel Group, Active Controlled Trial	N/A	2015-06-03
CTRI/2014/11/005175	BA/BE		Randomized, Crossover Trial	N/A	2014-11-05
CTRI/2013/11/004145	BA/BE		Randomized, Crossover Trial	N/A	2013-11-14
CTRI/2013/11/004147	PMS	Drug	Non-randomized, Multiple Arm Trial	Post Marketing Surveillance	2013-11-18
CTRI/2015/01/005359	Interventional	Drug	Other	Phase 3	2015-01-06
CTRI/2014/07/004800	PMS	Drug	Non-randomized, Multiple Arm Trial	Post Marketing Surveillance	2014-07-31
CTRI/2013/12/004182	Interventional	Probiotic	Randomized, Parallel Group Trial	Phase 2	2013-12-03
CTRI/2014/06/004701	Interventional	Surgical/Anesthesia	Randomized, Parallel Group Trial	N/A	2014-06-24
CTRI/2014/01/004334	Interventional	Dentistry	Randomized, Parallel Group Trial	N/A	2014-01-22
CTRI/2014/11/005176	Interventional	Medical DeviceSurgical/Anesthesia	Randomized, Parallel Group, Active Controlled Trial	Phase 4	2014-11-05
CTRI/2013/12/004188	Interventional	Drug	Single Arm Study	Phase 3	2013-12-05
CTRI/2014/02/004434	PMS	Medical Device	Other	Post Marketing Surveillance	2014-02-25
CTRI/2013/12/004249	Observational	Cohort Study	Single Arm Study	N/A	2013-12-26
CTRI/2014/02/004408	Interventional	Diagnostic	Single Arm Study	N/A	2014-02-17
CTRI/2014/03/004511	Interventional	Medical Device	Randomized, Parallel Group Trial	N/A	2014-03-28
CTRI/2015/02/005550	Interventional	Nutraceutical	Randomized, Parallel Group Trial	N/A	2015-02-18
CTRI/2015/06/005870	Interventional	Physiotherapy (Not Including YOGA)	Single Arm Study	N/A	2015-06-04
CTRI/2014/06/004671	Interventional	Drug	Non-randomized, Active Controlled Trial	Phase 2	2014-06-13
CTRI/2014/01/004356	Observational	Cross Sectional Study	Other	N/A	2014-01-28
CTRI/2015/06/005867	Interventional	Physiotherapy (Not Including YOGA)	Randomized, Parallel Group Trial	N/A	2015-06-04
CTRI/2014/03/004468	Interventional	DrugProcess of Care Changes	Randomized, Parallel Group, Placebo Controlled Trial	Phase 4	2014-03-11
CTRI/2014/02/004438	PMS	Drug	Single Arm Study	Post Marketing Surveillance	2014-02-27
CTRI/2014/06/004672	Interventional	Drug	Randomized, Parallel Group, Active Controlled Trial	Phase 3	2014-06-13
CTRI/2014/09/005008	Interventional	Behavioral	Randomized, Parallel Group, Placebo Controlled Trial	N/A	2014-09-11
CTRI/2013/12/004243	Interventional	Other (Specify) [Spiritually Augmented Cognitive Behavioral Therapy]	Randomized, Parallel Group, Placebo Controlled Trial	N/A	2013-12-26
CTRI/2014/01/004332	Interventional	Drug	Randomized, Parallel Group, Active Controlled Trial	Phase 4	2014-01-22
CTRI/2014/04/004544	Observational	PROSPECTIVE	Other	N/A	2014-04-16
CTRI/2018/02/011943	Interventional	DrugAyurveda	Randomized, Parallel Group, Active Controlled Trial	N/A	2018-02-19
CTRI/2013/11/004138	Interventional	Nutraceutical	Randomized, Parallel Group, Active Controlled Trial	Phase 4	2013-11-12
CTRI/2013/12/004229	Observational	Cross Sectional Study	Other	Phase 3	2013-12-20
CTRI/2014/06/004665	Interventional	Drug	Randomized, Parallel Group, Active Controlled Trial	Phase 3	2014-06-12
CTRI/2015/05/005747	Interventional	DrugAyurvedaScreeningOther (Specify) [CURATIVE]	Randomized, Parallel Group, Active Controlled Trial	Phase 1	2015-05-05
CTRI/2014/02/004439	Interventional	Drug	Randomized, Crossover Trial	Phase 3	2014-02-28
CTRI/2015/07/006045	Interventional	Ayurveda	Randomized, Parallel Group, Placebo Controlled Trial	Post Marketing Surveillance	2015-07-23
CTRI/2014/08/004844	Interventional	Dentistry	Randomized, Parallel Group, Active Controlled Trial	Phase 2	2014-08-08
CTRI/2013/11/004150	Observational	Observational	Other	N/A	2013-11-19
CTRI/2013/12/004214	Interventional	DrugAyurvedaDiagnostic	Randomized, Parallel Group, Active Controlled Trial	N/A	2013-12-13
CTRI/2014/02/004388	Interventional	Ayurveda	Single Arm Study	Phase 2	2014-02-07
CTRI/2017/12/010856	Interventional	Ayurveda	Randomized, Parallel Group, Placebo Controlled Trial	Phase 2/ Phase 3	2017-12-13
CTRI/2014/01/004333	Interventional	Dentistry	Randomized, Parallel Group Trial	Phase 3	2014-01-22
CTRI/2014/01/004301	Interventional	Drug	Randomized, Parallel Group, Active Controlled Trial	Phase 4	2014-01-09
CTRI/2014/02/004401	Interventional	Other (Specify) [Occupational Therapy]	Randomized, Parallel Group Trial	Phase 3	2014-02-12
CTRI/2013/12/004193	Interventional	Drug	Randomized, Parallel Group, Placebo Controlled Trial	N/A	2013-12-06
CTRI/2013/11/004170	Interventional	DrugSurgical/Anesthesia	Randomized, Parallel Group, Placebo Controlled Trial	Phase 4	2013-11-22
CTRI/2014/12/005232	Interventional	Surgical/Anesthesia	Single Arm Study	Phase 3/ Phase 4	2014-12-01
CTRI/2014/03/004489	Interventional	Drug	Randomized, Parallel Group, Active Controlled Trial	N/A	2014-03-21
CTRI/2013/11/004151	Interventional	Drug	Randomized, Parallel Group, Placebo Controlled Trial	N/A	2013-11-19
CTRI/2013/11/004142	Interventional	Drug	Randomized, Parallel Group, Placebo Controlled Trial	N/A	2013-11-14
CTRI/2014/04/004543	Interventional	Vaccine	Randomized, Parallel Group, Active Controlled Trial	Phase 1	2014-04-16
CTRI/2014/01/004284	Interventional	Medical Device	Randomized, Parallel Group Trial	N/A	2014-01-06
CTRI/2014/01/004277	Interventional	Siddha	Randomized, Parallel Group, Placebo Controlled Trial	N/A	2014-01-03
CTRI/2013/12/004202	Interventional	Drug	Randomized, Parallel Group, Active Controlled Trial	Phase 1	2013-12-10
CTRI/2017/12/010899	Interventional	Ayurveda	Randomized, Parallel Group, Placebo Controlled Trial	Phase 2	2017-12-18
CTRI/2013/12/004245	Interventional	Drug	Randomized, Parallel Group, Multiple Arm Trial	N/A	2013-12-26
CTRI/2014/02/004424	Interventional	Medical DeviceDiagnosticScreening	Single Arm Study	Phase 2	2014-02-20
CTRI/2013/11/004141	Interventional	Other (Specify) [Wound dressing material]	Other	N/A	2013-11-13
CTRI/2013/11/004172	Interventional	DrugPreventive	Randomized, Parallel Group, Placebo Controlled Trial	Phase 3	2013-11-27
CTRI/2015/03/005602	Interventional	DrugDiagnosticPreventiveScreeningNutraceutical	Non-randomized, Multiple Arm Trial	Phase 3	2015-03-04
CTRI/2013/11/004161	Interventional	Other (Specify) [External Hair Oil]	Randomized, Parallel Group Trial	Phase 2/ Phase 3	2013-11-21
CTRI/2016/02/006631	Interventional	Ayurveda	Single Arm Study	Phase 3	2016-02-11
CTRI/2013/12/004207	Interventional	Radiation Therapy	Single Arm Study	Phase 2	2013-12-11
CTRI/2015/05/005828	Interventional	Preventive	Randomized, Parallel Group Trial	N/A	2015-05-29
CTRI/2014/02/004374	Interventional	Nutraceutical	Randomized, Parallel Group, Placebo Controlled Trial	Phase 2	2014-02-03
CTRI/2013/12/004180	Interventional	Surgical/Anesthesia	Randomized, Parallel Group Trial	N/A	2013-12-03
CTRI/2014/11/005166	Interventional	DrugSurgical/Anesthesia	Randomized, Parallel Group, Active Controlled Trial	N/A	2014-11-03
CTRI/2015/06/005844	Interventional	Drug	Non-randomized, Active Controlled Trial	N/A	2015-06-02
CTRI/2013/11/004168	Interventional	DrugSurgical/Anesthesia	Randomized, Parallel Group, Active Controlled Trial	N/A	2013-11-22
CTRI/2015/03/005639	Observational	descriptive analytical study	Other	N/A	2015-03-17
CTRI/2014/08/004933	Observational	Pre-post treatment with control design.	Other	N/A	2014-08-27
CTRI/2015/06/005920	Interventional	Drug	Randomized, Parallel Group, Active Controlled Trial	N/A	2015-06-16
CTRI/2015/08/006144	Interventional	Surgical/Anesthesia	Randomized, Parallel Group, Active Controlled Trial	Phase 4	2015-08-31
CTRI/2014/01/004311	Interventional	Ayurveda	Non-randomized, Active Controlled Trial	N/A	2014-01-15
CTRI/2014/08/004905	Interventional	DrugSurgical/AnesthesiaProcess of Care Changes	Randomized, Parallel Group, Active Controlled Trial	N/A	2014-08-21
CTRI/2014/01/004310	Interventional	Other (Specify) [Soap]	Non-randomized, Active Controlled Trial	N/A	2014-01-15
CTRI/2014/03/004460	Interventional	Yoga & Naturopathy	Randomized, Parallel Group Trial	N/A	2014-03-10
CTRI/2014/07/004745	Observational	Observational Study	Single Arm Study	N/A	2014-07-16
CTRI/2014/02/004426	Interventional	Homeopathy	Single Arm Study	Phase 2	2014-02-21
CTRI/2015/06/005861	Observational	Cross Sectional Study	Other	N/A	2015-06-03
CTRI/2014/08/004911	Interventional	Yoga & Naturopathy	Randomized, Parallel Group, Active Controlled Trial	N/A	2014-08-22
CTRI/2014/05/004599	Interventional	DrugPreventive	Randomized, Parallel Group, Placebo Controlled Trial	Phase 3	2014-05-15
CTRI/2015/04/005706	Interventional	Medical Device	Single Arm Study	Phase 2/ Phase 3	2015-04-20
CTRI/2013/11/004158	Interventional	Medical Device	Randomized, Parallel Group, Active Controlled Trial	N/A	2013-11-20
CTRI/2014/03/004491	Interventional	Drug	Randomized, Parallel Group, Placebo Controlled Trial	N/A	2014-03-24
CTRI/2016/09/007248	Interventional	Other (Specify) [Occupational Therapy]	Randomized, Parallel Group Trial	Phase 3	2016-09-07
CTRI/2018/05/014274	Interventional	Diagnostic	Other	N/A	2018-05-31
CTRI/2014/12/005336	Interventional	Other (Specify) [Fluid Challenge]	Single Arm Study	N/A	2014-12-30
CTRI/2013/12/004187	Interventional	Surgical/Anesthesia	Randomized, Parallel Group Trial	Phase 3/ Phase 4	2013-12-05
CTRI/2015/06/005913	Interventional	Nutraceutical	Randomized, Parallel Group, Active Controlled Trial	N/A	2015-06-15
CTRI/2013/12/004236	Interventional	DrugOther (Specify) [Anti-cancer investigative research material]	Randomized, Parallel Group Trial	Phase 3	2013-12-23
CTRI/2013/11/004152	BA/BE		Randomized, Crossover Trial	N/A	2013-11-19
CTRI/2013/12/004235	BA/BE		Randomized, Crossover Trial	N/A	2013-12-23
CTRI/2014/03/004482	Observational	Cross Sectional Study	Other	N/A	2014-03-18
CTRI/2014/09/005069	Observational		Other	N/A	2014-09-26
CTRI/2014/08/004935	Interventional	Dentistry	Randomized, Crossover Trial	N/A	2014-08-27
CTRI/2015/06/005940	Interventional	Drug	Randomized, Parallel Group, Active Controlled Trial	Phase 2	2015-06-22
CTRI/2015/06/005921	Interventional	Drug	Randomized, Parallel Group Trial	Phase 3/ Phase 4	2015-06-16
CTRI/2016/10/007354	Interventional	Ayurveda	Randomized, Parallel Group, Placebo Controlled Trial	Post Marketing Surveillance	2016-10-13
CTRI/2014/10/005077	Interventional	Nutraceutical	Randomized, Parallel Group, Multiple Arm Trial	N/A	2014-10-07
CTRI/2014/02/004375	Interventional	Drug	Randomized, Parallel Group, Multiple Arm Trial	Phase 4	2014-02-03
CTRI/2015/08/006078	Observational	Cross Sectional Study	Other	N/A	2015-08-06
CTRI/2016/10/007353	PMS	Ayurveda	Randomized, Parallel Group, Placebo Controlled Trial	Post Marketing Surveillance	2016-10-13
CTRI/2014/03/004446	Observational	Follow Up Study	Other	N/A	2014-03-05
CTRI/2014/02/004422	PMS	Ayurveda	Randomized, Parallel Group, Placebo Controlled Trial	Post Marketing Surveillance	2014-02-19
CTRI/2014/01/004273	Interventional	Drug	Randomized, Parallel Group, Active Controlled Trial	Phase 3	2014-01-02
CTRI/2014/02/004391	BA/BE		Randomized, Crossover Trial	N/A	2014-02-10
CTRI/2014/01/004305	Interventional	Nutraceutical	Randomized, Parallel Group, Placebo Controlled Trial	Phase 1/ Phase 2	2014-01-13
CTRI/2014/09/004994	Interventional	Drug	Randomized, Parallel Group Trial	Phase 4	2014-09-09
CTRI/2014/09/004961	Interventional	Surgical/Anesthesia	Randomized, Parallel Group, Multiple Arm Trial	N/A	2014-09-03
CTRI/2014/07/004785	Observational	Cross Sectional Study	Other	N/A	2014-07-30
CTRI/2014/04/004548	Interventional	Vaccine	Randomized, Parallel Group, Multiple Arm Trial	Phase 4	2014-04-17
CTRI/2014/09/005016	Interventional	Nutraceutical	Randomized, Parallel Group, Multiple Arm Trial	N/A	2014-09-15
CTRI/2014/03/004449	Observational	RETROSPECTIVE STUDY	Other	Post Marketing Surveillance	2014-03-05
CTRI/2016/12/007582	Interventional	Drug	Randomized, Parallel Group, Active Controlled Trial	Phase 4	2016-12-15
CTRI/2015/02/005486	Interventional	DrugSurgical/Anesthesia	Randomized, Parallel Group, Multiple Arm Trial	N/A	2015-02-02
CTRI/2014/01/004314	Interventional	Medical DeviceSurgical/Anesthesia	Randomized, Parallel Group Trial	N/A	2014-01-16
CTRI/2014/07/004749	Interventional	Biological	Single Arm Study	Phase 4	2014-07-18
CTRI/2013/12/004192	Interventional	Other (Specify) [Skin Sensitivity Patch Test]	Other	N/A	2013-12-05
CTRI/2013/12/004242	Interventional	Drug	Randomized, Parallel Group, Placebo Controlled Trial	Phase 3	2013-12-26
CTRI/2014/01/004295	Interventional	Other (Specify) [Skin Sensitivity Test]	Other	N/A	2014-01-07
CTRI/2015/08/006090	Interventional	Drug	Randomized, Parallel Group, Placebo Controlled Trial	Phase 3	2015-08-12
CTRI/2015/01/005459	Interventional	Other (Specify) [Cosmetic]	Other	N/A	2015-01-23
CTRI/2014/04/004560	Interventional	Drug	Other	Post Marketing Surveillance	2014-04-23
CTRI/2013/12/004212	Interventional	Drug	Randomized, Parallel Group, Placebo Controlled Trial	Phase 3	2013-12-13
CTRI/2014/12/005294	Interventional	Homeopathy	Randomized, Parallel Group, Active Controlled Trial	Phase 3	2014-12-15
CTRI/2014/01/004306	Observational	Epidemiology	Other	N/A	2014-01-13
CTRI/2015/07/006035	Interventional	DrugAyurvedaScreening	Randomized, Parallel Group Trial	N/A	2015-07-20
CTRI/2013/12/004211	Interventional	Drug	Randomized, Parallel Group, Active Controlled Trial	Phase 3	2013-12-13
CTRI/2014/01/004292	Interventional	Medical Device	Single Arm Study	N/A	2014-01-06
CTRI/2013/12/004246	Interventional	Other (Specify) [Skin Sensitivity Test]	Other	N/A	2013-12-26
CTRI/2014/12/005322	Interventional	DrugAyurvedaOther (Specify) [Functional Genomics]	Non-randomized, Multiple Arm Trial	Phase 2	2014-12-23
CTRI/2013/12/004237	Interventional	DrugSurgical/Anesthesia	Randomized, Parallel Group, Active Controlled Trial	N/A	2013-12-23
CTRI/2014/07/004747	Interventional	Medical DeviceOther (Specify) [Point of Use Copper device]	Other	N/A	2014-07-18
CTRI/2014/12/005257	Interventional	Homeopathy	Randomized, Parallel Group, Placebo Controlled Trial	Phase 3	2014-12-05
CTRI/2013/12/004183	Observational	Cross Sectional Study	Other	N/A	2013-12-03
CTRI/2015/05/005762	Observational	Cohort Study	Other	N/A	2015-05-08
CTRI/2014/08/004881	Interventional	Other (Specify) [Cosmetics]	Non-randomized, Active Controlled Trial	Phase 2	2014-08-14
CTRI/2014/04/004547	Interventional	Drug	Randomized, Parallel Group Trial	N/A	2014-04-17
CTRI/2015/02/005527	Interventional	Unani	Single Arm Study	Phase 2	2015-02-11
CTRI/2014/01/004302	Interventional	DrugPreventive	Randomized, Parallel Group Trial	Phase 4	2014-01-13
CTRI/2014/01/004307	Interventional	Surgical/Anesthesia	Randomized, Parallel Group Trial	N/A	2014-01-13
CTRI/2018/04/013373	Interventional	Other (Specify) [dressing the chronic nonhealing ulcers with 1% sodium hydroxide]	Cluster Randomized Trial	N/A	2018-04-19
CTRI/2013/12/004198	Interventional	Surgical/Anesthesia	Randomized, Parallel Group Trial	Phase 3/ Phase 4	2013-12-09
CTRI/2014/10/005108	Interventional	Surgical/Anesthesia	Randomized, Parallel Group Trial	N/A	2014-10-15
CTRI/2014/08/004903	Interventional	Process of Care Changes	Randomized, Parallel Group Trial	N/A	2014-08-21
CTRI/2014/05/004581	Interventional	DrugAyurveda	Randomized, Parallel Group Trial	Phase 2	2014-05-05
CTRI/2014/07/004720	Interventional	Physiotherapy (Not Including YOGA)	Randomized, Parallel Group, Active Controlled Trial	N/A	2014-07-08
CTRI/2014/03/004476	Observational	Instrumental Evaluation of Cellulite affected skin	Other	N/A	2014-03-14
CTRI/2014/01/004352	Interventional	DrugScreening	Cluster Randomized Trial	N/A	2014-01-27
CTRI/2014/01/004326	Observational	Cross Sectional Study	Other	N/A	2014-01-20
CTRI/2014/03/004472	Interventional	Drug	Randomized, Parallel Group, Active Controlled Trial	N/A	2014-03-13
CTRI/2013/12/004205	BA/BE		Randomized, Crossover Trial	N/A	2013-12-11
CTRI/2014/11/005178	Interventional	Diagnostic	Single Arm Study	N/A	2014-11-05
CTRI/2016/06/007060	Interventional	Other (Specify) [Skin Sensitivity Test]	Other	N/A	2016-06-30
CTRI/2013/12/004194	Interventional	Drug	Single Arm Study	N/A	2013-12-06
CTRI/2015/01/005424	Interventional	Drug	Randomized, Parallel Group, Placebo Controlled Trial	N/A	2015-01-19
CTRI/2014/09/004998	Interventional	DrugNutraceuticalOther (Specify) [Herbal Drug(OLIVE OIL COCONUT OIL)]	Randomized, Parallel Group Trial	N/A	2014-09-10
CTRI/2015/06/005855	Interventional	Physiotherapy (Not Including YOGA)	Randomized, Parallel Group Trial	N/A	2015-06-03
CTRI/2014/05/004629	Interventional	Ayurveda	Randomized, Parallel Group Trial	Phase 2	2014-05-27
CTRI/2014/04/004555	Interventional	Behavioral	Randomized, Parallel Group, Placebo Controlled Trial	Phase 2/ Phase 3	2014-04-22
CTRI/2015/03/005630	Interventional	Unani	Single Arm Study	Phase 2	2015-03-13
CTRI/2014/04/004554	Interventional	Other (Specify) [Neuropsychological Rehabilitation]	Randomized, Parallel Group, Placebo Controlled Trial	Phase 2/ Phase 3	2014-04-22
CTRI/2014/06/004674	Interventional	Drug	Randomized, Parallel Group, Placebo Controlled Trial	N/A	2014-06-13
CTRI/2015/07/006019	Interventional	Dentistry	Randomized, Parallel Group, Active Controlled Trial	N/A	2015-07-16
CTRI/2014/02/004418	Interventional	Drug	Randomized, Parallel Group, Active Controlled Trial	Phase 3	2014-02-18
CTRI/2014/04/004550	Interventional	Behavioral	Randomized, Parallel Group, Placebo Controlled Trial	N/A	2014-04-21
CTRI/2020/11/029161	Interventional	Drug	Non-randomized, Placebo Controlled Trial	N/A	2020-11-17
CTRI/2013/12/004266	Interventional	Nutraceutical	Randomized, Parallel Group, Placebo Controlled Trial	N/A	2013-12-31
CTRI/2015/05/005748	Interventional	Surgical/AnesthesiaDentistry	Randomized, Parallel Group Trial	N/A	2015-05-05
CTRI/2014/02/004386	Interventional	Vaccine	Randomized, Parallel Group, Active Controlled Trial	Phase 4	2014-02-07
CTRI/2013/12/004204	Interventional	Medical Device	Single Arm Study	N/A	2013-12-10
CTRI/2014/03/004470	Interventional	Drug	Other	N/A	2014-03-12
CTRI/2015/03/005642	Interventional	DrugSurgical/Anesthesia	Randomized, Parallel Group Trial	N/A	2015-03-18
CTRI/2014/02/004373	Interventional	Ayurveda	Single Arm Study	Phase 2	2014-02-03
CTRI/2014/03/004503	Interventional	Drug	Randomized, Parallel Group Trial	Phase 2/ Phase 3	2014-03-26
CTRI/2014/07/004788	Interventional	Drug	Randomized, Parallel Group Trial	Post Marketing Surveillance	2014-07-31
CTRI/2014/05/004615	PMS	Drug	Other	Post Marketing Surveillance	2014-05-22
CTRI/2014/01/004336	Observational	Cohort Study	Other	N/A	2014-01-23
CTRI/2014/01/004325	BA/BE		Randomized, Parallel Group Trial	N/A	2014-01-17
CTRI/2014/01/004342	Observational	Cohort Study	Other	N/A	2014-01-23
CTRI/2015/02/005540	Interventional	Dentistry	Randomized Factorial Trial	N/A	2015-02-12
CTRI/2014/01/004361	Interventional	Drug	Randomized, Parallel Group, Placebo Controlled Trial	Phase 2	2014-01-28
CTRI/2014/02/004378	Interventional	Surgical/Anesthesia	Randomized, Parallel Group Trial	N/A	2014-02-04
CTRI/2014/01/004282	Interventional	DrugSiddha	Single Arm Study	Phase 3	2014-01-03
CTRI/2014/05/004614	Interventional	Diagnostic	Other	N/A	2014-05-22
CTRI/2014/01/004349	BA/BE		Randomized, Crossover Trial	N/A	2014-01-27
CTRI/2015/10/006313	Interventional	Other (Specify) [soft tissue diode laser ]	Single Arm Study	N/A	2015-10-27
CTRI/2014/01/004348	BA/BE		Randomized, Crossover Trial	N/A	2014-01-27
CTRI/2014/11/005222	Interventional	Nutraceutical	Other	Phase 1	2014-11-25
CTRI/2014/12/005253	Interventional	BehavioralNutraceutical	Randomized, Parallel Group Trial	Phase 1	2014-12-04
CTRI/2013/12/004265	Interventional	Siddha	Single Arm Study	Phase 3	2013-12-31
CTRI/2014/01/004278	Interventional	Siddha	Single Arm Study	Phase 3	2014-01-03
CTRI/2015/01/005483	Observational	Case Control Study	Other	N/A	2015-01-30
CTRI/2015/01/005407	Interventional	Other (Specify) [intravenous fluid]	Single Arm Study	N/A	2015-01-14
CTRI/2018/08/015228	Interventional	Homeopathy	Randomized, Parallel Group, Placebo Controlled Trial	Phase 3	2018-08-07
CTRI/2015/01/005380	Interventional	Nutraceutical	Other	N/A	2015-01-09
CTRI/2018/04/013185	BA/BE		Randomized, Crossover Trial	N/A	2018-04-11
CTRI/2014/02/004405	Interventional	Dentistry	Randomized, Parallel Group Trial	N/A	2014-02-14
CTRI/2014/03/004501	Interventional	Siddha	Single Arm Study	Phase 2	2014-03-26
CTRI/2015/06/005868	Interventional	DrugUnani	Randomized, Parallel Group, Placebo Controlled Trial	N/A	2015-06-04
CTRI/2015/06/005854	Observational	PROSPECTIVE OBSERVATIONAL STUDY	Other	N/A	2015-06-03
CTRI/2014/01/004341	PMS	Vaccine	Randomized, Parallel Group, Active Controlled Trial	Post Marketing Surveillance	2014-01-23
CTRI/2014/12/005263	Observational	Follow Up Study	Single Arm Study	N/A	2014-12-08
CTRI/2014/02/004393	Interventional	Drug	Randomized, Parallel Group Trial	N/A	2014-02-10
CTRI/2014/08/004855	Interventional	AyurvedaDentistry	Randomized, Parallel Group, Placebo Controlled Trial	Phase 3	2014-08-11
CTRI/2016/01/006491	Interventional	Drug	Randomized, Crossover Trial	Phase 1	2016-01-07
CTRI/2015/01/005484	Interventional	Physiotherapy (Not Including YOGA)	Randomized, Parallel Group, Active Controlled Trial	N/A	2015-01-30
CTRI/2015/01/005485	Interventional	Physiotherapy (Not Including YOGA)	Randomized, Parallel Group, Active Controlled Trial	N/A	2015-01-30
CTRI/2014/02/004396	Observational	Cross Sectional Study	Non-randomized, Multiple Arm Trial	Phase 4	2014-02-11
CTRI/2015/09/006212	Observational	Cohort Study	Non-randomized, Multiple Arm Trial	N/A	2015-09-24
CTRI/2017/08/009385	Interventional	Dentistry	Randomized, Parallel Group Trial	Post Marketing Surveillance	2017-08-17
CTRI/2015/11/006382	Observational	comparative study	Single Arm Study	Phase 3	2015-11-26
CTRI/2014/09/004952	Interventional	Dentistry	Non-randomized, Active Controlled Trial	N/A	2014-09-01
CTRI/2016/09/007318	Interventional	Homeopathy	Randomized, Parallel Group, Placebo Controlled Trial	Phase 3	2016-09-29
CTRI/2013/12/004218	Observational	Post-Marketing Outcome Survey	Single Arm Study	N/A	2013-12-16
CTRI/2014/10/005094	Observational	Follow Up Study	Other	N/A	2014-10-13
CTRI/2014/01/004328	Interventional	Other (Specify) [Taste and Sensation effect]	Randomized, Crossover Trial	N/A	2014-01-20
CTRI/2014/03/004475	Interventional	Medical DevicePhysiotherapy (Not Including YOGA)	Single Arm Study	Phase 2	2014-03-13
CTRI/2014/09/005046	Interventional	DrugSiddha	Single Arm Study	Phase 3	2014-09-24
CTRI/2014/01/004275	Interventional	Medical DeviceSurgical/Anesthesia	Randomized, Parallel Group Trial	N/A	2014-01-02
CTRI/2014/01/004304	Interventional	Ayurveda	Randomized, Parallel Group, Active Controlled Trial	Phase 2	2014-01-13
CTRI/2015/10/006278	Interventional	Dentistry	Randomized, Parallel Group, Active Controlled Trial	Post Marketing Surveillance	2015-10-19
CTRI/2014/01/004300	Interventional	Ayurveda	Single Arm Study	Phase 2	2014-01-08
CTRI/2014/12/005248	Observational	Follow Up Study	Other	N/A	2014-12-04
CTRI/2014/09/004975	Interventional	Drug	Randomized, Crossover Trial	Phase 3	2014-09-04
CTRI/2014/01/004324	Interventional	Biological	Randomized, Parallel Group, Placebo Controlled Trial	Phase 3	2014-01-17
CTRI/2014/01/004331	Interventional	Surgical/Anesthesia	Single Arm Study	N/A	2014-01-22
CTRI/2014/07/004754	Interventional	Yoga & Naturopathy	Randomized, Parallel Group Trial	N/A	2014-07-23
CTRI/2014/08/004836	Interventional	Drug	Randomized, Parallel Group, Placebo Controlled Trial	Post Marketing Surveillance	2014-08-07
CTRI/2014/01/004368	Interventional	Surgical/Anesthesia	Randomized, Parallel Group, Placebo Controlled Trial	Phase 4	2014-01-30
CTRI/2016/12/007585	Interventional	Radiation Therapy	Randomized, Parallel Group Trial	Phase 2	2016-12-15
CTRI/2014/06/004699	Observational	Retrospective Analysis	Other	N/A	2014-06-24
CTRI/2013/12/004255	Interventional	Drug	Randomized, Parallel Group, Placebo Controlled Trial	N/A	2013-12-30
CTRI/2014/09/005068	Interventional	Physiotherapy (Not Including YOGA)	Randomized, Parallel Group Trial	N/A	2014-09-26
CTRI/2014/01/004288	BA/BE		Randomized, Crossover Trial	N/A	2014-01-06
CTRI/2015/05/005800	Interventional	PreventiveDentistry	Cluster Randomized Trial	Phase 3	2015-05-22
CTRI/2018/03/012284	Interventional	Other (Specify) [Cosmoceutical]	Randomized, Parallel Group Trial	N/A	2018-03-01
CTRI/2014/04/004549	Interventional	Medical DeviceSurgical/Anesthesia	Single Arm Study	N/A	2014-04-17
CTRI/2018/08/015263	Interventional	Dentistry	Randomized, Parallel Group Trial	Post Marketing Surveillance	2018-08-09
CTRI/2014/05/004608	Interventional	Vaccine	Other	Phase 4	2014-05-20
CTRI/2014/11/005177	Interventional	Drug	Randomized, Parallel Group Trial	N/A	2014-11-05
CTRI/2014/01/004323	Interventional	Drug	Randomized, Parallel Group, Placebo Controlled Trial	N/A	2014-01-17
CTRI/2014/12/005289	Interventional	Drug	Randomized, Parallel Group, Multiple Arm Trial	N/A	2014-12-15
CTRI/2014/06/004645	Interventional	Surgical/Anesthesia	Randomized, Parallel Group Trial	N/A	2014-06-02
CTRI/2013/12/004254	Observational	Feasibility Study	Other	N/A	2013-12-30
CTRI/2015/02/005538	Interventional	Drug	Randomized, Parallel Group, Active Controlled Trial	Phase 3/ Phase 4	2015-02-12
CTRI/2015/02/005505	Observational	Cross Sectional Study	Randomized, Parallel Group Trial	N/A	2015-02-06
CTRI/2014/01/004279	Interventional	Nutraceutical	Randomized, Parallel Group, Active Controlled Trial	N/A	2014-01-03
CTRI/2014/03/004466	Observational	Survey	Other	Phase 2	2014-03-11
CTRI/2014/01/004355	Interventional	Drug	Randomized, Parallel Group Trial	Phase 3	2014-01-28
CTRI/2014/06/004655	Interventional	Physiotherapy (Not Including YOGA)	Randomized, Parallel Group, Active Controlled Trial	N/A	2014-06-05
CTRI/2014/09/004967	Interventional	Ayurveda	Randomized, Parallel Group, Placebo Controlled Trial	Phase 4	2014-09-03
CTRI/2014/01/004291	Interventional	Surgical/Anesthesia	Randomized, Parallel Group, Active Controlled Trial	Post Marketing Surveillance	2014-01-06
CTRI/2014/07/004716	Interventional	Drug	Randomized, Parallel Group, Multiple Arm Trial	Phase 4	2014-07-07
CTRI/2014/04/004561	Interventional	Other (Specify) [WASH OF INTERFACE WITH BALANCED SALT SOLUTION]	Randomized, Parallel Group Trial	N/A	2014-04-23
CTRI/2015/09/006190	Interventional	Dentistry	Randomized, Parallel Group, Active Controlled Trial	N/A	2015-09-16
CTRI/2014/01/004367	Interventional	Surgical/Anesthesia	Randomized, Parallel Group Trial	N/A	2014-01-30
CTRI/2015/02/005529	Interventional	Process of Care Changes	Randomized, Parallel Group Trial	N/A	2015-02-11
CTRI/2015/01/005445	Interventional	Medical Device	Other	Phase 2/ Phase 3	2015-01-22
CTRI/2014/03/004486	Observational	Retrospective	Other	N/A	2014-03-19
CTRI/2017/06/008891	Interventional	Drug	Randomized, Parallel Group, Active Controlled Trial	Phase 3	2017-06-21
CTRI/2015/04/005703	Interventional	Probiotic	Randomized, Parallel Group, Placebo Controlled Trial	N/A	2015-04-17
CTRI/2016/06/006980	Interventional	Drug	Randomized, Parallel Group Trial	Phase 3	2016-06-02
CTRI/2014/11/005194	Interventional	Diagnostic	Randomized, Crossover Trial	N/A	2014-11-11
CTRI/2016/12/007546	Interventional	Surgical/AnesthesiaDentistry	Randomized, Parallel Group, Active Controlled Trial	Phase 2	2016-12-07
CTRI/2014/08/004860	Interventional	DrugDiagnosticPreventive	Randomized, Parallel Group, Placebo Controlled Trial	N/A	2014-08-11
CTRI/2014/09/004948	Observational	Follow Up Study	Other	N/A	2014-09-01
CTRI/2015/01/005360	Interventional	Surgical/Anesthesia	Randomized, Parallel Group Trial	N/A	2015-01-06
CTRI/2014/01/004338	Interventional	Ayurveda	Randomized, Parallel Group, Placebo Controlled Trial	N/A	2014-01-23
CTRI/2014/01/004337	Interventional	Ayurveda	Single Arm Study	N/A	2014-01-23
CTRI/2015/08/006100	Interventional	DrugBiologicalSurgical/AnesthesiaDentistry	Randomized, Parallel Group, Active Controlled Trial	Phase 2/ Phase 3	2015-08-17
CTRI/2014/02/004419	Observational	Observational	Randomized, Crossover Trial	N/A	2014-02-18
CTRI/2017/11/010665	Observational	Cross Sectional Study	Other	N/A	2017-11-27
CTRI/2015/02/005497	Interventional	Process of Care Changes	Randomized, Parallel Group Trial	N/A	2015-02-03
CTRI/2016/04/006863	Observational	Cohort Study	Other	Phase 3	2016-04-22
CTRI/2014/04/004536	Interventional	BiologicalSurgical/Anesthesia	Single Arm Study	N/A	2014-04-09
CTRI/2014/02/004394	BA/BE		Randomized, Crossover Trial	N/A	2014-02-10
CTRI/2015/04/005696	Interventional	DrugDentistry	Randomized, Parallel Group, Placebo Controlled Trial	Phase 4	2015-04-13
CTRI/2014/06/004678	Interventional	Physiotherapy (Not Including YOGA)	Other	N/A	2014-06-17
CTRI/2014/09/004985	Interventional	Surgical/Anesthesia	Randomized, Parallel Group Trial	N/A	2014-09-08
CTRI/2014/01/004347	Interventional	Other (Specify) [Plyometric exercise training]	Randomized, Parallel Group, Active Controlled Trial	N/A	2014-01-24
CTRI/2014/01/004309	Interventional	Drug	Randomized, Crossover Trial	Phase 1	2014-01-15
CTRI/2015/07/006036	Interventional	Ayurveda	Randomized, Parallel Group Trial	Phase 4	2015-07-20
CTRI/2014/07/004714	Observational	Follow Up Study	Single Arm Study	Phase 4	2014-07-04
CTRI/2014/03/004473	Interventional	Dentistry	Randomized, Parallel Group Trial	N/A	2014-03-13
CTRI/2015/02/005576	Interventional	Other (Specify) [aromatherapy and music distraction]	Other	N/A	2015-02-25
CTRI/2014/03/004492	Interventional	Drug	Randomized, Parallel Group, Active Controlled Trial	Phase 3	2014-03-24
CTRI/2014/08/004910	Interventional	DrugPreventive	Randomized, Parallel Group, Placebo Controlled Trial	N/A	2014-08-21
CTRI/2014/03/004441	Observational	Prospective	Other	N/A	2014-03-03
CTRI/2015/01/005461	Interventional	Drug	Other	Phase 3	2015-01-23
CTRI/2016/06/007000	Observational	Cross Sectional Study	Other	N/A	2016-06-06
CTRI/2014/05/004586	Interventional	Drug	Randomized, Parallel Group, Placebo Controlled Trial	Phase 3	2014-05-08
CTRI/2018/04/013103	Interventional	AyurvedaHomeopathyPreventiveDentistry	Randomized, Parallel Group, Multiple Arm Trial	Phase 3	2018-04-09
CTRI/2014/04/004576	Interventional	DrugSiddha	Single Arm Study	Phase 3	2014-04-28
CTRI/2014/02/004415	Interventional	Preventive	Randomized, Parallel Group, Active Controlled Trial	Phase 3	2014-02-18
CTRI/2014/03/004477	Observational	Cohort Study	Single Arm Study	N/A	2014-03-18
CTRI/2014/01/004290	Interventional	Other (Specify) [OCCUPATIONAL THERAPY]	Randomized, Parallel Group, Active Controlled Trial	Phase 2/ Phase 3	2014-01-06
CTRI/2014/07/004771	Interventional	Drug	Non-randomized, Multiple Arm Trial	Phase 4	2014-07-25
CTRI/2014/07/004726	Interventional	Drug	Randomized, Parallel Group, Multiple Arm Trial	Phase 3	2014-07-10
CTRI/2014/04/004566	Interventional	Siddha	Single Arm Study	Phase 2	2014-04-24
CTRI/2014/01/004317	Interventional	Drug	Randomized, Parallel Group, Active Controlled Trial	Phase 3	2014-01-16
CTRI/2014/03/004452	PMS	DrugOther (Specify) [Registry]	Other	Post Marketing Surveillance	2014-03-06
CTRI/2014/12/005292	Interventional	Other (Specify) [asthetic procedure]	Randomized, Parallel Group Trial	N/A	2014-12-15
CTRI/2014/05/004582	Observational	Cross Sectional Study	Other	N/A	2014-05-06
CTRI/2014/01/004329	Interventional	Drug	Randomized, Parallel Group, Active Controlled Trial	Phase 3	2014-01-20
CTRI/2014/09/005002	Observational	Follow Up Study	Single Arm Study	N/A	2014-09-10
CTRI/2014/02/004404	Observational	correlational	Other	Phase 3	2014-02-14
CTRI/2014/02/004428	Observational	Cross Sectional Study	Other	Phase 3	2014-02-24
CTRI/2014/03/004464	Observational	correlational	Other	Phase 3	2014-03-11
CTRI/2014/07/004752	Interventional	Drug	Non-randomized, Active Controlled Trial	N/A	2014-07-22
CTRI/2014/08/004829	Interventional	Other (Specify) [Extract of flower]	Randomized, Crossover Trial	Phase 2/ Phase 3	2014-08-06
CTRI/2014/08/004808	Interventional	Surgical/Anesthesia	Randomized, Parallel Group, Active Controlled Trial	N/A	2014-08-01
CTRI/2014/05/004610	Interventional	DrugAyurvedaPreventive	Other	N/A	2014-05-20
CTRI/2014/02/004371	Interventional	AyurvedaPreventive	Randomized, Parallel Group, Active Controlled Trial	Phase 2	2014-02-03
CTRI/2014/12/005237	Interventional	Dentistry	Randomized, Parallel Group, Active Controlled Trial	Phase 4	2014-12-01
CTRI/2014/03/004505	Interventional	Drug	Randomized, Parallel Group, Active Controlled Trial	Phase 3	2014-03-27
CTRI/2014/01/004315	Interventional	Drug	Randomized, Parallel Group, Placebo Controlled Trial	Phase 3	2014-01-16
CTRI/2014/01/004370	Interventional	Drug	Randomized, Parallel Group, Multiple Arm Trial	Phase 3	2014-01-31
CTRI/2016/08/007133	Interventional	Other (Specify) [Dermatosurgery]	Randomized, Parallel Group, Placebo Controlled Trial	Phase 2	2016-08-01
CTRI/2014/02/004389	Interventional	DrugMedical Device	Randomized, Parallel Group, Active Controlled Trial	N/A	2014-02-07
CTRI/2014/04/004567	Interventional	DrugSiddha	Single Arm Study	Phase 3	2014-04-24
CTRI/2018/09/015783	Interventional	Surgical/Anesthesia	Randomized, Parallel Group, Active Controlled Trial	Phase 2	2018-09-20
CTRI/2014/01/004318	BA/BE		Randomized, Crossover Trial	N/A	2014-01-16
CTRI/2014/04/004571	Interventional	DrugBiologicalOther (Specify) [Recombinant]	Randomized, Parallel Group, Active Controlled Trial	Phase 3	2014-04-25
CTRI/2014/05/004637	PMS	Drug	Single Arm Study	Post Marketing Surveillance	2014-05-29
CTRI/2014/07/004793	Interventional	Medical DeviceSurgical/Anesthesia	Non-randomized, Multiple Arm Trial	Phase 4	2014-07-31
CTRI/2015/07/005972	Interventional	Surgical/Anesthesia	Randomized, Parallel Group Trial	N/A	2015-07-06
CTRI/2014/04/004538	Interventional	Vaccine	Randomized Factorial Trial	Phase 1/ Phase 2	2014-04-11
CTRI/2014/02/004409	PMS	Drug	Single Arm Study	Phase 4	2014-02-17
CTRI/2014/01/004353	Interventional	Yoga & Naturopathy	Randomized, Parallel Group Trial	N/A	2014-01-27
CTRI/2014/01/004339	Interventional	Vaccine	Other	Phase 2	2014-01-23
CTRI/2014/02/004417	Interventional	Drug	Randomized, Parallel Group, Active Controlled Trial	Phase 3	2014-02-18
CTRI/2014/04/004573	Interventional	Physiotherapy (Not Including YOGA)	Randomized, Crossover Trial	N/A	2014-04-25
CTRI/2014/01/004343	Interventional	Vaccine	Randomized, Parallel Group Trial	Phase 2	2014-01-23
CTRI/2014/07/004723	Interventional	Siddha	Non-randomized, Multiple Arm Trial	Phase 2	2014-07-09
CTRI/2015/06/005869	Interventional	DrugSurgical/Anesthesia	Randomized, Parallel Group Trial	Phase 2/ Phase 3	2015-06-04
CTRI/2014/02/004377	Interventional	Vaccine	Single Arm Study	Phase 1	2014-02-04
CTRI/2014/02/004425	Interventional	Probiotic	Randomized, Parallel Group, Placebo Controlled Trial	N/A	2014-02-21
CTRI/2016/04/006806	Interventional	Drug	Randomized, Parallel Group, Multiple Arm Trial	N/A	2016-04-07
CTRI/2014/03/004454	Interventional	Drug	Randomized, Parallel Group Trial	Phase 4	2014-03-06
CTRI/2014/09/004941	Observational	Prevalence study	Single Arm Study	N/A	2014-09-01
CTRI/2014/01/004360	Interventional	Vaccine	Single Arm Study	Phase 1	2014-01-28
CTRI/2014/01/004359	Interventional	Vaccine	Single Arm Study	Phase 1	2014-01-28
CTRI/2014/01/004340	Interventional	Vaccine	Single Arm Study	Phase 1	2014-01-23
CTRI/2014/01/004358	Interventional	Vaccine	Single Arm Study	Phase 1	2014-01-28
CTRI/2014/03/004447	Interventional	Ayurveda	Randomized, Parallel Group, Placebo Controlled Trial	N/A	2014-03-05
CTRI/2014/08/004906	Observational	Follow Up Study	Other	N/A	2014-08-21
CTRI/2014/08/004861	Interventional	Surgical/Anesthesia	Randomized, Parallel Group Trial	N/A	2014-08-11
CTRI/2015/02/005588	PMS	Medical Device	Randomized, Parallel Group Trial	Phase 4	2015-02-26
CTRI/2014/05/004638	Observational	Cross Sectional Study	Other	N/A	2014-05-29
CTRI/2018/06/014441	Interventional	Siddha	Single Arm Study	Phase 2	2018-06-07
CTRI/2014/08/004931	Interventional	DrugSiddha	Single Arm Study	Phase 2	2014-08-26
CTRI/2016/02/006655	Interventional	DrugUnani	Randomized, Parallel Group, Active Controlled Trial	N/A	2016-02-17
CTRI/2014/04/004569	Interventional	Siddha	Single Arm Study	Phase 2	2014-04-25
CTRI/2014/05/004603	Interventional	Surgical/Anesthesia	Randomized, Parallel Group, Active Controlled Trial	N/A	2014-05-16
CTRI/2014/04/004520	Interventional	Siddha	Single Arm Study	Phase 2	2014-04-03
CTRI/2017/07/009095	Interventional	Ayurveda	Randomized, Parallel Group Trial	Phase 2	2017-07-21
CTRI/2015/06/005856	PMS	Vaccine	Single Arm Study	Phase 4	2015-06-03
CTRI/2014/05/004583	Interventional	Diagnostic	Randomized, Parallel Group Trial	N/A	2014-05-06
CTRI/2014/08/004880	Observational	Cross Sectional Study	Single Arm Study	N/A	2014-08-14
CTRI/2014/08/004872	Interventional	Drug	Randomized, Parallel Group Trial	Phase 3	2014-08-13
CTRI/2014/03/004459	Interventional	DrugNutraceutical	Single Arm Study	Phase 3/ Phase 4	2014-03-10
CTRI/2014/04/004516	Interventional	Drug	Other	Phase 4	2014-04-02
CTRI/2015/05/005799	Interventional	Ayurveda	Single Arm Study	Phase 2	2015-05-22
CTRI/2014/03/004496	Observational	Follow Up Study	Other	N/A	2014-03-25
CTRI/2014/08/004806	Interventional	DrugSurgical/Anesthesia	Randomized, Parallel Group Trial	Post Marketing Surveillance	2014-08-01
CTRI/2014/08/004848	Interventional	Behavioral	Randomized, Parallel Group Trial	N/A	2014-08-08
CTRI/2014/03/004507	Interventional	Surgical/Anesthesia	Randomized, Crossover Trial	Phase 1/ Phase 2	2014-03-27
CTRI/2018/05/014301	Interventional	Siddha	Single Arm Study	Phase 2	2018-05-31
CTRI/2014/09/004989	Interventional	DrugSurgical/Anesthesia	Randomized, Parallel Group, Active Controlled Trial	N/A	2014-09-08
CTRI/2014/02/004390	Interventional	Medical DeviceProcess of Care Changes	Randomized, Parallel Group, Active Controlled Trial	N/A	2014-02-07
CTRI/2014/10/005099	Interventional	Drug	Randomized, Parallel Group, Active Controlled Trial	Phase 4	2014-10-14
CTRI/2014/08/004876	Interventional	Drug	Single Arm Study	Phase 4	2014-08-13
CTRI/2017/01/007734	Observational	Cross Sectional Study	Single Arm Study	N/A	2017-01-20
CTRI/2014/06/004666	Interventional	Nutraceutical	Non-randomized, Active Controlled Trial	N/A	2014-06-12
CTRI/2014/10/005121	Interventional	Ayurveda	Randomized, Parallel Group, Active Controlled Trial	Phase 2	2014-10-20
CTRI/2015/07/006044	Interventional	DrugAyurvedaPreventive	Randomized, Parallel Group Trial	Phase 2	2015-07-22
CTRI/2014/09/005013	Interventional	Physiotherapy (Not Including YOGA)	Other	N/A	2014-09-12
CTRI/2014/07/004791	Interventional	Drug	Randomized, Parallel Group, Active Controlled Trial	Phase 2	2014-07-31
CTRI/2014/05/004613	Interventional	DrugAyurveda	Randomized, Parallel Group, Multiple Arm Trial	Phase 2	2014-05-22
CTRI/2014/05/004598	Observational	Disease Registry	Other	N/A	2014-05-15
CTRI/2014/07/004801	Interventional	Nutraceutical	Non-randomized, Placebo Controlled Trial	N/A	2014-07-31
CTRI/2015/03/005651	Interventional	Medical Device	Randomized, Parallel Group Trial	N/A	2015-03-23
CTRI/2016/07/007076	Interventional	Drug	Randomized, Parallel Group, Active Controlled Trial	Phase 3	2016-07-12
CTRI/2014/03/004458	Interventional	Behavioral	Other	N/A	2014-03-10
CTRI/2014/07/004715	Interventional	Siddha	Single Arm Study	Phase 2	2014-07-07
CTRI/2014/02/004437	Interventional	Process of Care Changes	Randomized, Parallel Group Trial	N/A	2014-02-27
CTRI/2014/07/004773	Interventional	Siddha	Single Arm Study	Phase 2	2014-07-25
CTRI/2019/08/020719	Interventional	DrugDentistry	Randomized, Parallel Group, Active Controlled Trial	Phase 4	2019-08-14
CTRI/2014/03/004478	Interventional	Homeopathy	Randomized, Parallel Group, Placebo Controlled Trial	Phase 2	2014-03-18
CTRI/2018/02/012103	Interventional	Other (Specify) [Skin Sensitivity Test]	Other	N/A	2018-02-23
CTRI/2014/04/004530	Interventional	Other (Specify) [Herbaceutical - Ayurvedic Formulation]	c("Single Arm Study", NA)	N/A	2014-04-07
CTRI/2017/08/009239	Interventional	Other (Specify) [Skin Sensitivity Test]	Other	N/A	2017-08-02
CTRI/2015/03/005659	Interventional	Ayurveda	Single Arm Study	Phase 2	2015-03-31
CTRI/2014/04/004517	Interventional	Surgical/Anesthesia	Randomized, Parallel Group, Active Controlled Trial	Phase 3/ Phase 4	2014-04-02
CTRI/2014/04/004572	Interventional	Surgical/Anesthesia	Randomized, Parallel Group, Active Controlled Trial	Phase 3/ Phase 4	2014-04-25
CTRI/2014/06/004646	Interventional	Siddha	Single Arm Study	Phase 2	2014-06-02
CTRI/2015/07/006038	Interventional	Ayurveda	Randomized, Parallel Group Trial	Phase 2	2015-07-20
CTRI/2014/08/004894	Interventional	Ayurveda	Single Arm Study	Phase 2	2014-08-20
CTRI/2015/07/006037	Interventional	Ayurveda	Randomized, Parallel Group Trial	Phase 2	2015-07-20
CTRI/2015/03/005626	Interventional	Surgical/Anesthesia	Randomized, Crossover Trial	Phase 1/ Phase 2	2015-03-12
CTRI/2014/06/004673	Interventional	Homeopathy	Randomized, Parallel Group, Placebo Controlled Trial	Phase 3	2014-06-13
CTRI/2014/02/004429	Interventional	Medical Device	Other	N/A	2014-02-24
CTRI/2014/05/004606	BA/BE		Randomized, Crossover Trial	N/A	2014-05-19
CTRI/2015/06/005941	Interventional	Biological	Randomized, Parallel Group, Active Controlled Trial	Phase 3	2015-06-22
CTRI/2014/11/005206	Observational	Case Control Study	Other	Phase 1/ Phase 2	2014-11-18
CTRI/2014/12/005261	Interventional	Drug	Randomized, Parallel Group, Active Controlled Trial	Phase 4	2014-12-08
CTRI/2016/03/006732	Observational	Cross Sectional Study	Non-randomized, Placebo Controlled Trial	Phase 2	2016-03-17
CTRI/2014/06/004685	Interventional	Physiotherapy (Not Including YOGA)	Randomized, Parallel Group, Active Controlled Trial	N/A	2014-06-19
CTRI/2014/03/004463	PMS	Drug	Single Arm Study	Post Marketing Surveillance	2014-03-10
CTRI/2014/02/004433	Interventional	Nutraceutical	Other	Phase 4	2014-02-25
CTRI/2014/04/004532	Interventional	Vaccine	Randomized Factorial Trial	Phase 4	2014-04-09
CTRI/2014/04/004531	Interventional	DrugAyurveda	Randomized, Parallel Group Trial	N/A	2014-04-07
CTRI/2014/02/004416	Interventional	Drug	Randomized, Parallel Group, Placebo Controlled Trial	Phase 3	2014-02-18
CTRI/2014/06/004670	Interventional	Other (Specify) [Vitamin D]	Randomized, Parallel Group, Placebo Controlled Trial	N/A	2014-06-13
CTRI/2014/07/004734	BA/BE		Randomized, Parallel Group, Placebo Controlled Trial	N/A	2014-07-14
CTRI/2014/05/004600	BA/BE		Randomized, Crossover Trial	N/A	2014-05-15
CTRI/2014/05/004632	Interventional	Siddha	Single Arm Study	Phase 2	2014-05-28
CTRI/2014/03/004481	Interventional	Medical DeviceSurgical/Anesthesia	Randomized, Parallel Group, Active Controlled Trial	Phase 3	2014-03-18
CTRI/2014/05/004634	Observational	Case Control Study	Other	N/A	2014-05-29
CTRI/2015/07/006010	Interventional	Ayurveda	Randomized, Parallel Group Trial	N/A	2015-07-15
CTRI/2014/06/004659	Interventional	Drug	Randomized, Parallel Group Trial	N/A	2014-06-09
CTRI/2014/03/004450	Interventional	Vaccine	Randomized, Parallel Group Trial	N/A	2014-03-05
CTRI/2014/04/004521	Interventional	Drug	Randomized, Parallel Group, Multiple Arm Trial	Phase 3	2014-04-03
CTRI/2015/07/006051	Interventional	Ayurveda	Randomized, Parallel Group, Active Controlled Trial	Phase 2	2015-07-28
CTRI/2014/08/004875	Interventional	VaccinePreventive	Non-randomized, Active Controlled Trial	Phase 4	2014-08-13
CTRI/2014/03/004502	Interventional	Nutraceutical	Randomized, Parallel Group, Placebo Controlled Trial	N/A	2014-03-26
CTRI/2015/07/005961	Interventional	Drug	Randomized, Parallel Group Trial	Phase 2/ Phase 3	2015-07-03
CTRI/2014/08/004835	Interventional	Drug	Randomized, Parallel Group, Active Controlled Trial	Phase 4	2014-08-07
CTRI/2014/03/004474	Interventional	Drug	Other	Phase 3	2014-03-13
CTRI/2014/04/004568	Interventional	VaccineBiologicalPreventive	Single Arm Study	Phase 4	2014-04-25
CTRI/2014/02/004432	Interventional	Drug	Non-randomized, Placebo Controlled Trial	Phase 4	2014-02-25
CTRI/2014/03/004442	Interventional	Biological	Non-randomized, Active Controlled Trial	Phase 1/ Phase 2	2014-03-05
CTRI/2014/07/004766	Observational	Case Control Study	Other	N/A	2014-07-25
CTRI/2017/10/010177	Interventional	Drug	Randomized, Parallel Group, Active Controlled Trial	N/A	2017-10-24
CTRI/2014/09/004956	Interventional	Dentistry	Randomized, Parallel Group, Placebo Controlled Trial	Phase 1/ Phase 2	2014-09-02
CTRI/2014/07/004783	Interventional	Medical Device	Single Arm Study	Phase 4	2014-07-30
CTRI/2015/07/006052	Interventional	DrugAyurveda	Randomized, Parallel Group Trial	N/A	2015-07-29
CTRI/2015/07/005968	Interventional	Drug	c("Randomized, Parallel Group, Active Controlled Trial", "A multicentric, non-inferiority randomized controlled trial (RCT) in preterm infants with RDS.")	Phase 2/ Phase 3	2015-07-06
CTRI/2014/03/004448	Interventional	DrugMedical Device	Non-randomized, Placebo Controlled Trial	Phase 4	2014-03-05
CTRI/2014/03/004462	Interventional	DrugMedical Device	Non-randomized, Placebo Controlled Trial	Phase 4	2014-03-10
CTRI/2014/07/004792	Interventional	AyurvedaDentistry	Randomized, Parallel Group, Placebo Controlled Trial	Phase 3	2014-07-31
CTRI/2014/07/004713	Observational	Case Control Study	Other	N/A	2014-07-04
CTRI/2014/06/004693	Interventional	DrugAyurvedaYoga & NaturopathyOther (Specify) [yogic relaxation techniques]	Randomized, Parallel Group Trial	Phase 2/ Phase 3	2014-06-23
CTRI/2015/08/006072	Observational	Cohort Study	Other	N/A	2015-08-03
CTRI/2014/03/004467	Interventional	DrugSurgical/AnesthesiaOther (Specify) [Acupressure]	Randomized, Parallel Group, Multiple Arm Trial	N/A	2014-03-11
CTRI/2014/08/004915	Interventional	Surgical/Anesthesia	Randomized, Parallel Group Trial	N/A	2014-08-22
CTRI/2015/05/005777	Interventional	Surgical/Anesthesia	Randomized, Parallel Group, Active Controlled Trial	Phase 4	2015-05-14
CTRI/2017/07/009145	Observational	Case Control Study	Single Arm Study	N/A	2017-07-27
CTRI/2018/02/012117	Interventional	DrugSurgical/Anesthesia	Randomized, Parallel Group, Active Controlled Trial	N/A	2018-02-23
CTRI/2014/06/004695	Interventional	Physiotherapy (Not Including YOGA)	Randomized, Parallel Group, Active Controlled Trial	N/A	2014-06-23
CTRI/2015/01/005406	Interventional	Ayurveda	Single Arm Study	Phase 2	2015-01-14
CTRI/2014/08/004834	Interventional	Vaccine	Single Arm Study	Phase 4	2014-08-07
CTRI/2015/07/005997	Interventional	DrugSiddha	Single Arm Study	Phase 2	2015-07-14
CTRI/2014/06/004657	Interventional	Surgical/Anesthesia	Randomized, Parallel Group, Multiple Arm Trial	N/A	2014-06-05
CTRI/2014/05/004580	Interventional	Drug	Randomized, Parallel Group, Placebo Controlled Trial	N/A	2014-05-02
CTRI/2014/07/004765	Observational	Case Control Study	Other	N/A	2014-07-25
CTRI/2015/02/005544	Interventional	Unani	Single Arm Study	Phase 2	2015-02-16
CTRI/2014/06/004696	Observational	None	Other	N/A	2014-06-23
CTRI/2015/02/005525	Interventional	Unani	Single Arm Study	Phase 2	2015-02-11
CTRI/2014/06/004677	Interventional	Process of Care Changes	Randomized, Parallel Group, Active Controlled Trial	N/A	2014-06-16
CTRI/2014/02/004436	Interventional	Process of Care Changes	Randomized, Parallel Group Trial	Phase 3	2014-02-26
CTRI/2018/03/012323	Interventional	Other (Specify) [Skin Sensitivity Test]	Other	N/A	2018-03-05
CTRI/2014/10/005149	Interventional	Drug	Randomized, Parallel Group, Placebo Controlled Trial	Phase 3	2014-10-28
CTRI/2014/03/004508	PMS	Drug	Randomized, Parallel Group, Multiple Arm Trial	N/A	2014-03-27
CTRI/2014/06/004709	Interventional	DrugSiddha	Single Arm Study	Phase 2	2014-06-27
CTRI/2014/08/004936	Interventional	Siddha	Other	Phase 2	2014-08-27
CTRI/2015/01/005354	PMS	Drug	Single Arm Study	Phase 4	2015-01-05
CTRI/2015/03/005618	Interventional	Siddha	Other	Phase 2	2015-03-10
CTRI/2014/08/004916	Interventional	Siddha	Other	Phase 2	2014-08-22
CTRI/2014/08/004896	Interventional	Drug	Randomized, Parallel Group, Active Controlled Trial	Phase 3	2014-08-20
CTRI/2014/09/005051	Interventional	Siddha	Other	Phase 2	2014-09-24
CTRI/2014/12/005236	Interventional	Dentistry	Randomized, Parallel Group, Active Controlled Trial	Phase 4	2014-12-01
CTRI/2014/07/004784	Observational	Case Control Study	Other	N/A	2014-07-30
CTRI/2016/07/007091	Interventional	Ayurveda	Randomized, Parallel Group, Active Controlled Trial	Phase 3/ Phase 4	2016-07-13
CTRI/2016/03/006758	Interventional	Vaccine	Randomized, Parallel Group, Placebo Controlled Trial	Phase 1	2016-03-21
CTRI/2014/08/004930	Interventional	Siddha	Other	Phase 2	2014-08-26
CTRI/2015/06/005905	Interventional	Surgical/Anesthesia	Randomized, Parallel Group Trial	Post Marketing Surveillance	2015-06-10
CTRI/2016/07/007104	Interventional	Medical Device	Randomized, Parallel Group Trial	N/A	2016-07-20
CTRI/2014/10/005117	Interventional	Medical Device	Randomized, Parallel Group, Placebo Controlled Trial	N/A	2014-10-17
CTRI/2014/08/004921	Interventional	DrugSurgical/Anesthesia	Randomized, Parallel Group, Placebo Controlled Trial	N/A	2014-08-25
CTRI/2014/12/005309	Interventional	Process of Care ChangesOther (Specify) [Kangaroo Care]	Randomized, Parallel Group Trial	N/A	2014-12-17
CTRI/2014/09/005039	PMS	Surgical/Anesthesia	Randomized, Parallel Group, Active Controlled Trial	Post Marketing Surveillance	2014-09-19
CTRI/2014/12/005293	Interventional	Ayurveda	Single Arm Study	Phase 2	2014-12-15
CTRI/2014/10/005105	Interventional	Process of Care Changes	Randomized, Parallel Group Trial	Phase 4	2014-10-15
CTRI/2014/08/004883	Observational	Cross Sectional Study	Single Arm Study	N/A	2014-08-19
CTRI/2014/03/004490	Interventional	DrugAyurveda	Randomized, Parallel Group, Active Controlled Trial	N/A	2014-03-21
CTRI/2014/09/004968	Interventional	Yoga & Naturopathy	Randomized, Parallel Group, Multiple Arm Trial	N/A	2014-09-03
CTRI/2014/06/004658	Interventional	Drug	Randomized, Parallel Group, Placebo Controlled Trial	Phase 4	2014-06-06
CTRI/2016/01/006566	Interventional	Physiotherapy (Not Including YOGA)	Randomized, Parallel Group, Active Controlled Trial	Phase 2	2016-01-27
CTRI/2014/09/005052	Interventional	Siddha	Single Arm Study	Phase 2	2014-09-24
CTRI/2014/12/005233	Interventional	Drug	Non-randomized, Active Controlled Trial	Phase 3	2014-12-01
CTRI/2014/03/004485	PMS	Drug	Single Arm Study	Post Marketing Surveillance	2014-03-19
CTRI/2014/09/005072	Interventional	Siddha	Single Arm Study	Phase 2	2014-09-29
CTRI/2014/08/004928	Interventional	Behavioral	Randomized, Parallel Group Trial	N/A	2014-08-26
CTRI/2014/12/005287	Interventional	Medical Device	Randomized, Parallel Group, Active Controlled Trial	N/A	2014-12-12
CTRI/2015/04/005687	BA/BE		Randomized, Crossover Trial	N/A	2015-04-10
CTRI/2014/05/004595	Interventional	BehavioralOther (Specify) [Teaching the patients on self care ]	Randomized, Parallel Group Trial	Phase 3	2014-05-13
CTRI/2014/09/004969	Interventional	Surgical/Anesthesia	Randomized, Parallel Group, Multiple Arm Trial	N/A	2014-09-03
CTRI/2014/09/004942	Interventional	DrugSurgical/Anesthesia	Randomized, Parallel Group Trial	Phase 2	2014-09-01
CTRI/2014/04/004565	Observational	Follow Up Study	Single Arm Study	N/A	2014-04-24
CTRI/2014/11/005187	Observational	Case Control Study	Other	N/A	2014-11-07
CTRI/2015/01/005350	Observational	Descriptive study	Other	N/A	2015-01-05
CTRI/2015/01/005381	Interventional	Siddha	Single Arm Study	Phase 2	2015-01-09
CTRI/2014/12/005239	Interventional	DrugRadiation Therapy	Randomized, Parallel Group, Active Controlled Trial	Phase 3	2014-12-02
CTRI/2014/03/004451	Interventional	Drug	Randomized, Parallel Group, Placebo Controlled Trial	Phase 4	2014-03-06
CTRI/2014/04/004537	Interventional	Surgical/Anesthesia	Randomized, Parallel Group, Multiple Arm Trial	N/A	2014-04-09
CTRI/2014/08/004940	Observational	Cross Sectional Study	Other	N/A	2014-08-28
CTRI/2015/03/005619	Interventional	Medical Device	Single Arm Study	N/A	2015-03-10
CTRI/2014/09/005024	Interventional	Other (Specify) [Human Patch Test]	Single Arm Study	N/A	2014-09-15
CTRI/2017/03/007994	Interventional	Drug	Randomized, Parallel Group, Active Controlled Trial	N/A	2017-03-02
CTRI/2014/07/004774	Interventional	Process of Care Changes	Randomized, Parallel Group Trial	N/A	2014-07-25
CTRI/2017/11/010667	PMS	Drug	Randomized, Parallel Group, Active Controlled Trial	Post Marketing Surveillance	2017-11-27
CTRI/2014/08/004939	Observational	Cross Sectional Study	Other	N/A	2014-08-28
CTRI/2016/02/006654	Interventional	Diagnostic	Randomized, Parallel Group Trial	N/A	2016-02-17
CTRI/2014/10/005085	Interventional	DrugAyurveda	Randomized, Parallel Group, Active Controlled Trial	Phase 1/ Phase 2	2014-10-08
CTRI/2014/09/004960	Interventional	Surgical/Anesthesia	Randomized, Crossover Trial	N/A	2014-09-02
CTRI/2014/12/005291	Observational	Cross Sectional Study	Other	N/A	2014-12-15
CTRI/2014/06/004694	Interventional	DrugSurgical/Anesthesia	Randomized, Crossover Trial	Phase 3/ Phase 4	2014-06-23
CTRI/2014/12/005310	PMS	Drug	Non-randomized, Active Controlled Trial	Post Marketing Surveillance	2014-12-17
CTRI/2014/04/004541	Interventional	Drug	Randomized, Parallel Group Trial	N/A	2014-04-11
CTRI/2014/08/004825	Interventional	Siddha	Single Arm Study	Phase 2	2014-08-05
CTRI/2014/07/004758	Interventional	Siddha	Non-randomized, Multiple Arm Trial	Phase 2	2014-07-25
CTRI/2014/03/004498	Interventional	Other (Specify)	Randomized, Parallel Group, Placebo Controlled Trial	N/A	2014-03-25
CTRI/2014/04/004545	Interventional	Drug	Randomized, Parallel Group Trial	N/A	2014-04-17
CTRI/2016/10/007346	Interventional	Drug	Randomized, Parallel Group Trial	Phase 3	2016-10-06
CTRI/2014/10/005087	Interventional	Biological	Randomized, Parallel Group, Active Controlled Trial	Phase 2	2014-10-09
CTRI/2014/05/004594	Interventional	Surgical/Anesthesia	Randomized, Parallel Group, Multiple Arm Trial	N/A	2014-05-13
CTRI/2014/08/004924	Interventional	DrugUnani	Randomized, Parallel Group, Active Controlled Trial	Phase 2/ Phase 3	2014-08-25
CTRI/2014/09/005059	Interventional	Other (Specify) [Human Patch Test]	Single Arm Study	N/A	2014-09-25
CTRI/2014/09/004976	Interventional	Surgical/AnesthesiaDiagnostic	Randomized, Parallel Group, Active Controlled Trial	Phase 3	2014-09-04
CTRI/2014/06/004668	BA/BE		Randomized, Crossover Trial	N/A	2014-06-13
CTRI/2014/09/005030	Interventional	Siddha	Single Arm Study	Phase 2	2014-09-17
CTRI/2014/04/004525	Interventional	Medical Device	Randomized, Parallel Group Trial	N/A	2014-04-04
CTRI/2014/09/004987	Interventional	Drug	Randomized, Parallel Group, Multiple Arm Trial	Phase 3	2014-09-08
CTRI/2015/02/005528	Interventional	Unani	Single Arm Study	Phase 2	2015-02-11
CTRI/2015/03/005610	Interventional	Unani	Single Arm Study	Phase 2	2015-03-05
CTRI/2015/03/005608	Interventional	Unani	Single Arm Study	Phase 2	2015-03-04
CTRI/2015/02/005551	Interventional	Unani	Single Arm Study	Phase 2	2015-02-18
CTRI/2015/02/005591	Interventional	Unani	Single Arm Study	Phase 2	2015-02-27
CTRI/2015/02/005526	Interventional	Unani	Single Arm Study	Phase 2	2015-02-11
CTRI/2015/03/005633	Interventional	Unani	Single Arm Study	Phase 2	2015-03-13
CTRI/2014/10/005098	Interventional	Drug	Randomized, Parallel Group, Active Controlled Trial	Phase 3	2014-10-14
CTRI/2015/01/005405	Interventional	Drug	Randomized, Parallel Group Trial	Phase 3	2015-01-14
CTRI/2016/11/007463	Interventional	Surgical/Anesthesia	Randomized, Parallel Group, Multiple Arm Trial	N/A	2016-11-10
CTRI/2014/09/004993	Observational	Retrospective	Other	N/A	2014-09-08
CTRI/2014/08/004828	Interventional	Siddha	Single Arm Study	Phase 2	2014-08-06
CTRI/2014/12/005277	Interventional	Drug	Non-randomized, Active Controlled Trial	Phase 4	2014-12-11
CTRI/2016/03/006775	Interventional	Other (Specify) [skin sensitivity]	Other	N/A	2016-03-31
CTRI/2014/08/004884	Observational	RETROSPECTIVE STUDY	Other	N/A	2014-08-19
CTRI/2014/09/004946	Interventional	Medical Device	Randomized, Parallel Group, Active Controlled Trial	N/A	2014-09-01
CTRI/2014/09/004978	Interventional	Surgical/Anesthesia	Randomized, Parallel Group Trial	N/A	2014-09-05
CTRI/2014/04/004553	Interventional	DrugSurgical/Anesthesia	Randomized, Parallel Group, Active Controlled Trial	N/A	2014-04-22
CTRI/2014/05/004596	Interventional	DrugSurgical/Anesthesia	Randomized, Parallel Group, Placebo Controlled Trial	N/A	2014-05-13
CTRI/2016/03/006726	Observational	Follow Up Study	Other	N/A	2016-03-10
CTRI/2014/10/005141	Interventional	Drug	Randomized, Parallel Group, Multiple Arm Trial	Phase 4	2014-10-24
CTRI/2014/08/004900	Interventional	Process of Care ChangesOther (Specify) [Patient education]	Randomized, Parallel Group Trial	N/A	2014-08-20
CTRI/2014/07/004746	Observational	Cross Sectional Study	Other	N/A	2014-07-17
CTRI/2014/07/004759	Interventional	Surgical/Anesthesia	Randomized, Parallel Group Trial	N/A	2014-07-25
CTRI/2014/10/005086	Interventional	Drug	Randomized, Parallel Group, Multiple Arm Trial	Phase 2	2014-10-09
CTRI/2014/04/004519	Interventional	PreventiveOther (Specify) [Oral Malodor and oral pathogen]	Randomized, Parallel Group, Placebo Controlled Trial	Phase 2	2014-04-02
CTRI/2014/05/004597	Interventional	Surgical/Anesthesia	Randomized, Parallel Group, Active Controlled Trial	N/A	2014-05-15
CTRI/2014/09/004991	Interventional	Surgical/Anesthesia	Single Arm Study	N/A	2014-09-08
CTRI/2019/03/018249	Interventional	DrugSurgical/Anesthesia	Randomized, Parallel Group, Multiple Arm Trial	N/A	2019-03-25
CTRI/2015/06/005857	Interventional	Drug	Randomized, Parallel Group, Placebo Controlled Trial	Phase 3	2015-06-03
CTRI/2015/03/005604	Interventional	Surgical/Anesthesia	Single Arm Study	N/A	2015-03-04
CTRI/2014/09/005003	Interventional	Medical DeviceScreening	Non-randomized, Active Controlled Trial	N/A	2014-09-10
CTRI/2014/10/005092	Interventional	DrugSurgical/Anesthesia	Randomized, Parallel Group Trial	N/A	2014-10-13
CTRI/2014/05/004631	Observational	Case Control Study	Non-randomized, Multiple Arm Trial	N/A	2014-05-28
CTRI/2014/08/004937	Interventional	Behavioral	Other	N/A	2014-08-27
CTRI/2014/05/004640	Interventional	Surgical/Anesthesia	Other	N/A	2014-05-29
CTRI/2014/07/004718	Observational	Cohort Study	Other	N/A	2014-07-08
CTRI/2016/01/006572	Interventional	Ayurveda	Single Arm Study	Post Marketing Surveillance	2016-01-28
CTRI/2014/10/005101	Interventional	Surgical/Anesthesia	Non-randomized, Active Controlled Trial	N/A	2014-10-14
CTRI/2014/09/005071	Observational	prospective study	Other	N/A	2014-09-29
CTRI/2014/10/005100	Observational	Retrospective	Other	N/A	2014-10-14
CTRI/2018/05/013773	Interventional	DrugRadiation Therapy	Randomized, Parallel Group, Active Controlled Trial	Phase 3	2018-05-08
CTRI/2015/05/005804	Interventional	Nutraceutical	Randomized, Parallel Group Trial	Phase 3	2015-05-25
CTRI/2014/05/004601	Interventional	Surgical/Anesthesia	Randomized, Parallel Group, Active Controlled Trial	N/A	2014-05-15
CTRI/2014/08/004891	Interventional	Drug	Randomized, Parallel Group Trial	Phase 3	2014-08-19
CTRI/2014/04/004527	Interventional	PreventiveNutraceutical	Other	N/A	2014-04-07
CTRI/2014/12/005274	Interventional	Drug	Randomized, Parallel Group Trial	Phase 3	2014-12-10
CTRI/2016/05/006963	Interventional	Process of Care ChangesBehavioral	Cluster Randomized Trial	N/A	2016-05-25
CTRI/2014/04/004570	Interventional	Surgical/Anesthesia	Single Arm Study	N/A	2014-04-25
CTRI/2014/04/004558	Interventional	Medical Device	Randomized, Parallel Group Trial	N/A	2014-04-23
CTRI/2014/09/004990	Observational	Follow Up Study	Single Arm Study	N/A	2014-09-08
CTRI/2014/09/005040	Interventional	Surgical/Anesthesia	Non-randomized, Active Controlled Trial	N/A	2014-09-19
CTRI/2014/10/005079	Interventional	Drug	Randomized, Parallel Group Trial	Phase 3	2014-10-07
CTRI/2014/03/004484	BA/BE		Randomized, Crossover Trial	N/A	2014-03-19
CTRI/2014/05/004593	Interventional	DrugSurgical/Anesthesia	Randomized, Parallel Group, Active Controlled Trial	N/A	2014-05-13
CTRI/2014/06/004698	Interventional	DrugSurgical/Anesthesia	Randomized, Parallel Group, Placebo Controlled Trial	Phase 4	2014-06-23
CTRI/2014/09/005005	Interventional	Surgical/Anesthesia	Other	N/A	2014-09-10
CTRI/2014/12/005273	Interventional	Drug	Single Arm Study	N/A	2014-12-10
CTRI/2014/08/004817	Interventional	Diagnostic	Other	N/A	2014-08-04
CTRI/2014/09/005070	Interventional	Drug	Randomized, Crossover Trial	N/A	2014-09-26
CTRI/2014/08/004812	Interventional	Siddha	Non-randomized, Multiple Arm Trial	Phase 2	2014-08-04
CTRI/2015/09/006213	Interventional	BiologicalSurgical/AnesthesiaDentistry	Randomized, Parallel Group, Multiple Arm Trial	Post Marketing Surveillance	2015-09-28
CTRI/2014/09/005022	Observational	CLINICAL	Single Arm Study	N/A	2014-09-15
CTRI/2015/06/005912	Interventional	Physiotherapy (Not Including YOGA)	Randomized, Parallel Group, Active Controlled Trial	Phase 4	2015-06-15
CTRI/2014/09/005018	Interventional	Ayurveda	Single Arm Study	Phase 2	2014-09-15
CTRI/2014/08/004917	Interventional	Ayurveda	Single Arm Study	Phase 3	2014-08-22
CTRI/2014/12/005251	Interventional	Surgical/Anesthesia	Single Arm Study	N/A	2014-12-04
CTRI/2014/09/004947	Interventional	Dentistry	Randomized, Parallel Group Trial	N/A	2014-09-01
CTRI/2014/05/004578	Interventional	Dentistry	Randomized, Parallel Group Trial	N/A	2014-05-02
CTRI/2015/01/005442	Interventional	Drug	Other	N/A	2015-01-22
CTRI/2014/09/004992	Interventional	Surgical/Anesthesia	Non-randomized, Active Controlled Trial	N/A	2014-09-08
CTRI/2014/03/004510	BA/BE		Randomized, Crossover Trial	N/A	2014-03-27
CTRI/2014/09/005031	Observational	Case Control Study	Other	N/A	2014-09-17
CTRI/2014/12/005331	Interventional	Ayurveda	Single Arm Study	Phase 3	2014-12-30
CTRI/2014/09/005017	Interventional	Ayurveda	Single Arm Study	Phase 2	2014-09-15
CTRI/2014/05/004605	Interventional	Drug	Randomized, Parallel Group Trial	Phase 3	2014-05-19
[truncated: 24,891 more rows]

## Sheet: 19,361 trials
S5.2 File. Trials registered from 1 Jan 2013 onwards AND Interventional
CTRI number	Type of Trial	Type of Study	Study design	Phase	Registered on
CTRI/2014/10/005135	Interventional	Preventive	Randomized, Parallel Group Trial	Phase 4	2014-10-22
CTRI/2013/02/003343	Interventional	Drug	Randomized, Parallel Group, Placebo Controlled Trial	Phase 3	2013-02-04
CTRI/2013/12/004259	Interventional	PreventiveProcess of Care ChangesOther (Specify) [trained health workers to improve compliance to treatments ]	Randomized, Parallel Group Trial	Phase 4	2013-12-30
CTRI/2014/08/004922	Interventional	Drug	Randomized, Parallel Group, Active Controlled Trial	Phase 2	2014-08-25
CTRI/2014/12/005312	Interventional	DrugAyurveda	Randomized, Parallel Group Trial	Phase 3	2014-12-18
CTRI/2013/01/003316	Interventional	Preventive	Randomized, Parallel Group, Multiple Arm Trial	N/A	2013-01-23
CTRI/2014/03/004514	Interventional	Nutraceutical	Single Arm Study	N/A	2014-03-28
CTRI/2013/07/003808	Interventional	Drug	Randomized, Parallel Group, Active Controlled Trial	Phase 2/ Phase 3	2013-07-15
CTRI/2013/10/004115	Interventional	Surgical/Anesthesia	Single Arm Study	N/A	2013-10-30
CTRI/2014/11/005186	Interventional	Physiotherapy (Not Including YOGA)	Randomized, Parallel Group Trial	N/A	2014-11-07
CTRI/2013/02/003425	Interventional	DrugSurgical/Anesthesia	Randomized, Parallel Group, Active Controlled Trial	Phase 2	2013-02-22
CTRI/2015/10/006235	Interventional	Drug	Randomized, Parallel Group, Placebo Controlled Trial	N/A	2015-10-05
CTRI/2013/11/004125	Interventional	Other (Specify) [orthosis]	Randomized, Parallel Group Trial	N/A	2013-11-01
CTRI/2014/08/004919	Interventional	Drug	Randomized, Parallel Group, Active Controlled Trial	N/A	2014-08-25
CTRI/2013/02/003351	Interventional	ScreeningOther (Specify) [non invasive study to compare the taste of test formulation with standard pure drug]	Randomized, Crossover Trial	N/A	2013-02-06
CTRI/2014/09/005027	Interventional	Stem Cell Therapy	Single Arm Study	Phase 1	2014-09-16
CTRI/2015/06/005859	Interventional	DiagnosticScreening	Cluster Randomized Trial	Phase 4	2015-06-03
CTRI/2013/03/003497	Interventional	Process of Care Changes	Randomized, Parallel Group, Active Controlled Trial	Phase 2	2013-03-18
CTRI/2017/02/007760	Interventional	Physiotherapy (Not Including YOGA)	Randomized, Parallel Group, Active Controlled Trial	Phase 1/ Phase 2	2017-02-01
CTRI/2015/06/005944	Interventional	Other (Specify)	Randomized, Parallel Group, Active Controlled Trial	Phase 3	2015-06-23
CTRI/2018/02/011794	Interventional	Drug	Randomized, Parallel Group Trial	Phase 2	2018-02-09
CTRI/2017/08/009517	Interventional	Drug	Randomized, Parallel Group, Placebo Controlled Trial	Phase 2/ Phase 3	2017-08-28
CTRI/2015/01/005366	Interventional	DrugAyurveda	Randomized, Parallel Group, Active Controlled Trial	Phase 3	2015-01-07
CTRI/2019/05/019036	Interventional	DrugAyurveda	Single Arm Study	Phase 2	2019-05-10
CTRI/2013/05/003616	Interventional	Drug	Single Arm Study	Phase 3	2013-05-07
CTRI/2017/12/010935	Interventional	BiologicalOther (Specify) [Rituximab ]	Randomized, Parallel Group, Active Controlled Trial	Phase 3	2017-12-21
CTRI/2015/01/005397	Interventional	DrugAyurveda	Randomized, Parallel Group, Active Controlled Trial	Phase 3	2015-01-14
CTRI/2015/01/005351	Interventional	DrugAyurveda	Randomized, Parallel Group, Active Controlled Trial	Phase 3	2015-01-05
CTRI/2015/01/005365	Interventional	DrugAyurveda	Randomized, Parallel Group, Active Controlled Trial	Phase 3	2015-01-07
CTRI/2013/03/003470	Interventional	Drug	Randomized, Parallel Group, Placebo Controlled Trial	Phase 1/ Phase 2	2013-03-11
CTRI/2014/03/004457	Interventional	Surgical/Anesthesia	Randomized, Parallel Group, Multiple Arm Trial	N/A	2014-03-07
CTRI/2014/12/005276	Interventional	DrugAyurveda	Randomized, Parallel Group, Active Controlled Trial	Phase 2/ Phase 3	2014-12-11
CTRI/2014/05/004636	Interventional	Dentistry	Randomized, Parallel Group Trial	Phase 3	2014-05-29
CTRI/2013/10/004056	Interventional	Preventive	Randomized, Parallel Group, Placebo Controlled Trial	Phase 3	2013-10-10
CTRI/2013/11/004162	Interventional	Drug	Randomized, Parallel Group Trial	N/A	2013-11-21
CTRI/2013/02/003429	Interventional	Drug	Non-randomized, Multiple Arm Trial	N/A	2013-02-25
CTRI/2013/09/003957	Interventional	Biological	Randomized, Parallel Group Trial	Phase 3	2013-09-05
CTRI/2013/04/003545	Interventional	Drug	Randomized, Parallel Group Trial	Phase 1/ Phase 2	2013-04-10
CTRI/2013/10/004099	Interventional	Stem Cell Therapy	Single Arm Study	Phase 2/ Phase 3	2013-10-25
CTRI/2013/10/004109	Interventional	Stem Cell Therapy	Single Arm Study	Phase 2/ Phase 3	2013-10-29
CTRI/2013/10/004098	Interventional	Stem Cell Therapy	Single Arm Study	Phase 2/ Phase 3	2013-10-25
CTRI/2013/10/004105	Interventional	Stem Cell Therapy	Single Arm Study	Phase 2/ Phase 3	2013-10-28
CTRI/2013/04/003590	Interventional	DrugBiological	Single Arm Study	Phase 2	2013-04-26
CTRI/2014/10/005155	Interventional	Dentistry	Randomized, Parallel Group, Multiple Arm Trial	Phase 4	2014-10-30
CTRI/2015/07/005987	Interventional	Drug	Randomized, Parallel Group, Placebo Controlled Trial	Phase 3	2015-07-08
CTRI/2013/04/003536	Interventional	Stem Cell Therapy	Randomized, Parallel Group, Active Controlled Trial	Phase 2	2013-04-08
CTRI/2018/02/012187	Interventional	Preventive	Randomized, Parallel Group, Placebo Controlled Trial	N/A	2018-02-27
CTRI/2014/08/004853	Interventional	Drug	Randomized, Parallel Group, Placebo Controlled Trial	Post Marketing Surveillance	2014-08-11
CTRI/2016/10/007356	Interventional	Drug	Randomized, Parallel Group Trial	Phase 1	2016-10-13
CTRI/2013/07/003797	Interventional	Drug	Randomized, Parallel Group, Active Controlled Trial	Phase 3	2013-07-04
CTRI/2015/09/006157	Interventional	Other (Specify) [single arm open label long term study]	Single Arm Study	Phase 3	2015-09-03
CTRI/2013/03/003504	Interventional	Drug	Randomized, Parallel Group, Active Controlled Trial	Phase 3	2013-03-21
CTRI/2015/11/006357	Interventional	Surgical/Anesthesia	Randomized, Parallel Group, Active Controlled Trial	N/A	2015-11-13
CTRI/2013/04/003604	Interventional	Process of Care ChangesNutraceuticalOther (Specify) [Nutritional, micro nutional and Iron and folic acid]	Non-randomized, Active Controlled Trial	Phase 3	2013-04-30
CTRI/2013/02/003364	Interventional	Surgical/Anesthesia	Randomized, Parallel Group Trial	N/A	2013-02-08
CTRI/2014/10/005112	Interventional	Dentistry	Randomized, Parallel Group Trial	Phase 4	2014-10-16
CTRI/2015/11/006396	Interventional	Surgical/AnesthesiaOther (Specify) [Neo-adjuvant Chemotherapy]	Randomized, Parallel Group, Active Controlled Trial	Phase 2	2015-11-30
CTRI/2013/08/003896	Interventional	Stem Cell Therapy	Single Arm Study	Phase 4	2013-08-13
CTRI/2013/03/003449	Interventional	Surgical/Anesthesia	Randomized, Parallel Group Trial	N/A	2013-03-04
CTRI/2015/06/005853	Interventional	Drug	Randomized, Parallel Group, Active Controlled Trial	N/A	2015-06-03
CTRI/2016/04/006857	Interventional	Homeopathy	Randomized, Parallel Group, Placebo Controlled Trial	Phase 2/ Phase 3	2016-04-22
CTRI/2013/05/003697	Interventional	Surgical/Anesthesia	Randomized, Parallel Group Trial	Post Marketing Surveillance	2013-05-29
CTRI/2014/03/004445	Interventional	Vaccine	Other	Phase 2/ Phase 3	2014-03-05
CTRI/2013/06/003741	Interventional	Drug	Randomized, Parallel Group, Multiple Arm Trial	Post Marketing Surveillance	2013-06-12
CTRI/2013/04/003539	Interventional	DrugOther (Specify) [speech therapy]	Non-randomized, Multiple Arm Trial	Phase 2/ Phase 3	2013-04-10
CTRI/2013/03/003485	Interventional	Drug	Randomized, Crossover Trial	Phase 4	2013-03-15
CTRI/2013/01/003339	Interventional	Surgical/Anesthesia	Other	N/A	2013-01-30
CTRI/2014/02/004402	Interventional	Drug	Randomized, Parallel Group, Placebo Controlled Trial	Phase 3	2014-02-13
CTRI/2016/01/006578	Interventional	Nutraceutical	Randomized, Parallel Group, Placebo Controlled Trial	N/A	2016-01-29
CTRI/2013/02/003403	Interventional	Surgical/Anesthesia	Randomized, Parallel Group Trial	Phase 3	2013-02-18
CTRI/2014/11/005189	Interventional	Biological	Single Arm Study	Phase 4	2014-11-07
CTRI/2013/05/003637	Interventional	Dentistry	Randomized, Crossover Trial	Phase 4	2013-05-14
CTRI/2015/01/005422	Interventional	Yoga & NaturopathyOther (Specify) [Neurology]	Randomized, Parallel Group, Placebo Controlled Trial	N/A	2015-01-19
CTRI/2013/02/003367	Interventional	Surgical/Anesthesia	Randomized, Parallel Group, Active Controlled Trial	N/A	2013-02-11
CTRI/2013/04/003520	Interventional	Drug	Randomized, Parallel Group, Placebo Controlled Trial	Post Marketing Surveillance	2013-04-01
CTRI/2015/04/005671	Interventional	Drug	Randomized, Parallel Group, Placebo Controlled Trial	Phase 2	2015-04-07
CTRI/2013/05/003658	Interventional	ProbioticPreventive	Randomized, Parallel Group, Placebo Controlled Trial	N/A	2013-05-21
CTRI/2016/04/006856	Interventional	Homeopathy	Randomized, Crossover Trial	Phase 3	2016-04-22
CTRI/2016/04/006858	Interventional	Physiotherapy (Not Including YOGA)	Other	N/A	2016-04-22
CTRI/2013/02/003396	Interventional	Drug	Randomized Factorial Trial	Phase 3	2013-02-14
CTRI/2017/09/009746	Interventional	Dentistry	Randomized, Parallel Group Trial	Phase 3	2017-09-13
CTRI/2014/07/004778	Interventional	Biological	Randomized, Parallel Group, Multiple Arm Trial	Phase 2	2014-07-25
CTRI/2013/05/003709	Interventional	DrugAyurveda	Single Arm Study	Phase 2	2013-05-31
CTRI/2017/11/010601	Interventional	Physiotherapy (Not Including YOGA)	Randomized, Parallel Group Trial	N/A	2017-11-23
CTRI/2013/03/003455	Interventional	AyurvedaPreventive	Randomized, Parallel Group Trial	N/A	2013-03-05
CTRI/2013/01/003318	Interventional	DrugMedical Device	Non-randomized, Multiple Arm Trial	Phase 3	2013-01-23
CTRI/2016/05/006964	Interventional	Drug	Single Arm Study	N/A	2016-05-25
CTRI/2015/08/006083	Interventional	Drug	Randomized, Parallel Group Trial	Phase 4	2015-08-07
CTRI/2014/12/005299	Interventional	Drug	Randomized, Parallel Group, Placebo Controlled Trial	N/A	2014-12-16
CTRI/2014/07/004751	Interventional	Drug	Randomized, Parallel Group Trial	N/A	2014-07-22
CTRI/2015/01/005471	Interventional	DrugAyurvedaPreventive	Randomized, Parallel Group, Placebo Controlled Trial	N/A	2015-01-28
CTRI/2013/08/003889	Interventional	Surgical/Anesthesia	Randomized, Parallel Group, Active Controlled Trial	N/A	2013-08-08
CTRI/2015/12/006452	Interventional	Drug	Randomized, Parallel Group, Placebo Controlled Trial	Phase 4	2015-12-21
CTRI/2014/07/004799	Interventional	PreventiveScreeningBehavioral	Randomized, Parallel Group Trial	N/A	2014-07-31
CTRI/2013/02/003398	Interventional	Other (Specify) [Parenteral maintenance fluid]	Randomized, Parallel Group, Active Controlled Trial	N/A	2013-02-15
CTRI/2014/02/004412	Interventional	Medical Device	Randomized, Parallel Group Trial	Phase 4	2014-02-17
CTRI/2013/07/003825	Interventional	Surgical/Anesthesia	Randomized, Parallel Group Trial	Phase 4	2013-07-22
CTRI/2014/02/004411	Interventional	DrugMedical Device	Randomized, Parallel Group Trial	Phase 4	2014-02-17
CTRI/2015/11/006342	Interventional	Drug	Randomized, Crossover Trial	Phase 3	2015-11-04
CTRI/2013/09/004014	Interventional	Probiotic	Randomized, Parallel Group, Placebo Controlled Trial	Phase 3	2013-09-23
CTRI/2014/04/004559	Interventional	Drug	Randomized, Parallel Group Trial	N/A	2014-04-23
CTRI/2013/10/004044	Interventional	Drug	Other	N/A	2013-10-03
CTRI/2017/09/009847	Interventional	Physiotherapy (Not Including YOGA)	Randomized, Parallel Group Trial	N/A	2017-09-19
CTRI/2013/09/004000	Interventional	Drug	Randomized, Parallel Group, Active Controlled Trial	Phase 4	2013-09-18
CTRI/2015/06/005862	Interventional	Siddha	Single Arm Study	Phase 2	2015-06-03
CTRI/2013/02/003437	Interventional	Medical Device	Non-randomized, Active Controlled Trial	N/A	2013-02-27
CTRI/2013/02/003345	Interventional	Other (Specify) [Educational interventional]	Other	N/A	2013-02-04
CTRI/2013/04/003559	Interventional	Behavioral	Randomized, Parallel Group, Active Controlled Trial	N/A	2013-04-15
CTRI/2015/10/006234	Interventional	DrugSurgical/Anesthesia	Randomized, Parallel Group, Placebo Controlled Trial	Phase 4	2015-10-05
CTRI/2013/06/003757	Interventional	Nutraceutical	Randomized, Parallel Group Trial	N/A	2013-06-17
CTRI/2013/03/003451	Interventional	Surgical/Anesthesia	Other	N/A	2013-03-04
CTRI/2013/04/003540	Interventional	Other (Specify) [Dietary Supplement]	Randomized, Parallel Group, Placebo Controlled Trial	Phase 3	2013-04-10
CTRI/2013/02/003357	Interventional	DrugPreventive	Randomized, Parallel Group, Active Controlled Trial	Phase 4	2013-02-07
CTRI/2016/06/007055	Interventional	Physiotherapy (Not Including YOGA)	Randomized, Parallel Group, Active Controlled Trial	Phase 2	2016-06-29
CTRI/2014/02/004398	Interventional	Drug	Other	Phase 4	2014-02-11
CTRI/2014/10/005088	Interventional	Drug	Randomized, Parallel Group, Active Controlled Trial	Phase 3	2014-10-10
CTRI/2020/10/028383	Interventional	DrugAyurveda	Randomized, Parallel Group Trial	Phase 2/ Phase 3	2020-10-13
CTRI/2014/11/005185	Interventional	Siddha	Single Arm Study	Phase 3	2014-11-07
CTRI/2013/02/003416	Interventional	Behavioral	Randomized, Parallel Group Trial	N/A	2013-02-20
CTRI/2013/09/004019	Interventional	Preventive	Randomized, Parallel Group, Active Controlled Trial	N/A	2013-09-24
CTRI/2015/12/006466	Interventional	DrugSurgical/Anesthesia	Randomized, Parallel Group, Active Controlled Trial	Phase 1	2015-12-31
CTRI/2014/12/005338	Interventional	BehavioralOther (Specify) [Psychological]	Single Arm Study	N/A	2014-12-31
CTRI/2013/04/003588	Interventional	Drug	Randomized, Parallel Group, Active Controlled Trial	Phase 3	2013-04-26
CTRI/2013/05/003653	Interventional	Medical DeviceSurgical/Anesthesia	Randomized, Parallel Group Trial	N/A	2013-05-20
CTRI/2013/10/004100	Interventional	DrugAyurvedaYoga & Naturopathy	Randomized, Parallel Group, Placebo Controlled Trial	Phase 2/ Phase 3	2013-10-25
CTRI/2013/06/003729	Interventional	Surgical/Anesthesia	Randomized, Parallel Group Trial	N/A	2013-06-10
CTRI/2018/03/012360	Interventional	Medical Device	Single Arm Study	N/A	2018-03-06
CTRI/2015/06/005863	Interventional	Drug	Randomized, Parallel Group, Placebo Controlled Trial	N/A	2015-06-03
CTRI/2014/03/004495	Interventional	Preventive	Randomized, Parallel Group Trial	N/A	2014-03-24
CTRI/2015/11/006358	Interventional	Drug	Randomized, Parallel Group, Active Controlled Trial	Phase 3	2015-11-13
CTRI/2013/10/004113	Interventional	Drug	Randomized, Parallel Group, Multiple Arm Trial	Phase 4	2013-10-30
CTRI/2013/03/003514	Interventional	Physiotherapy (Not Including YOGA)	Single Arm Study	N/A	2013-03-26
CTRI/2013/10/004121	Interventional	Drug	Randomized, Parallel Group, Multiple Arm Trial	Phase 4	2013-10-31
CTRI/2013/03/003496	Interventional	Surgical/Anesthesia	Randomized, Parallel Group, Active Controlled Trial	Phase 3/ Phase 4	2013-03-18
CTRI/2013/11/004155	Interventional	Drug	Randomized, Parallel Group Trial	Phase 4	2013-11-20
CTRI/2014/02/004381	Interventional	ProbioticPreventive	Randomized, Parallel Group Trial	Phase 2	2014-02-05
CTRI/2013/01/003317	Interventional	Drug	Randomized, Parallel Group, Placebo Controlled Trial	Phase 3/ Phase 4	2013-01-23
CTRI/2013/06/003749	Interventional	Biological	Randomized, Parallel Group, Active Controlled Trial	Phase 4	2013-06-13
CTRI/2013/06/003787	Interventional	Drug	Single Arm Study	N/A	2013-06-27
CTRI/2013/01/003276	Interventional	Other (Specify) [Skin Sensitivity test]	Other	N/A	2013-01-01
CTRI/2013/06/003788	Interventional	Drug	Randomized Factorial Trial	Phase 1	2013-06-27
CTRI/2013/06/003726	Interventional	Process of Care Changes	Randomized, Parallel Group Trial	N/A	2013-06-07
CTRI/2018/03/012320	Interventional	DrugAyurvedaPreventive	Randomized, Parallel Group, Active Controlled Trial	Phase 2/ Phase 3	2018-03-05
CTRI/2017/03/008272	Interventional	Nutraceutical	Randomized, Parallel Group, Active Controlled Trial	N/A	2017-03-31
CTRI/2014/07/004748	Interventional	Surgical/Anesthesia	Randomized, Parallel Group, Active Controlled Trial	Phase 4	2014-07-18
CTRI/2013/09/003943	Interventional	Medical Device	Other	Phase 3	2013-09-02
CTRI/2013/05/003605	Interventional	DrugSurgical/Anesthesia	Randomized, Parallel Group, Active Controlled Trial	Phase 3	2013-05-01
CTRI/2013/01/003307	Interventional	Other (Specify) [Primary Irritation patch test on healthy human volunteers.]	Other	N/A	2013-01-21
CTRI/2013/10/004082	Interventional	Drug	Randomized, Parallel Group, Placebo Controlled Trial	Phase 3	2013-10-21
CTRI/2013/01/003308	Interventional	Ayurveda	Randomized, Parallel Group, Active Controlled Trial	Phase 3	2013-01-21
CTRI/2013/04/003551	Interventional	Ayurveda	Single Arm Study	Phase 2	2013-04-12
CTRI/2014/03/004469	Interventional	Drug	Randomized, Parallel Group, Placebo Controlled Trial	Phase 4	2014-03-12
CTRI/2013/09/004029	Interventional	DrugDentistry	Single Arm Study	N/A	2013-09-27
CTRI/2013/09/003977	Interventional	Drug	Randomized, Parallel Group, Active Controlled Trial	Phase 3	2013-09-12
CTRI/2017/11/010365	Interventional	Medical DeviceSurgical/Anesthesia	Randomized, Parallel Group Trial	N/A	2017-11-03
CTRI/2013/05/003711	Interventional	Vaccine	Randomized, Parallel Group Trial	Phase 1/ Phase 2	2013-05-31
CTRI/2013/01/003310	Interventional	Drug	Randomized, Parallel Group, Active Controlled Trial	Phase 3	2013-01-21
CTRI/2013/10/004095	Interventional	Physiotherapy (Not Including YOGA)	Randomized Factorial Trial	N/A	2013-10-24
CTRI/2013/12/004185	Interventional	Surgical/AnesthesiaPreventive	Randomized, Parallel Group, Active Controlled Trial	N/A	2013-12-05
CTRI/2013/02/003374	Interventional	Drug	Randomized, Parallel Group, Multiple Arm Trial	Phase 3/ Phase 4	2013-02-11
CTRI/2013/10/004065	Interventional	AyurvedaNutraceutical	Randomized, Parallel Group, Placebo Controlled Trial	Phase 2	2013-10-15
CTRI/2018/03/012288	Interventional	Surgical/Anesthesia	Randomized Factorial Trial	N/A	2018-03-01
CTRI/2013/01/003328	Interventional	Drug	Randomized, Parallel Group, Placebo Controlled Trial	Phase 3	2013-01-28
CTRI/2013/03/003468	Interventional	Process of Care Changes	Randomized, Parallel Group, Active Controlled Trial	N/A	2013-03-11
CTRI/2013/01/003300	Interventional	Surgical/Anesthesia	Non-randomized, Multiple Arm Trial	N/A	2013-01-15
CTRI/2013/07/003832	Interventional	Ayurveda	Randomized, Parallel Group Trial	Phase 3	2013-07-23
CTRI/2014/03/004494	Interventional	Drug	Single Arm Study	N/A	2014-03-24
CTRI/2017/10/010159	Interventional	DrugSurgical/Anesthesia	Randomized, Parallel Group, Active Controlled Trial	Phase 4	2017-10-23
CTRI/2015/06/005871	Interventional	Surgical/Anesthesia	Single Arm Study	N/A	2015-06-04
CTRI/2013/02/003373	Interventional	Radiation Therapy	Single Arm Study	Phase 2	2013-02-11
CTRI/2013/06/003768	Interventional	Drug	Single Arm Study	Phase 2	2013-06-19
CTRI/2013/02/003410	Interventional	Radiation Therapy	Randomized, Parallel Group Trial	Phase 3	2013-02-19
CTRI/2013/01/003301	Interventional	Drug	Randomized, Parallel Group, Placebo Controlled Trial	Phase 3	2013-01-15
CTRI/2013/02/003399	Interventional	Other (Specify) [Oral Rehydration Solution]	Randomized, Parallel Group, Active Controlled Trial	Phase 3	2013-02-15
CTRI/2013/04/003579	Interventional	Other (Specify) [cosmetics]	Single Arm Study	Phase 2	2013-04-23
CTRI/2013/01/003324	Interventional	Ayurveda	Randomized, Parallel Group Trial	Phase 3	2013-01-23
CTRI/2013/03/003500	Interventional	Ayurveda	Randomized, Parallel Group Trial	Phase 3	2013-03-20
CTRI/2013/02/003365	Interventional	Other (Specify) [Cooking oil replacement]	Randomized, Parallel Group, Multiple Arm Trial	N/A	2013-02-08
CTRI/2013/05/003611	Interventional	Vaccine	Randomized, Parallel Group Trial	Phase 3	2013-05-06
CTRI/2013/01/003323	Interventional	BiologicalPreventive	Randomized, Parallel Group, Active Controlled Trial	Phase 3	2013-01-23
CTRI/2013/01/003289	Interventional	Drug	Randomized, Parallel Group, Placebo Controlled Trial	Phase 3	2013-01-08
CTRI/2013/02/003426	Interventional	Other (Specify) [Cosmetics]	Single Arm Study	N/A	2013-02-25
CTRI/2018/02/011973	Interventional	Surgical/Anesthesia	Randomized, Parallel Group Trial	N/A	2018-02-19
CTRI/2015/01/005476	Interventional	PreventiveDentistry	Cluster Randomized Trial	N/A	2015-01-29
CTRI/2013/01/003314	Interventional	Nutraceutical	Randomized, Parallel Group, Multiple Arm Trial	N/A	2013-01-22
CTRI/2013/01/003293	Interventional	Surgical/Anesthesia	Randomized, Parallel Group, Active Controlled Trial	Phase 3	2013-01-11
CTRI/2018/03/012390	Interventional	Probiotic	Randomized, Parallel Group, Placebo Controlled Trial	N/A	2018-03-07
CTRI/2016/06/007009	Interventional	DrugSurgical/Anesthesia	Randomized, Parallel Group, Placebo Controlled Trial	N/A	2016-06-06
CTRI/2015/06/005846	Interventional	Surgical/Anesthesia	Randomized, Parallel Group Trial	N/A	2015-06-03
CTRI/2015/10/006310	Interventional	DrugProcess of Care Changes	Randomized, Parallel Group Trial	N/A	2015-10-26
CTRI/2015/12/006472	Interventional	Other (Specify) [Perfume]	Other	Phase 2	2015-12-31
CTRI/2013/03/003472	Interventional	Drug	Randomized, Parallel Group Trial	N/A	2013-03-12
CTRI/2013/05/003606	Interventional	DrugSurgical/Anesthesia	Randomized, Parallel Group Trial	Phase 4	2013-05-03
CTRI/2018/04/013128	Interventional	Drug	Randomized, Parallel Group, Multiple Arm Trial	Phase 3	2018-04-10
CTRI/2013/07/003838	Interventional	Drug	Randomized, Parallel Group, Placebo Controlled Trial	Phase 1/ Phase 2	2013-07-25
CTRI/2014/01/004281	Interventional	DrugSiddhaOther (Specify) [Clinical study on Poly herbal formulation]	Single Arm Study	Phase 2	2014-01-03
CTRI/2013/03/003498	Interventional	DrugSurgical/Anesthesia	Randomized, Parallel Group, Placebo Controlled Trial	N/A	2013-03-19
CTRI/2013/03/003454	Interventional	Radiation Therapy	Randomized, Parallel Group Trial	Phase 3	2013-03-05
CTRI/2013/10/004042	Interventional	DrugSurgical/Anesthesia	Randomized, Parallel Group, Active Controlled Trial	N/A	2013-10-03
CTRI/2013/01/003280	Interventional	Other (Specify) [supernatent embryo culture medium]	Randomized, Parallel Group Trial	N/A	2013-01-02
CTRI/2014/06/004663	Interventional	Process of Care Changes	Randomized, Parallel Group Trial	N/A	2014-06-11
CTRI/2014/03/004497	Interventional	VaccineBiologicalPreventive	Randomized, Parallel Group, Active Controlled Trial	Phase 3	2014-03-25
CTRI/2016/08/007203	Interventional	Process of Care Changes	Randomized, Parallel Group, Multiple Arm Trial	Phase 3	2016-08-17
CTRI/2018/04/013310	Interventional	Dentistry	Randomized, Parallel Group, Active Controlled Trial	Phase 3	2018-04-17
CTRI/2013/08/003897	Interventional	Preventive	Randomized, Parallel Group, Active Controlled Trial	N/A	2013-08-13
CTRI/2013/10/004050	Interventional	Nutraceutical	Randomized, Parallel Group, Placebo Controlled Trial	N/A	2013-10-08
CTRI/2015/01/005437	Interventional	Medical DeviceDiagnostic	Randomized, Parallel Group Trial	Phase 4	2015-01-21
CTRI/2014/08/004845	Interventional	Medical DeviceDiagnostic	Randomized, Parallel Group, Multiple Arm Trial	Phase 4	2014-08-08
CTRI/2013/02/003362	Interventional	Physiotherapy (Not Including YOGA)	Other	N/A	2013-02-08
CTRI/2013/12/004253	Interventional	DrugSiddha	Single Arm Study	Phase 3	2013-12-27
CTRI/2014/02/004382	Interventional	Drug	Single Arm Study	Phase 4	2014-02-06
CTRI/2013/01/003311	Interventional	Surgical/Anesthesia	Randomized, Parallel Group, Active Controlled Trial	N/A	2013-01-21
CTRI/2013/04/003544	Interventional	Ayurveda	Randomized, Parallel Group Trial	Phase 1/ Phase 2	2013-04-10
CTRI/2013/02/003360	Interventional	Drug	Randomized, Parallel Group, Placebo Controlled Trial	Phase 4	2013-02-07
CTRI/2013/06/003774	Interventional	Radiation Therapy	Randomized, Parallel Group Trial	Phase 2/ Phase 3	2013-06-21
CTRI/2013/05/003673	Interventional	Diagnostic	Randomized, Parallel Group, Active Controlled Trial	N/A	2013-05-24
CTRI/2013/11/004122	Interventional	Other (Specify) [It will compare an early and late AEDs withdrawal after pediatric epilepsy surgery and F/U upto 5yrs]	Randomized, Parallel Group Trial	Phase 3	2013-11-01
CTRI/2013/02/003405	Interventional	Other (Specify) [Two regimens of platelet transfusions in newborn infants]	Randomized, Parallel Group Trial	Phase 2/ Phase 3	2013-02-18
CTRI/2013/03/003465	Interventional	DrugAyurveda	Randomized, Parallel Group Trial	Phase 1	2013-03-08
CTRI/2014/03/004513	Interventional	Drug	Randomized, Parallel Group, Active Controlled Trial	Phase 3	2014-03-28
CTRI/2013/03/003450	Interventional	DrugSurgical/Anesthesia	Randomized, Parallel Group, Active Controlled Trial	Phase 4	2013-03-04
CTRI/2013/03/003446	Interventional	Medical DeviceSurgical/Anesthesia	Randomized, Parallel Group, Active Controlled Trial	N/A	2013-03-04
CTRI/2013/02/003395	Interventional	Drug	Randomized, Parallel Group, Active Controlled Trial	Phase 3/ Phase 4	2013-02-14
CTRI/2013/03/003444	Interventional	Drug	Randomized, Parallel Group, Placebo Controlled Trial	Phase 2	2013-03-04
CTRI/2013/03/003445	Interventional	Drug	Randomized, Parallel Group, Placebo Controlled Trial	Phase 2	2013-03-04
CTRI/2013/05/003663	Interventional	Nutraceutical	Randomized, Parallel Group, Placebo Controlled Trial	Phase 3	2013-05-22
CTRI/2013/02/003401	Interventional	Drug	Randomized, Parallel Group, Active Controlled Trial	Phase 3	2013-02-18
CTRI/2013/02/003388	Interventional	Drug	Randomized, Parallel Group, Active Controlled Trial	Phase 3	2013-02-13
CTRI/2013/07/003820	Interventional	DrugSurgical/Anesthesia	Randomized, Parallel Group, Placebo Controlled Trial	Phase 4	2013-07-18
CTRI/2014/03/004480	Interventional	Drug	Single Arm Study	Phase 4	2014-03-18
CTRI/2013/02/003370	Interventional	Medical Device	Randomized, Parallel Group, Active Controlled Trial	N/A	2013-02-11
CTRI/2013/03/003442	Interventional	Drug	Randomized, Parallel Group Trial	Phase 4	2013-03-01
CTRI/2013/01/003282	Interventional	Process of Care ChangesBehavioral	Cluster Randomized Trial	N/A	2013-01-02
CTRI/2013/09/003994	Interventional	Drug	Randomized, Parallel Group, Placebo Controlled Trial	Phase 3	2013-09-18
CTRI/2013/07/003793	Interventional	Drug	Randomized, Parallel Group, Multiple Arm Trial	Phase 3	2013-07-01
CTRI/2015/06/005914	Interventional	Drug	Randomized, Parallel Group, Multiple Arm Trial	Phase 3	2015-06-15
CTRI/2013/01/003306	Interventional	Other (Specify) [Skin sensitivity]	Other	N/A	2013-01-21
CTRI/2013/09/003953	Interventional	Biological	Randomized, Crossover Trial	Phase 2	2013-09-04
CTRI/2013/01/003292	Interventional	Other (Specify) [Food supplement]	Non-randomized, Active Controlled Trial	N/A	2013-01-11
CTRI/2013/05/003632	Interventional	Physiotherapy (Not Including YOGA)	Randomized, Parallel Group, Active Controlled Trial	Phase 3	2013-05-10
CTRI/2013/02/003379	Interventional	Drug	Randomized, Parallel Group, Active Controlled Trial	Phase 3/ Phase 4	2013-02-12
CTRI/2013/01/003332	Interventional	DrugSurgical/Anesthesia	Randomized, Parallel Group Trial	Post Marketing Surveillance	2013-01-28
CTRI/2014/01/004364	Interventional	Dentistry	Randomized, Parallel Group, Multiple Arm Trial	Phase 3	2014-01-29
CTRI/2014/06/004691	Interventional	Homeopathy	Other	Phase 4	2014-06-20
CTRI/2013/05/003667	Interventional	Vaccine	Randomized, Parallel Group, Placebo Controlled Trial	Phase 3	2013-05-23
CTRI/2013/01/003296	Interventional	Drug	Randomized, Parallel Group Trial	Phase 2	2013-01-15
CTRI/2013/10/004055	Interventional	Drug	Randomized, Parallel Group, Active Controlled Trial	N/A	2013-10-10
CTRI/2013/03/003456	Interventional	Surgical/Anesthesia	Randomized, Parallel Group Trial	N/A	2013-03-05
CTRI/2013/06/003731	Interventional	Physiotherapy (Not Including YOGA)	Other	N/A	2013-06-10
CTRI/2013/12/004244	Interventional	Drug	Other	Phase 4	2013-12-26
CTRI/2013/01/003305	Interventional	Surgical/Anesthesia	Randomized, Parallel Group, Multiple Arm Trial	Phase 4	2013-01-21
CTRI/2014/04/004518	Interventional	Biological	Randomized, Parallel Group, Placebo Controlled Trial	Phase 3	2014-04-02
CTRI/2013/08/003934	Interventional	DrugSurgical/Anesthesia	Randomized, Parallel Group, Active Controlled Trial	N/A	2013-08-29
CTRI/2013/02/003422	Interventional	Drug	Randomized, Parallel Group Trial	Phase 3	2013-02-22
CTRI/2013/01/003287	Interventional	Drug	Randomized, Parallel Group, Active Controlled Trial	N/A	2013-01-07
CTRI/2014/04/004574	Interventional	Drug	Randomized, Parallel Group, Active Controlled Trial	Phase 3/ Phase 4	2014-04-28
CTRI/2013/01/003294	Interventional	Drug	Randomized, Parallel Group, Placebo Controlled Trial	Phase 2	2013-01-11
CTRI/2013/01/003277	Interventional	Preventive	Randomized, Parallel Group, Active Controlled Trial	Phase 1	2013-01-01
CTRI/2013/02/003361	Interventional	Surgical/Anesthesia	Randomized, Parallel Group, Active Controlled Trial	N/A	2013-02-08
CTRI/2016/06/007025	Interventional	Other (Specify) [cosmetics]	Other	N/A	2016-06-14
CTRI/2013/03/003505	Interventional	Drug	Randomized, Parallel Group Trial	Phase 4	2013-03-21
CTRI/2013/02/003344	Interventional	Surgical/Anesthesia	Randomized, Parallel Group, Placebo Controlled Trial	Post Marketing Surveillance	2013-02-04
CTRI/2013/09/004005	Interventional	BiologicalOther (Specify) [recombinant product]	Randomized, Parallel Group, Active Controlled Trial	Phase 3	2013-09-20
CTRI/2013/08/003909	Interventional	Medical DeviceSurgical/AnesthesiaDentistry	Other	N/A	2013-08-22
CTRI/2013/04/003526	Interventional	Drug	Randomized, Parallel Group Trial	Phase 4	2013-04-02
CTRI/2013/04/003558	Interventional	Other (Specify) [Cosmetic]	Randomized, Parallel Group, Placebo Controlled Trial	N/A	2013-04-15
CTRI/2015/06/005910	Interventional	DrugSurgical/AnesthesiaDentistry	Other	Phase 2	2015-06-15
CTRI/2013/09/003995	Interventional	Biological	Randomized, Parallel Group, Placebo Controlled Trial	Phase 3	2013-09-18
CTRI/2013/09/004013	Interventional	DrugDentistry	Randomized, Parallel Group, Placebo Controlled Trial	Post Marketing Surveillance	2013-09-23
CTRI/2014/05/004602	Interventional	Medical Device	Randomized, Parallel Group Trial	Phase 3/ Phase 4	2014-05-15
CTRI/2013/01/003331	Interventional	Drug	Non-randomized, Active Controlled Trial	Phase 2	2013-01-28
CTRI/2013/09/003958	Interventional	Biological	Single Arm Study	Phase 3	2013-09-05
CTRI/2018/02/011784	Interventional	Other (Specify) [Fairness study]	Randomized, Parallel Group Trial	Phase 2	2018-02-08
CTRI/2013/05/003610	Interventional	Physiotherapy (Not Including YOGA)	Randomized, Parallel Group, Placebo Controlled Trial	N/A	2013-05-06
CTRI/2013/03/003495	Interventional	Drug	Randomized, Parallel Group Trial	N/A	2013-03-18
CTRI/2013/04/003564	Interventional	Surgical/Anesthesia	Randomized, Parallel Group, Placebo Controlled Trial	N/A	2013-04-17
CTRI/2013/02/003352	Interventional	Drug	Randomized, Parallel Group, Placebo Controlled Trial	Phase 3	2013-02-06
CTRI/2013/11/004133	Interventional	Drug	Randomized, Parallel Group, Active Controlled Trial	Phase 3	2013-11-07
CTRI/2013/04/003549	Interventional	DrugBiological	Randomized, Parallel Group, Active Controlled Trial	Phase 3	2013-04-12
CTRI/2013/06/003719	Interventional	Physiotherapy (Not Including YOGA)	Randomized, Parallel Group, Active Controlled Trial	N/A	2013-06-04
CTRI/2013/05/003699	Interventional	DrugBiological	Randomized, Parallel Group, Active Controlled Trial	Phase 3	2013-05-29
CTRI/2013/02/003384	Interventional	Drug	Randomized, Parallel Group, Active Controlled Trial	N/A	2013-02-13
CTRI/2013/05/003642	Interventional	Drug	Randomized, Parallel Group, Placebo Controlled Trial	Phase 4	2013-05-15
CTRI/2013/01/003338	Interventional	Process of Care Changes	Cluster Randomized Trial	N/A	2013-01-30
CTRI/2013/02/003371	Interventional	Other (Specify) [Skin Sensitivity Test]	Other	N/A	2013-02-11
CTRI/2013/02/003385	Interventional	Drug	Randomized, Parallel Group, Active Controlled Trial	N/A	2013-02-13
CTRI/2013/02/003423	Interventional	Homeopathy	Single Arm Study	N/A	2013-02-22
CTRI/2014/06/004683	Interventional	Surgical/Anesthesia	Randomized, Parallel Group, Active Controlled Trial	N/A	2014-06-18
CTRI/2013/03/003502	Interventional	Other (Specify) [Medical Device]	Other	N/A	2013-03-21
CTRI/2013/01/003320	Interventional	Drug	Single Arm Study	Phase 2	2013-01-23
CTRI/2015/07/005988	Interventional	Other (Specify) [cosmetics]	Other	Phase 2	2015-07-09
CTRI/2013/05/003704	Interventional	Other (Specify) [Two different types of instructions are given]	Randomized, Parallel Group Trial	N/A	2013-05-30
CTRI/2013/01/003337	Interventional	Probiotic	Randomized, Parallel Group, Placebo Controlled Trial	Phase 3	2013-01-29
CTRI/2013/05/003677	Interventional	ProbioticDentistry	Randomized, Parallel Group, Placebo Controlled Trial	N/A	2013-05-27
CTRI/2013/02/003402	Interventional	Other (Specify) [Elastic taping]	Randomized, Crossover Trial	Phase 2	2013-02-18
CTRI/2013/02/003350	Interventional	Drug	Randomized, Parallel Group Trial	N/A	2013-02-05
CTRI/2013/01/003288	Interventional	Drug	Randomized, Parallel Group, Active Controlled Trial	Phase 4	2013-01-07
CTRI/2013/03/003481	Interventional	Drug	Randomized, Parallel Group, Active Controlled Trial	Phase 3	2013-03-14
CTRI/2013/04/003550	Interventional	Drug	Randomized, Parallel Group Trial	Phase 4	2013-04-12
CTRI/2018/02/011714	Interventional	Drug	Randomized, Parallel Group, Placebo Controlled Trial	Phase 3	2018-02-05
CTRI/2013/02/003356	Interventional	Drug	Single Arm Study	Phase 2	2013-02-07
CTRI/2013/01/003286	Interventional	Dentistry	Non-randomized, Placebo Controlled Trial	N/A	2013-01-04
CTRI/2013/03/003517	Interventional	Drug	Single Arm Study	N/A	2013-03-26
CTRI/2014/02/004410	Interventional	Ayurveda	Randomized, Parallel Group, Active Controlled Trial	Phase 2/ Phase 3	2014-02-17
CTRI/2013/02/003382	Interventional	Surgical/Anesthesia	Randomized, Parallel Group, Active Controlled Trial	N/A	2013-02-12
CTRI/2013/02/003439	Interventional	Medical Device	Randomized, Parallel Group, Active Controlled Trial	N/A	2013-02-28
CTRI/2013/01/003281	Interventional	DrugSurgical/Anesthesia	Single Arm Study	N/A	2013-01-02
CTRI/2013/05/003652	Interventional	Medical DeviceSurgical/Anesthesia	Randomized, Parallel Group Trial	N/A	2013-05-20
CTRI/2013/11/004143	Interventional	DrugRadiation Therapy	Randomized, Parallel Group Trial	Phase 2	2013-11-14
CTRI/2013/01/003291	Interventional	AyurvedaDentistry	Randomized, Parallel Group, Active Controlled Trial	N/A	2013-01-11
CTRI/2013/03/003493	Interventional	Surgical/Anesthesia	Randomized, Parallel Group Trial	Phase 4	2013-03-18
CTRI/2013/12/004263	Interventional	Drug	Randomized, Parallel Group, Placebo Controlled Trial	Phase 3	2013-12-31
CTRI/2015/05/005821	Interventional	Drug	Randomized, Parallel Group, Active Controlled Trial	Phase 4	2015-05-26
CTRI/2013/05/003641	Interventional	Behavioral	Randomized, Parallel Group, Active Controlled Trial	N/A	2013-05-14
CTRI/2013/05/003669	Interventional	Physiotherapy (Not Including YOGA)	Randomized, Parallel Group Trial	N/A	2013-05-23
CTRI/2013/06/003758	Interventional	Drug	Randomized, Parallel Group, Placebo Controlled Trial	Phase 3	2013-06-17
CTRI/2013/03/003506	Interventional	Homeopathy	Single Arm Study	N/A	2013-03-21
CTRI/2013/01/003290	Interventional	Drug	Other	Phase 3	2013-01-11
CTRI/2013/03/003511	Interventional	DrugMedical Device	Randomized, Parallel Group Trial	N/A	2013-03-25
CTRI/2013/03/003474	Interventional	Other (Specify) [Skin Sensitivity Patch test]	Other	N/A	2013-03-12
CTRI/2013/01/003297	Interventional	Other (Specify) [Health Education Programme]	Randomized, Parallel Group Trial	N/A	2013-01-15
CTRI/2013/05/003708	Interventional	DrugSurgical/Anesthesia	Randomized, Parallel Group Trial	Phase 3	2013-05-30
CTRI/2013/04/003521	Interventional	Medical Device	Randomized, Parallel Group Trial	N/A	2013-04-01
CTRI/2013/02/003438	Interventional	Surgical/Anesthesia	Randomized, Parallel Group, Placebo Controlled Trial	Phase 3/ Phase 4	2013-02-28
CTRI/2013/01/003275	Interventional	Drug	Randomized, Parallel Group, Active Controlled Trial	Phase 4	2013-01-01
CTRI/2013/02/003363	Interventional	Medical Device	Randomized, Parallel Group Trial	N/A	2013-02-08
CTRI/2013/01/003283	Interventional	Other (Specify) [Cosmetic ]	Randomized, Parallel Group, Active Controlled Trial	N/A	2013-01-02
CTRI/2013/01/003284	Interventional	Other (Specify) [Food]	Randomized, Crossover Trial	Phase 4	2013-01-03
CTRI/2013/01/003302	Interventional	Drug	Randomized, Parallel Group Trial	Phase 4	2013-01-21
CTRI/2013/02/003348	Interventional	Nutraceutical	Randomized, Parallel Group, Placebo Controlled Trial	Phase 3	2013-02-05
CTRI/2013/04/003543	Interventional	Medical Device	Randomized, Parallel Group Trial	Phase 4	2013-04-10
CTRI/2013/01/003336	Interventional	Drug	Randomized, Parallel Group, Placebo Controlled Trial	Phase 4	2013-01-29
CTRI/2013/11/004173	Interventional	DrugSurgical/Anesthesia	Randomized, Parallel Group, Active Controlled Trial	Phase 3	2013-11-27
CTRI/2013/01/003278	Interventional	Biological	Other	Phase 1/ Phase 2	2013-01-01
CTRI/2013/09/003991	Interventional	Drug	Randomized, Parallel Group, Placebo Controlled Trial	Phase 3/ Phase 4	2013-09-17
CTRI/2014/03/004461	Interventional	Drug	Randomized, Parallel Group, Active Controlled Trial	Phase 4	2014-03-10
CTRI/2014/03/004493	Interventional	DrugDiagnostic	Other	N/A	2014-03-24
CTRI/2013/01/003321	Interventional	Other (Specify) [cosmetics]	Other	Phase 2	2013-01-23
CTRI/2013/04/003602	Interventional	PreventiveDentistryBehavioral	Randomized, Parallel Group Trial	N/A	2013-04-30
CTRI/2013/05/003607	Interventional	Drug	Randomized, Parallel Group, Active Controlled Trial	Phase 4	2013-05-03
CTRI/2013/08/003864	Interventional	Surgical/Anesthesia	Randomized, Parallel Group, Active Controlled Trial	N/A	2013-08-02
CTRI/2013/01/003285	Interventional	Other (Specify) [cumulative irritancy test]	Other	N/A	2013-01-04
CTRI/2013/01/003325	Interventional	Drug	Randomized, Parallel Group, Active Controlled Trial	Phase 3	2013-01-23
CTRI/2013/02/003412	Interventional	Process of Care Changes	Single Arm Study	Phase 1/ Phase 2	2013-02-19
CTRI/2014/11/005171	Interventional	DrugBiological	Randomized, Parallel Group Trial	Phase 3	2014-11-05
CTRI/2013/02/003414	Interventional	Drug	Non-randomized, Placebo Controlled Trial	Phase 2	2013-02-20
CTRI/2013/02/003340	Interventional	Drug	Randomized, Parallel Group, Active Controlled Trial	Phase 3	2013-02-01
CTRI/2014/08/004925	Interventional	AyurvedaDentistry	Other	Phase 3/ Phase 4	2014-08-25
CTRI/2013/02/003392	Interventional	DrugSurgical/Anesthesia	Randomized, Parallel Group, Active Controlled Trial	Phase 4	2013-02-14
CTRI/2013/05/003612	Interventional	Diagnostic	Other	Phase 2	2013-05-06
CTRI/2013/01/003330	Interventional	DrugSurgical/Anesthesia	Randomized, Parallel Group Trial	N/A	2013-01-28
CTRI/2015/01/005416	Interventional	Drug	Randomized, Parallel Group Trial	N/A	2015-01-16
CTRI/2013/02/003366	Interventional	Drug	Randomized, Parallel Group, Active Controlled Trial	Phase 3	2013-02-08
CTRI/2013/09/003999	Interventional	Drug	Randomized, Parallel Group, Placebo Controlled Trial	Phase 3	2013-09-18
CTRI/2013/08/003907	Interventional	Other (Specify) [Educational Programme]	Randomized, Parallel Group Trial	N/A	2013-08-21
CTRI/2013/02/003406	Interventional	Drug	Randomized, Parallel Group Trial	N/A	2013-02-18
CTRI/2013/08/003916	Interventional	Drug	Randomized, Parallel Group Trial	N/A	2013-08-23
CTRI/2013/03/003512	Interventional	Nutraceutical	Randomized, Parallel Group, Placebo Controlled Trial	N/A	2013-03-25
CTRI/2013/04/003597	Interventional	Drug	Randomized, Parallel Group, Placebo Controlled Trial	N/A	2013-04-29
CTRI/2013/05/003688	Interventional	Drug	Randomized, Parallel Group, Placebo Controlled Trial	N/A	2013-05-28
CTRI/2013/02/003390	Interventional	Process of Care ChangesOther (Specify) [community based intervention providing day care centre for the elderly]	Single Arm Study	N/A	2013-02-13
CTRI/2013/02/003407	Interventional	Other (Specify) [Herbal Product]	Randomized, Parallel Group Trial	Phase 2	2013-02-18
CTRI/2013/02/003420	Interventional	Drug	Randomized, Parallel Group, Placebo Controlled Trial	Post Marketing Surveillance	2013-02-21
CTRI/2013/04/003531	Interventional	Physiotherapy (Not Including YOGA)	Randomized, Parallel Group Trial	N/A	2013-04-04
CTRI/2014/04/004551	Interventional	Drug	Single Arm Study	Phase 3	2014-04-21
CTRI/2013/04/003599	Interventional	BiologicalSurgical/Anesthesia	Randomized, Parallel Group Trial	N/A	2013-04-30
CTRI/2013/02/003397	Interventional	Drug	Randomized, Parallel Group, Placebo Controlled Trial	Phase 3	2013-02-14
CTRI/2013/06/003725	Interventional	DrugAyurveda	Randomized, Parallel Group, Active Controlled Trial	N/A	2013-06-07
CTRI/2013/10/004106	Interventional	Drug	Randomized, Parallel Group Trial	Phase 3	2013-10-28
CTRI/2013/04/003560	Interventional	Behavioral	Other	N/A	2013-04-16
CTRI/2013/05/003678	Interventional	Biological	Randomized, Parallel Group, Active Controlled Trial	Phase 1	2013-05-27
CTRI/2014/01/004316	Interventional	Stem Cell Therapy	Randomized, Parallel Group, Placebo Controlled Trial	Phase 1/ Phase 2	2014-01-16
CTRI/2014/05/004592	Interventional	Vaccine	Randomized, Parallel Group, Placebo Controlled Trial	Phase 3	2014-05-13
CTRI/2013/01/003322	Interventional	Other (Specify) [High Altitude]	Randomized, Parallel Group Trial	N/A	2013-01-23
CTRI/2013/11/004131	Interventional	DrugPreventive	Randomized, Parallel Group, Placebo Controlled Trial	N/A	2013-11-07
CTRI/2013/06/003740	Interventional	Ayurveda	Randomized, Parallel Group, Placebo Controlled Trial	N/A	2013-06-12
CTRI/2013/10/004081	Interventional	Drug	Randomized, Parallel Group Trial	Phase 4	2013-10-18
CTRI/2013/10/004089	Interventional	Drug	Other	N/A	2013-10-22
CTRI/2013/02/003347	Interventional	Drug	Randomized, Parallel Group, Placebo Controlled Trial	Phase 2	2013-02-05
CTRI/2013/01/003326	Interventional	Other (Specify) [cosmeceutical]	Other	N/A	2013-01-24
CTRI/2013/07/003854	Interventional	Diagnostic	Randomized, Parallel Group, Placebo Controlled Trial	Phase 3	2013-07-31
CTRI/2016/02/006620	Interventional	Physiotherapy (Not Including YOGA)Other (Specify) [repetitive transcranial magnetic ]	Randomized, Parallel Group, Placebo Controlled Trial	N/A	2016-02-05
CTRI/2013/01/003334	Interventional	Drug	Randomized, Parallel Group, Active Controlled Trial	Phase 3	2013-01-29
CTRI/2013/06/003755	Interventional	Surgical/Anesthesia	Randomized, Parallel Group Trial	N/A	2013-06-14
CTRI/2014/01/004327	Interventional	DrugSurgical/Anesthesia	Randomized, Parallel Group, Active Controlled Trial	N/A	2014-01-20
CTRI/2013/02/003355	Interventional	Drug	Non-randomized, Active Controlled Trial	Phase 2	2013-02-07
CTRI/2013/04/003561	Interventional	Other (Specify) [Investigator Initiated Trial]	Randomized, Parallel Group Trial	N/A	2013-04-17
CTRI/2013/03/003515	Interventional	DentistryOther (Specify) [ Topical application of povidone Iodine,sodium fluoride and combination of both ]	Randomized, Parallel Group, Active Controlled Trial	N/A	2013-03-26
CTRI/2013/09/003992	Interventional	Drug	Single Arm Study	Phase 2	2013-09-17
CTRI/2013/04/003532	Interventional	Drug	Randomized, Parallel Group Trial	Phase 1/ Phase 2	2013-04-04
CTRI/2014/11/005169	Interventional	Drug	Randomized, Parallel Group, Active Controlled Trial	Post Marketing Surveillance	2014-11-05
CTRI/2013/03/003510	Interventional	DrugAyurveda	Randomized, Parallel Group Trial	N/A	2013-03-25
CTRI/2013/04/003529	Interventional	Process of Care Changes	Randomized, Parallel Group Trial	N/A	2013-04-04
CTRI/2015/09/006185	Interventional	DrugSurgical/Anesthesia	Randomized, Parallel Group, Placebo Controlled Trial	N/A	2015-09-15
CTRI/2013/05/003645	Interventional	Drug	Randomized, Parallel Group, Placebo Controlled Trial	N/A	2013-05-17
CTRI/2013/05/003624	Interventional	Drug	Randomized, Parallel Group, Active Controlled Trial	N/A	2013-05-09
CTRI/2013/02/003393	Interventional	Probiotic	Randomized, Parallel Group, Placebo Controlled Trial	Phase 3	2013-02-14
CTRI/2013/02/003408	Interventional	Other (Specify) [SKIN CARE]	Other	Phase 2	2013-02-19
CTRI/2013/05/003630	Interventional	DrugSurgical/AnesthesiaPreventive	Randomized, Parallel Group Trial	Phase 4	2013-05-10
CTRI/2013/01/003329	Interventional	Ayurveda	Single Arm Study	Phase 2	2013-01-28
CTRI/2013/10/004064	Interventional	DrugSurgical/Anesthesia	Randomized, Parallel Group, Active Controlled Trial	N/A	2013-10-15
CTRI/2013/02/003359	Interventional	Biological	Randomized, Parallel Group, Active Controlled Trial	Phase 4	2013-02-07
CTRI/2013/03/003494	Interventional	Other (Specify) [Nasojejunal fluids versus intravenous fluids]	Randomized, Parallel Group Trial	N/A	2013-03-18
CTRI/2013/10/004061	Interventional	Drug	Randomized, Parallel Group, Active Controlled Trial	Post Marketing Surveillance	2013-10-14
CTRI/2013/02/003341	Interventional	Drug	Other	N/A	2013-02-01
CTRI/2013/02/003433	Interventional	Drug	Randomized, Parallel Group, Active Controlled Trial	N/A	2013-02-26
CTRI/2013/02/003424	Interventional	Other (Specify) [cosmetics]	Other	Phase 2	2013-02-22
CTRI/2013/02/003376	Interventional	Drug	Randomized, Parallel Group, Placebo Controlled Trial	N/A	2013-02-11
CTRI/2013/03/003480	Interventional	Drug	Single Arm Study	N/A	2013-03-14
CTRI/2013/06/003778	Interventional	Biological	Randomized, Parallel Group, Placebo Controlled Trial	Phase 2	2013-06-24
CTRI/2013/03/003443	Interventional	Yoga & Naturopathy	Non-randomized, Active Controlled Trial	N/A	2013-03-01
CTRI/2013/02/003354	Interventional	Surgical/Anesthesia	Non-randomized, Active Controlled Trial	N/A	2013-02-07
CTRI/2013/04/003570	Interventional	Drug	Randomized, Parallel Group Trial	N/A	2013-04-22
CTRI/2013/02/003346	Interventional	PreventiveBehavioral	Randomized, Parallel Group, Multiple Arm Trial	N/A	2013-02-05
CTRI/2013/04/003553	Interventional	Ayurveda	Single Arm Study	Phase 2/ Phase 3	2013-04-15
CTRI/2013/06/003723	Interventional	Other (Specify) [Medical Device]	Other	Phase 3/ Phase 4	2013-06-07
CTRI/2014/06/004669	Interventional	Drug	Randomized, Parallel Group, Placebo Controlled Trial	Phase 3	2014-06-13
CTRI/2013/02/003372	Interventional	Drug	Randomized, Parallel Group Trial	N/A	2013-02-11
CTRI/2013/02/003349	Interventional	Other (Specify) [video assisted counseling]	Non-randomized, Active Controlled Trial	N/A	2013-02-05
CTRI/2013/03/003503	Interventional	Ayurveda	Randomized, Parallel Group, Multiple Arm Trial	N/A	2013-03-21
CTRI/2014/01/004369	Interventional	DrugScreening	Randomized, Parallel Group, Active Controlled Trial	Post Marketing Surveillance	2014-01-30
CTRI/2014/08/004926	Interventional	DrugMedical Device	Randomized, Parallel Group, Active Controlled Trial	Post Marketing Surveillance	2014-08-25
CTRI/2015/07/005984	Interventional	Drug	Randomized, Parallel Group, Placebo Controlled Trial	Phase 3	2015-07-08
CTRI/2014/09/005020	Interventional	Surgical/AnesthesiaOther (Specify) [Patients are subjected to two different manoeuvres used to ease the intubation through airtraq]	Randomized, Crossover Trial	N/A	2014-09-15
CTRI/2013/03/003484	Interventional	Ayurveda	Randomized, Parallel Group, Multiple Arm Trial	N/A	2013-03-15
CTRI/2015/06/005883	Interventional	Medical Device	Single Arm Study	N/A	2015-06-05
CTRI/2013/08/003912	Interventional	Surgical/Anesthesia	Randomized, Parallel Group, Active Controlled Trial	N/A	2013-08-22
CTRI/2013/02/003377	Interventional	Medical DeviceDentistryPhysiotherapy (Not Including YOGA)	Randomized, Parallel Group, Active Controlled Trial	N/A	2013-02-11
CTRI/2013/05/003609	Interventional	DrugMedical DeviceDentistry	Randomized, Parallel Group, Active Controlled Trial	N/A	2013-05-03
CTRI/2013/10/004078	Interventional	Drug	Randomized, Parallel Group, Placebo Controlled Trial	N/A	2013-10-18
CTRI/2013/02/003432	Interventional	Surgical/Anesthesia	Randomized, Parallel Group, Active Controlled Trial	Phase 3/ Phase 4	2013-02-26
CTRI/2013/02/003369	Interventional	Other (Specify) [Cosmetics]	Randomized, Parallel Group Trial	Phase 3	2013-02-11
CTRI/2013/03/003471	Interventional	Other (Specify) [Skin sensitivity]	Other	N/A	2013-03-12
CTRI/2018/03/012745	Interventional	DrugSurgical/Anesthesia	Randomized, Parallel Group, Active Controlled Trial	Phase 4	2018-03-22
CTRI/2013/02/003411	Interventional	Drug	Other	N/A	2013-02-19
CTRI/2013/06/003772	Interventional	Physiotherapy (Not Including YOGA)	Randomized, Parallel Group, Active Controlled Trial	N/A	2013-06-20
CTRI/2013/05/003631	Interventional	Medical Device	Randomized, Parallel Group Trial	N/A	2013-05-10
CTRI/2013/02/003417	Interventional	DrugSiddhaPreventiveOther (Specify) [Diet and Physical activity]	Other	Phase 4	2013-02-20
CTRI/2016/06/007005	Interventional	DrugPreventive	Other	N/A	2016-06-06
CTRI/2013/04/003574	Interventional	Physiotherapy (Not Including YOGA)	Randomized, Parallel Group, Active Controlled Trial	N/A	2013-04-22
CTRI/2013/02/003415	Interventional	DentistryBehavioralOther (Specify) [Denture relining ]	Single Arm Study	N/A	2013-02-20
CTRI/2013/02/003440	Interventional	Drug	Randomized, Parallel Group, Multiple Arm Trial	Phase 4	2013-02-28
CTRI/2013/09/003962	Interventional	Behavioral	Non-randomized, Placebo Controlled Trial	N/A	2013-09-06
CTRI/2013/02/003409	Interventional	Nutraceutical	Randomized, Crossover Trial	N/A	2013-02-19
CTRI/2013/08/003865	Interventional	Physiotherapy (Not Including YOGA)	Non-randomized, Multiple Arm Trial	Phase 3/ Phase 4	2013-08-02
CTRI/2013/09/004032	Interventional	VaccineBiologicalPreventive	Randomized, Parallel Group, Active Controlled Trial	Phase 4	2013-09-30
CTRI/2013/02/003418	Interventional	Nutraceutical	Randomized, Parallel Group Trial	N/A	2013-02-21
CTRI/2013/03/003459	Interventional	Other (Specify) [Cosmetics]	Other	N/A	2013-03-07
CTRI/2013/05/003613	Interventional	Physiotherapy (Not Including YOGA)	Randomized, Parallel Group, Active Controlled Trial	N/A	2013-05-06
CTRI/2013/05/003620	Interventional	Physiotherapy (Not Including YOGA)	Other	N/A	2013-05-08
CTRI/2013/04/003530	Interventional	DrugAyurveda	Randomized, Parallel Group Trial	Phase 2	2013-04-04
CTRI/2013/03/003475	Interventional	Ayurveda	Randomized, Parallel Group Trial	Phase 1/ Phase 2	2013-03-12
CTRI/2013/02/003419	Interventional	Other (Specify) [cosmetics]	Single Arm Study	Phase 3	2013-02-21
CTRI/2015/04/005686	Interventional	Drug	Randomized, Parallel Group, Placebo Controlled Trial	Phase 2	2015-04-10
CTRI/2013/11/004129	Interventional	Dentistry	Non-randomized, Active Controlled Trial	Phase 3	2013-11-06
CTRI/2013/09/004027	Interventional	Dentistry	Randomized, Parallel Group, Active Controlled Trial	N/A	2013-09-27
CTRI/2013/04/003582	Interventional	Drug	Non-randomized, Active Controlled Trial	N/A	2013-04-25
CTRI/2013/06/003735	Interventional	Drug	Randomized, Crossover Trial	Phase 2/ Phase 3	2013-06-11
CTRI/2013/08/003895	Interventional	DrugSurgical/Anesthesia	Randomized, Parallel Group, Placebo Controlled Trial	Phase 4	2013-08-12
CTRI/2013/03/003460	Interventional	Physiotherapy (Not Including YOGA)	Randomized, Parallel Group, Active Controlled Trial	N/A	2013-03-07
CTRI/2013/02/003430	Interventional	Drug	Randomized, Parallel Group, Active Controlled Trial	Phase 4	2013-02-25
CTRI/2016/07/007069	Interventional	Drug	Randomized, Parallel Group Trial	Phase 4	2016-07-11
CTRI/2013/06/003781	Interventional	Ayurveda	Randomized, Parallel Group, Placebo Controlled Trial	Phase 2	2013-06-24
CTRI/2013/09/004015	Interventional	Ayurveda	Single Arm Study	N/A	2013-09-23
CTRI/2013/03/003463	Interventional	Drug	Randomized, Parallel Group, Multiple Arm Trial	N/A	2013-03-08
CTRI/2013/04/003583	Interventional	Physiotherapy (Not Including YOGA)	Randomized, Parallel Group Trial	Phase 3	2013-04-26
CTRI/2013/04/003584	Interventional	Other (Specify) [Prospective feasibility trial]	Non-randomized, Active Controlled Trial	N/A	2013-04-26
CTRI/2013/03/003487	Interventional	Drug	Single Arm Study	N/A	2013-03-15
CTRI/2013/04/003603	Interventional	Medical Device	Single Arm Study	N/A	2013-04-30
CTRI/2014/10/005078	Interventional	Ayurveda	Randomized, Parallel Group Trial	N/A	2014-10-07
CTRI/2013/07/003840	Interventional	Medical Device	Randomized, Parallel Group Trial	N/A	2013-07-25
CTRI/2013/04/003563	Interventional	Ayurveda	Randomized, Parallel Group Trial	Phase 4	2013-04-17
CTRI/2013/03/003507	Interventional	DrugSurgical/Anesthesia	Randomized, Parallel Group, Placebo Controlled Trial	Phase 4	2013-03-21
CTRI/2013/04/003572	Interventional	Medical Device	Single Arm Study	Post Marketing Surveillance	2013-04-22
CTRI/2013/04/003554	Interventional	Surgical/Anesthesia	Randomized, Parallel Group, Active Controlled Trial	N/A	2013-04-15
CTRI/2013/02/003431	Interventional	Drug	Randomized, Parallel Group Trial	Phase 4	2013-02-26
CTRI/2013/08/003881	Interventional	DrugSurgical/Anesthesia	Randomized, Parallel Group Trial	Phase 3	2013-08-06
CTRI/2013/08/003942	Interventional	Vaccine	Randomized, Parallel Group, Multiple Arm Trial	N/A	2013-08-30
CTRI/2013/04/003565	Interventional	Drug	Single Arm Study	N/A	2013-04-17
CTRI/2013/03/003447	Interventional	Other (Specify) [Hair Care]	Other	Phase 2	2013-03-04
CTRI/2013/02/003427	Interventional	Behavioral	Other	N/A	2013-02-25
CTRI/2013/04/003547	Interventional	DrugPreventive	Randomized, Parallel Group, Multiple Arm Trial	Phase 4	2013-04-11
CTRI/2013/03/003518	Interventional	Surgical/Anesthesia	Randomized, Parallel Group, Active Controlled Trial	N/A	2013-03-26
CTRI/2013/03/003508	Interventional	DrugAyurveda	Randomized, Parallel Group, Placebo Controlled Trial	Phase 4	2013-03-21
CTRI/2013/08/003898	Interventional	Surgical/Anesthesia	Randomized, Parallel Group, Active Controlled Trial	Phase 4	2013-08-13
CTRI/2013/04/003527	Interventional	Nutraceutical	Other	Phase 4	2013-04-03
CTRI/2013/04/003571	Interventional	Other (Specify) [Wound Dressing Study ]	Other	N/A	2013-04-22
CTRI/2018/02/011828	Interventional	Other (Specify) [COSMETICS]	Other	Phase 2	2018-02-09
CTRI/2013/03/003469	Interventional	Other (Specify) [Procedure (endotracheal suctioning)]	Randomized, Parallel Group, Active Controlled Trial	N/A	2013-03-11
CTRI/2013/06/003737	Interventional	Probiotic	Randomized, Parallel Group, Placebo Controlled Trial	N/A	2013-06-11
CTRI/2013/07/003837	Interventional	DrugAyurveda	Randomized, Parallel Group Trial	Phase 1/ Phase 2	2013-07-25
CTRI/2018/03/012725	Interventional	DrugSurgical/Anesthesia	Randomized, Parallel Group, Active Controlled Trial	Phase 4	2018-03-21
CTRI/2013/05/003662	Interventional	Radiation Therapy	Single Arm Study	Phase 2	2013-05-22
CTRI/2013/05/003635	Interventional	DrugAyurveda	Randomized, Parallel Group Trial	Phase 1/ Phase 2	2013-05-13
CTRI/2013/03/003476	Interventional	Other (Specify) [cosmoceutical]	Single Arm Study	Phase 2	2013-03-12
CTRI/2013/05/003625	Interventional	BehavioralOther (Specify) [exercise]	Randomized, Parallel Group Trial	N/A	2013-05-09
CTRI/2013/06/003746	Interventional	DrugRadiation Therapy	Randomized, Parallel Group Trial	Phase 3	2013-06-13
CTRI/2013/05/003650	Interventional	Radiation Therapy	Randomized, Parallel Group, Multiple Arm Trial	Phase 2/ Phase 3	2013-05-20
CTRI/2018/05/014282	Interventional	Surgical/Anesthesia	Randomized, Parallel Group Trial	N/A	2018-05-31
CTRI/2013/04/003528	Interventional	Nutraceutical	Randomized, Parallel Group, Active Controlled Trial	Phase 4	2013-04-03
CTRI/2013/05/003668	Interventional	Medical Device	Randomized, Parallel Group Trial	N/A	2013-05-23
CTRI/2013/05/003633	Interventional	Other (Specify) [Hair care]	Other	Phase 2	2013-05-13
CTRI/2013/03/003483	Interventional	Drug	Randomized, Parallel Group, Active Controlled Trial	Phase 2	2013-03-14
CTRI/2015/04/005728	Interventional	Medical DeviceSurgical/Anesthesia	Randomized, Parallel Group Trial	Phase 3/ Phase 4	2015-04-29
CTRI/2013/09/004001	Interventional	Medical Device	Single Arm Study	N/A	2013-09-19
CTRI/2013/07/003818	Interventional	DrugHomeopathy	Randomized, Parallel Group, Placebo Controlled Trial	Phase 3	2013-07-18
CTRI/2013/05/003634	Interventional	Physiotherapy (Not Including YOGA)	Randomized, Crossover Trial	N/A	2013-05-13
CTRI/2013/05/003703	Interventional	DrugRadiation Therapy	Randomized, Parallel Group Trial	Phase 2	2013-05-30
CTRI/2013/03/003462	Interventional	Drug	Randomized, Parallel Group, Placebo Controlled Trial	Post Marketing Surveillance	2013-03-08
CTRI/2013/03/003488	Interventional	Drug	Single Arm Study	Phase 3/ Phase 4	2013-03-15
CTRI/2013/03/003490	Interventional	Other (Specify) [exercise]	Randomized, Parallel Group Trial	N/A	2013-03-18
CTRI/2014/01/004335	Interventional	DrugSurgical/Anesthesia	Randomized, Parallel Group, Active Controlled Trial	Phase 4	2014-01-22
CTRI/2014/06/004654	Interventional	VaccineBiologicalPreventive	Randomized, Parallel Group, Active Controlled Trial	Phase 3	2014-06-05
CTRI/2013/04/003537	Interventional	Nutraceutical	Randomized, Crossover Trial	N/A	2013-04-09
CTRI/2013/03/003509	Interventional	Homeopathy	Randomized, Parallel Group, Placebo Controlled Trial	Phase 3	2013-03-22
CTRI/2013/04/003566	Interventional	PreventiveNutraceutical	Randomized, Parallel Group, Placebo Controlled Trial	N/A	2013-04-17
CTRI/2016/04/006864	Interventional	DrugAyurveda	Other	Phase 2	2016-04-22
CTRI/2013/09/003969	Interventional	Process of Care Changes	Randomized, Parallel Group Trial	N/A	2013-09-11
CTRI/2013/04/003534	Interventional	Other (Specify) [Skin sensitivity]	Other	N/A	2013-04-05
CTRI/2013/05/003618	Interventional	Drug	Randomized, Parallel Group, Active Controlled Trial	Phase 4	2013-05-07
CTRI/2013/08/003892	Interventional	Drug	Randomized, Parallel Group, Placebo Controlled Trial	Post Marketing Surveillance	2013-08-12
CTRI/2015/07/005982	Interventional	Behavioral	Non-randomized, Active Controlled Trial	N/A	2015-07-08
CTRI/2013/04/003524	Interventional	Other (Specify) [skin sensitivity and irritation test ]	Other	N/A	2013-04-01
CTRI/2013/03/003492	Interventional	Drug	Randomized, Parallel Group, Placebo Controlled Trial	N/A	2013-03-18
CTRI/2013/04/003557	Interventional	Physiotherapy (Not Including YOGA)Process of Care Changes	Randomized, Parallel Group, Active Controlled Trial	Phase 3	2013-04-15
CTRI/2013/08/003904	Interventional	Drug	Randomized, Parallel Group, Active Controlled Trial	Phase 3	2013-08-19
CTRI/2013/08/003914	Interventional	Yoga & Naturopathy	Randomized, Parallel Group Trial	N/A	2013-08-23
CTRI/2015/06/005887	Interventional	Behavioral	Other	N/A	2015-06-05
CTRI/2013/09/003946	Interventional	DrugSurgical/Anesthesia	Randomized, Parallel Group, Active Controlled Trial	Phase 4	2013-09-03
CTRI/2014/04/004562	Interventional	DrugAyurveda	Randomized, Parallel Group Trial	Phase 1/ Phase 2	2014-04-24
CTRI/2013/04/003552	Interventional	Surgical/Anesthesia	Randomized, Parallel Group Trial	Phase 3	2013-04-15
CTRI/2013/08/003885	Interventional	DrugSurgical/Anesthesia	Randomized, Parallel Group, Placebo Controlled Trial	Phase 4	2013-08-08
CTRI/2013/03/003516	Interventional	Drug	Randomized, Parallel Group Trial	N/A	2013-03-26
CTRI/2013/04/003556	Interventional	Drug	Randomized, Parallel Group, Placebo Controlled Trial	Phase 3	2013-04-15
CTRI/2014/03/004504	Interventional	Ayurveda	Randomized, Parallel Group Trial	N/A	2014-03-26
CTRI/2015/07/006039	Interventional	DrugPreventive	Randomized, Parallel Group, Placebo Controlled Trial	N/A	2015-07-21
CTRI/2013/03/003486	Interventional	Physiotherapy (Not Including YOGA)	Randomized, Parallel Group, Placebo Controlled Trial	N/A	2013-03-15
CTRI/2013/05/003691	Interventional	DrugSurgical/Anesthesia	Randomized, Parallel Group, Active Controlled Trial	N/A	2013-05-28
CTRI/2013/04/003585	Interventional	Drug	Randomized, Parallel Group Trial	Phase 3/ Phase 4	2013-04-26
CTRI/2013/05/003682	Interventional	Yoga & Naturopathy	Randomized, Parallel Group Trial	N/A	2013-05-27
CTRI/2015/04/005672	Interventional	Biological	Non-randomized, Active Controlled Trial	Phase 3/ Phase 4	2015-04-07
CTRI/2013/04/003538	Interventional	Drug	Randomized, Parallel Group, Placebo Controlled Trial	Phase 3	2013-04-09
CTRI/2013/06/003753	Interventional	PreventiveScreeningProcess of Care Changes	Cluster Randomized Trial	N/A	2013-06-14
CTRI/2013/07/003844	Interventional	Surgical/Anesthesia	Randomized, Parallel Group Trial	Phase 3	2013-07-26
CTRI/2013/10/004053	Interventional	Other (Specify) [Therapeutic hypothermia]	Randomized, Parallel Group Trial	N/A	2013-10-09
CTRI/2013/10/004091	Interventional	DrugUnani	Randomized, Parallel Group, Active Controlled Trial	Phase 2	2013-10-23
CTRI/2013/10/004092	Interventional	DrugUnani	Randomized, Parallel Group, Active Controlled Trial	Phase 2	2013-10-23
CTRI/2016/09/007300	Interventional	Physiotherapy (Not Including YOGA)	Randomized, Parallel Group Trial	N/A	2016-09-23
CTRI/2013/05/003706	Interventional	Drug	Randomized, Parallel Group Trial	N/A	2013-05-30
CTRI/2013/06/003759	Interventional	Other (Specify) [Vegetable powders]	Randomized, Parallel Group, Placebo Controlled Trial	Phase 3/ Phase 4	2013-06-17
CTRI/2013/12/004215	Interventional	DrugUnani	Randomized, Parallel Group, Active Controlled Trial	Phase 2	2013-12-13
CTRI/2013/04/003568	Interventional	Surgical/Anesthesia	Randomized, Parallel Group Trial	N/A	2013-04-17
CTRI/2013/07/003815	Interventional	DrugSurgical/AnesthesiaRadiation Therapy	Randomized, Parallel Group, Active Controlled Trial	Phase 3	2013-07-17
CTRI/2016/01/006558	Interventional	Drug	Single Arm Study	Phase 2	2016-01-25
CTRI/2013/04/003580	Interventional	Biological	Randomized, Parallel Group, Placebo Controlled Trial	Phase 3	2013-04-25
CTRI/2013/05/003698	Interventional	DrugAyurveda	Randomized, Parallel Group, Placebo Controlled Trial	Phase 2	2013-05-29
CTRI/2014/07/004781	Interventional	Drug	Randomized, Parallel Group, Placebo Controlled Trial	Phase 4	2014-07-28
CTRI/2014/04/004523	Interventional	Nutraceutical	Randomized, Parallel Group, Active Controlled Trial	N/A	2014-04-04
CTRI/2013/05/003666	Interventional	Drug	Randomized, Parallel Group Trial	Phase 2	2013-05-23
CTRI/2013/05/003660	Interventional	PreventiveDentistry	Randomized, Parallel Group Trial	Phase 3	2013-05-21
CTRI/2013/12/004256	Interventional	DrugUnani	Randomized, Parallel Group, Active Controlled Trial	Phase 2	2013-12-30
CTRI/2013/03/003513	Interventional	DrugSurgical/Anesthesia	Randomized, Parallel Group, Active Controlled Trial	Phase 4	2013-03-25
CTRI/2014/01/004330	Interventional	Ayurveda	Randomized, Parallel Group Trial	Phase 1/ Phase 2	2014-01-21
CTRI/2013/07/003841	Interventional	Surgical/Anesthesia	Randomized, Parallel Group Trial	N/A	2013-07-25
CTRI/2013/04/003598	Interventional	DrugSurgical/Anesthesia	Randomized, Parallel Group, Active Controlled Trial	Phase 4	2013-04-30
CTRI/2013/10/004118	Interventional	DrugAyurveda	Randomized, Parallel Group Trial	Phase 3	2013-10-31
CTRI/2013/04/003586	Interventional	Other (Specify) [cosmeceutical]	Other	N/A	2013-04-26
CTRI/2013/04/003595	Interventional	Other (Specify) [cosmeceutical]	Other	N/A	2013-04-29
CTRI/2013/12/004258	Interventional	Unani	Single Arm Study	Phase 2	2013-12-30
CTRI/2013/10/004068	Interventional	Unani	Single Arm Study	Phase 2	2013-10-15
CTRI/2013/10/004069	Interventional	DrugUnani	Single Arm Study	Phase 2	2013-10-17
CTRI/2013/09/003978	Interventional	Unani	Single Arm Study	Phase 2	2013-09-13
CTRI/2013/04/003600	Interventional	DrugSurgical/Anesthesia	Randomized, Parallel Group Trial	N/A	2013-04-30
CTRI/2013/04/003535	Interventional	Vaccine	Single Arm Study	Phase 4	2013-04-05
CTRI/2013/05/003643	Interventional	Drug	Randomized, Parallel Group, Placebo Controlled Trial	Phase 4	2013-05-15
CTRI/2014/09/004973	Interventional	Ayurveda	Randomized, Parallel Group, Placebo Controlled Trial	Phase 4	2014-09-04
CTRI/2013/06/003718	Interventional	Yoga & NaturopathyBehavioral	Randomized, Parallel Group Trial	Phase 4	2013-06-04
CTRI/2013/12/004257	Interventional	Unani	Single Arm Study	Phase 2	2013-12-30
CTRI/2013/07/003812	Interventional	DrugAyurvedaDiagnosticScreening	Single Arm Study	N/A	2013-07-16
CTRI/2014/06/004686	Interventional	DrugAyurvedaOther (Specify)	Non-randomized, Active Controlled Trial	N/A	2014-06-19
CTRI/2013/12/004197	Interventional	Unani	Single Arm Study	Phase 2	2013-12-09
CTRI/2013/11/004171	Interventional	Unani	Single Arm Study	Phase 2	2013-11-25
CTRI/2013/05/003683	Interventional	Other (Specify) [Herbal Cosmeceutical]	Single Arm Study	Phase 4	2013-05-27
CTRI/2013/04/003594	Interventional	Other (Specify) [Herbal Cosmeceutical]	Other	Phase 4	2013-04-29
CTRI/2013/04/003593	Interventional	Other (Specify) [Herbal Cosmeceutical]	Randomized, Parallel Group Trial	Phase 4	2013-04-29
CTRI/2013/05/003644	Interventional	Other (Specify) [Herbal Cosmeceutical]	Randomized, Parallel Group Trial	Phase 4	2013-05-16
CTRI/2013/06/003790	Interventional	Process of Care Changes	Randomized, Parallel Group, Active Controlled Trial	N/A	2013-06-27
CTRI/2013/07/003798	Interventional	Process of Care Changes	Randomized, Parallel Group Trial	N/A	2013-07-05
CTRI/2013/05/003690	Interventional	Yoga & Naturopathy	Randomized, Parallel Group, Active Controlled Trial	N/A	2013-05-28
CTRI/2013/08/003937	Interventional	DrugSurgical/Anesthesia	Randomized, Parallel Group Trial	Phase 4	2013-08-30
CTRI/2015/05/005803	Interventional	Surgical/Anesthesia	Randomized, Parallel Group Trial	Phase 4	2015-05-22
CTRI/2014/01/004283	Interventional	Unani	Single Arm Study	Phase 2	2014-01-06
CTRI/2013/04/003573	Interventional	Drug	Randomized, Parallel Group, Placebo Controlled Trial	N/A	2013-04-22
CTRI/2013/12/004220	Interventional	Nutraceutical	Randomized, Parallel Group, Placebo Controlled Trial	N/A	2013-12-16
CTRI/2013/05/003619	Interventional	Ayurveda	Non-randomized, Placebo Controlled Trial	Phase 4	2013-05-07
CTRI/2015/08/006095	Interventional	Ayurveda	Randomized, Parallel Group Trial	N/A	2015-08-13
CTRI/2013/05/003628	Interventional	Drug	Randomized, Parallel Group Trial	Phase 4	2013-05-10
CTRI/2013/10/004070	Interventional	DrugAyurvedaPhysiotherapy (Not Including YOGA)	Randomized, Parallel Group, Multiple Arm Trial	Phase 4	2013-10-17
CTRI/2013/08/003875	Interventional	AyurvedaSurgical/Anesthesia	Randomized, Parallel Group Trial	N/A	2013-08-05
CTRI/2013/05/003705	Interventional	Ayurveda	Randomized, Parallel Group, Placebo Controlled Trial	Phase 2	2013-05-30
CTRI/2013/05/003622	Interventional	Other (Specify) [Herbal Cosmeceutical]	Randomized, Parallel Group Trial	Phase 4	2013-05-08
CTRI/2014/01/004365	Interventional	Drug	Randomized, Parallel Group, Active Controlled Trial	Phase 3	2014-01-29
CTRI/2013/07/003843	Interventional	Drug	Randomized, Parallel Group, Active Controlled Trial	Phase 3	2013-07-26
CTRI/2013/04/003576	Interventional	Physiotherapy (Not Including YOGA)	Randomized, Parallel Group Trial	N/A	2013-04-22
CTRI/2013/09/003982	Interventional	Surgical/Anesthesia	Randomized, Parallel Group Trial	Phase 4	2013-09-13
CTRI/2013/06/003763	Interventional	Drug	Randomized, Parallel Group Trial	N/A	2013-06-18
CTRI/2013/07/003802	Interventional	Biological	Randomized, Parallel Group Trial	N/A	2013-07-05
CTRI/2013/08/003861	Interventional	DrugAyurvedaDiagnostic	Randomized, Parallel Group Trial	N/A	2013-08-01
CTRI/2013/05/003679	Interventional	Surgical/Anesthesia	Single Arm Study	N/A	2013-05-27
CTRI/2013/05/003692	Interventional	Medical Device	Randomized, Parallel Group Trial	Phase 4	2013-05-28
CTRI/2013/05/003684	Interventional	Drug	Randomized, Parallel Group Trial	Phase 4	2013-05-27
CTRI/2013/05/003685	Interventional	DrugPreventive	Randomized, Parallel Group, Placebo Controlled Trial	Phase 3	2013-05-27
CTRI/2013/05/003675	Interventional	Surgical/Anesthesia	Single Arm Study	N/A	2013-05-24
CTRI/2014/03/004487	Interventional	Biological	Other	N/A	2014-03-20
CTRI/2014/09/005004	Interventional	Ayurveda	Randomized, Parallel Group, Multiple Arm Trial	Phase 2	2014-09-10
CTRI/2013/06/003764	Interventional	Surgical/Anesthesia	Randomized, Parallel Group, Active Controlled Trial	N/A	2013-06-18
CTRI/2013/05/003689	Interventional	AyurvedaNutraceutical	Randomized, Parallel Group Trial	Phase 3	2013-05-28
CTRI/2014/01/004297	Interventional	Drug	Randomized, Parallel Group Trial	N/A	2014-01-07
CTRI/2013/06/003785	Interventional	Other (Specify) [Zinc supplementation]	Randomized, Parallel Group Trial	N/A	2013-06-26
CTRI/2016/06/007004	Interventional	Other (Specify) [Dialysis]	Randomized, Parallel Group, Active Controlled Trial	N/A	2016-06-06
CTRI/2013/06/003720	Interventional	BehavioralOther (Specify) [effect of skin to skin contact on breastfeeding with newborn and mother]	Randomized, Parallel Group, Active Controlled Trial	N/A	2013-06-05
CTRI/2013/12/004225	Interventional	DrugSurgical/AnesthesiaPreventive	Randomized, Parallel Group, Active Controlled Trial	N/A	2013-12-18
CTRI/2013/05/003707	Interventional	Nutraceutical	Non-randomized, Placebo Controlled Trial	N/A	2013-05-30
CTRI/2016/06/007003	Interventional	Medical DeviceScreening	Randomized, Parallel Group Trial	Phase 3	2016-06-06
CTRI/2013/05/003696	Interventional	Other (Specify) [BROWN RICE AND WHITE RICE BASED INTERVENTION TRIAL]	Randomized, Crossover Trial	N/A	2013-05-29
CTRI/2013/05/003615	Interventional	Drug	Randomized, Parallel Group, Active Controlled Trial	Phase 3	2013-05-07
CTRI/2013/06/003724	Interventional	Physiotherapy (Not Including YOGA)	Single Arm Study	N/A	2013-06-07
CTRI/2014/02/004387	Interventional	Biological	Randomized, Parallel Group, Placebo Controlled Trial	Phase 3	2014-02-07
CTRI/2014/12/005245	Interventional	Drug	Randomized, Parallel Group, Placebo Controlled Trial	Phase 1	2014-12-03
CTRI/2013/05/003687	Interventional	Surgical/Anesthesia	Single Arm Study	N/A	2013-05-27
CTRI/2013/05/003646	Interventional	Drug	Randomized, Parallel Group, Active Controlled Trial	Phase 3/ Phase 4	2013-05-17
CTRI/2013/04/003592	Interventional	Other (Specify) [Skin Sensitivity test]	Other	N/A	2013-04-29
CTRI/2014/03/004444	Interventional	Drug	Randomized, Parallel Group Trial	Phase 2	2014-03-05
CTRI/2015/04/005674	Interventional	Other (Specify) [Vitamin D and Calcium]	Randomized, Parallel Group, Placebo Controlled Trial	N/A	2015-04-07
CTRI/2013/12/004217	Interventional	Yoga & Naturopathy	Single Arm Study	N/A	2013-12-16
CTRI/2013/11/004176	Interventional	Dentistry	Randomized, Parallel Group, Active Controlled Trial	N/A	2013-11-28
CTRI/2013/05/003647	Interventional	DrugAyurveda	Randomized, Parallel Group Trial	Phase 4	2013-05-17
CTRI/2013/07/003856	Interventional	Drug	Randomized, Parallel Group Trial	N/A	2013-07-31
CTRI/2013/05/003702	Interventional	VaccineMedical Device	Randomized, Parallel Group, Active Controlled Trial	Phase 4	2013-05-30
CTRI/2013/11/004157	Interventional	Yoga & Naturopathy	Single Arm Study	N/A	2013-11-20
CTRI/2013/06/003736	Interventional	Ayurveda	Randomized, Parallel Group, Active Controlled Trial	Phase 2	2013-06-11
CTRI/2013/06/003747	Interventional	DrugSurgical/Anesthesia	Randomized, Parallel Group, Active Controlled Trial	Phase 3/ Phase 4	2013-06-13
CTRI/2013/05/003648	Interventional	Drug	Randomized, Parallel Group, Placebo Controlled Trial	N/A	2013-05-17
CTRI/2013/09/003990	Interventional	Ayurveda	Randomized, Parallel Group Trial	Phase 2	2013-09-17
CTRI/2013/05/003651	Interventional	Nutraceutical	Randomized, Crossover Trial	N/A	2013-05-20
CTRI/2013/05/003670	Interventional	VaccineMedical Device	Randomized, Parallel Group, Active Controlled Trial	Phase 4	2013-05-23
CTRI/2013/06/003714	Interventional	Dentistry	Randomized, Parallel Group Trial	N/A	2013-06-04
CTRI/2013/05/003661	Interventional	Surgical/Anesthesia	Other	Phase 3	2013-05-22
CTRI/2013/04/003591	Interventional	Other (Specify) [Skin Sensitivity test]	Other	N/A	2013-04-29
CTRI/2013/05/003656	Interventional	Nutraceutical	Randomized, Crossover Trial	N/A	2013-05-20
CTRI/2013/10/004059	Interventional	Ayurveda	Randomized, Parallel Group, Active Controlled Trial	Phase 2	2013-10-14
CTRI/2018/02/012058	Interventional	DrugNutraceutical	Randomized, Parallel Group Trial	N/A	2018-02-21
CTRI/2013/10/004080	Interventional	Drug	Single Arm Study	N/A	2013-10-18
CTRI/2013/06/003738	Interventional	Other (Specify) [cosmetics]	Other	Phase 2	2013-06-12
CTRI/2013/05/003638	Interventional	Other (Specify) [Skin sensitivity]	Other	N/A	2013-05-14
CTRI/2013/06/003756	Interventional	Diagnostic	Randomized, Parallel Group, Active Controlled Trial	N/A	2013-06-17
CTRI/2013/12/004262	Interventional	Unani	Single Arm Study	Phase 2	2013-12-31
CTRI/2013/12/004199	Interventional	DrugUnani	Single Arm Study	Phase 2	2013-12-09
CTRI/2014/01/004267	Interventional	Unani	Single Arm Study	Phase 2	2014-01-01
CTRI/2013/10/004116	Interventional	Unani	Single Arm Study	Phase 2	2013-10-30
CTRI/2013/12/004184	Interventional	Unani	Single Arm Study	Phase 2	2013-12-05
CTRI/2013/04/003569	Interventional	DrugRadiation Therapy	Randomized, Parallel Group, Active Controlled Trial	Phase 4	2013-04-22
CTRI/2013/06/003727	Interventional	Yoga & Naturopathy	Randomized, Parallel Group, Active Controlled Trial	Phase 2	2013-06-07
CTRI/2015/07/005962	Interventional	Drug	Single Arm Study	N/A	2015-07-03
CTRI/2014/03/004443	Interventional	Drug	Single Arm Study	Phase 3/ Phase 4	2014-03-05
CTRI/2013/04/003577	Interventional	Probiotic	Randomized, Parallel Group, Placebo Controlled Trial	Phase 2/ Phase 3	2013-04-23
CTRI/2013/06/003742	Interventional	Other (Specify) [cosmetics]	Other	Phase 2	2013-06-12
CTRI/2013/06/003728	Interventional	Homeopathy	Single Arm Study	Phase 2	2013-06-07
CTRI/2015/12/006470	Interventional	DrugHomeopathyOther (Specify) [Cognitive Behavior Therapy]	Randomized, Parallel Group, Placebo Controlled Trial	N/A	2015-12-31
CTRI/2013/06/003743	Interventional	Other (Specify) [Cosmetics]	Other	Phase 2	2013-06-12
CTRI/2013/06/003739	Interventional	Other (Specify)	Other	Phase 2	2013-06-12
CTRI/2013/10/004051	Interventional	Dentistry	Non-randomized, Active Controlled Trial	N/A	2013-10-08
CTRI/2013/11/004136	Interventional	Dentistry	Other	N/A	2013-11-11
CTRI/2013/09/003950	Interventional	Drug	Randomized, Parallel Group Trial	Phase 4	2013-09-04
CTRI/2013/05/003649	Interventional	Surgical/Anesthesia	Randomized, Parallel Group, Active Controlled Trial	Phase 3	2013-05-20
CTRI/2013/07/003819	Interventional	Other (Specify) [Phototherapy for neonatal jaundice]	Randomized, Parallel Group, Active Controlled Trial	N/A	2013-07-18
CTRI/2014/02/004397	Interventional	Drug	Randomized, Parallel Group, Multiple Arm Trial	N/A	2014-02-11
CTRI/2013/05/003700	Interventional	Other (Specify) [Vibration therapy to hand]	Randomized, Parallel Group, Active Controlled Trial	Phase 3	2013-05-29
CTRI/2015/03/005601	Interventional	PreventiveProcess of Care ChangesBehavioral	Single Arm Study	N/A	2015-03-04
CTRI/2013/07/003848	Interventional	Drug	Randomized, Parallel Group, Active Controlled Trial	Phase 3	2013-07-29
CTRI/2013/07/003792	Interventional	Other (Specify) [Vitamin D]	Randomized, Parallel Group, Placebo Controlled Trial	Phase 2/ Phase 3	2013-07-01
CTRI/2013/06/003752	Interventional	Physiotherapy (Not Including YOGA)	Randomized, Parallel Group, Active Controlled Trial	Phase 1/ Phase 2	2013-06-14
CTRI/2013/07/003806	Interventional	Surgical/AnesthesiaOther (Specify) [Basic Research]	Randomized, Parallel Group, Active Controlled Trial	N/A	2013-07-12
CTRI/2013/08/003893	Interventional	Drug	Randomized, Parallel Group, Active Controlled Trial	Phase 4	2013-08-12
CTRI/2014/01/004276	Interventional	Diagnostic	Single Arm Study	Phase 3	2014-01-03
CTRI/2013/05/003639	Interventional	Other (Specify) [Skin Sensitivity]	Other	N/A	2013-05-14
CTRI/2013/07/003805	Interventional	Drug	Randomized, Parallel Group, Multiple Arm Trial	Post Marketing Surveillance	2013-07-10
CTRI/2013/05/003693	Interventional	Other (Specify) [non drug intervention- therapeutic hypothermia]	Randomized, Parallel Group Trial	Phase 2	2013-05-29
CTRI/2014/09/005021	Interventional	Medical DeviceOther (Specify) [lumbar drain]	Randomized, Parallel Group, Placebo Controlled Trial	Phase 3	2014-09-15
CTRI/2014/02/004423	Interventional	Preventive	Single Arm Study	Phase 2	2014-02-20
CTRI/2013/09/003968	Interventional	DrugSurgical/Anesthesia	Randomized, Parallel Group, Placebo Controlled Trial	Phase 4	2013-09-11
CTRI/2013/07/003857	Interventional	Diagnostic	Randomized, Parallel Group, Placebo Controlled Trial	N/A	2013-07-31
CTRI/2013/09/003974	Interventional	Ayurveda	Randomized, Parallel Group Trial	Phase 2	2013-09-12
CTRI/2014/09/004997	Interventional	UnaniPhysiotherapy (Not Including YOGA)	Randomized, Parallel Group, Placebo Controlled Trial	N/A	2014-09-10
CTRI/2013/09/004008	Interventional	DrugSurgical/Anesthesia	Randomized, Parallel Group, Active Controlled Trial	Phase 4	2013-09-23
CTRI/2013/05/003640	Interventional	Drug	Single Arm Study	Phase 3	2013-05-14
CTRI/2013/08/003894	Interventional	Surgical/Anesthesia	Randomized, Parallel Group Trial	N/A	2013-08-12
CTRI/2013/06/003744	Interventional	Surgical/Anesthesia	Non-randomized, Active Controlled Trial	N/A	2013-06-12
CTRI/2013/10/004073	Interventional	Ayurveda	Randomized, Parallel Group Trial	Phase 2	2013-10-17
CTRI/2013/09/003975	Interventional	Drug	Single Arm Study	Phase 2/ Phase 3	2013-09-12
CTRI/2013/06/003786	Interventional	DrugAyurveda	c("Randomized, Parallel Group, Placebo Controlled Trial", "To control the effect of LycqÂ® consumption on serum total and HDL-cholesterol, triglyceride, apolipoprotein A1 and B levels after 4 weeks compared to control")	N/A	2013-06-26
CTRI/2013/09/003976	Interventional	Other (Specify) [autologus platelet rich plasma]	Non-randomized, Placebo Controlled Trial	Phase 2/ Phase 3	2013-09-12
CTRI/2013/10/004075	Interventional	Surgical/Anesthesia	Randomized, Parallel Group, Placebo Controlled Trial	Phase 4	2013-10-18
CTRI/2015/06/005919	Interventional	Medical Device	Randomized, Parallel Group, Active Controlled Trial	N/A	2015-06-16
CTRI/2013/07/003823	Interventional	Other (Specify) [Recombinant]	Other	Phase 3	2013-07-19
CTRI/2013/05/003676	Interventional	DrugPreventive	Cluster Randomized Trial	N/A	2013-05-24
CTRI/2014/11/005228	Interventional	Surgical/Anesthesia	Randomized, Parallel Group Trial	Phase 3	2014-11-28
CTRI/2015/04/005670	Interventional	Biological	Randomized, Crossover Trial	N/A	2015-04-07
CTRI/2013/05/003626	Interventional	Drug	Randomized, Parallel Group, Active Controlled Trial	N/A	2013-05-10
CTRI/2014/01/004351	Interventional	Yoga & Naturopathy	Randomized, Parallel Group, Placebo Controlled Trial	N/A	2014-01-27
CTRI/2013/06/003751	Interventional	Drug	Randomized, Parallel Group Trial	Phase 4	2013-06-14
CTRI/2013/08/003941	Interventional	Drug	Randomized, Parallel Group Trial	N/A	2013-08-30
CTRI/2014/12/005275	Interventional	Process of Care Changes	Non-randomized, Active Controlled Trial	Phase 2	2014-12-10
CTRI/2013/06/003770	Interventional	Nutraceutical	Randomized, Crossover Trial	Phase 3	2013-06-19
CTRI/2013/07/003803	Interventional	Other (Specify) [Cosmetics]	Single Arm Study	Phase 2	2013-07-05
CTRI/2013/12/004228	Interventional	Medical Device	Randomized, Parallel Group, Placebo Controlled Trial	N/A	2013-12-19
CTRI/2015/01/005391	Interventional	Other (Specify) [experimental]	Randomized, Parallel Group, Active Controlled Trial	Phase 3	2015-01-13
CTRI/2013/07/003852	Interventional	DrugAyurvedaDiagnosticPreventiveOther (Specify) [Virechana and Parisheka ]	Randomized, Parallel Group Trial	Phase 3	2013-07-30
CTRI/2014/12/005254	Interventional	Nutraceutical	Other	Phase 2	2014-12-05
CTRI/2013/07/003814	Interventional	Process of Care Changes	Non-randomized, Multiple Arm Trial	N/A	2013-07-17
CTRI/2014/04/004542	Interventional	DrugAyurveda	Randomized, Parallel Group, Placebo Controlled Trial	Phase 2	2014-04-15
CTRI/2013/11/004124	Interventional	Drug	Single Arm Study	Phase 2	2013-11-01
CTRI/2013/08/003862	Interventional	Physiotherapy (Not Including YOGA)	Single Arm Study	N/A	2013-08-01
CTRI/2013/07/003842	Interventional	Drug	Randomized, Parallel Group Trial	N/A	2013-07-26
CTRI/2013/06/003779	Interventional	DrugAyurveda	Randomized, Parallel Group, Placebo Controlled Trial	Phase 2	2013-06-24
CTRI/2013/07/003826	Interventional	Surgical/Anesthesia	Non-randomized, Active Controlled Trial	N/A	2013-07-22
CTRI/2013/07/003796	Interventional	Drug	Randomized, Parallel Group Trial	Phase 3	2013-07-03
CTRI/2014/04/004552	Interventional	DrugAyurvedaSurgical/AnesthesiaOther (Specify) [Palliative and Curative]	Randomized, Parallel Group Trial	Phase 3	2014-04-21
CTRI/2014/02/004403	Interventional	Drug	Randomized, Parallel Group Trial	Phase 3	2014-02-14
CTRI/2013/06/003732	Interventional	Other (Specify) [Cosmeceutical]	Other	N/A	2013-06-10
CTRI/2013/06/003780	Interventional	Other (Specify) [cosmoceutical]	Single Arm Study	N/A	2013-06-24
CTRI/2013/07/003859	Interventional	DrugMedical Device	Randomized, Parallel Group Trial	Phase 4	2013-07-31
CTRI/2014/11/005162	Interventional	Drug	Randomized, Parallel Group, Placebo Controlled Trial	N/A	2014-11-03
CTRI/2013/07/003795	Interventional	DrugMedical Device	Randomized, Parallel Group Trial	Phase 4	2013-07-01
CTRI/2013/07/003822	Interventional	Other (Specify) [Cosmetics]	Single Arm Study	Phase 4	2013-07-19
CTRI/2013/06/003748	Interventional	Drug	Single Arm Study	Phase 2	2013-06-13
CTRI/2018/02/012165	Interventional	DrugAyurvedaDiagnosticPreventiveDentistry	Randomized, Parallel Group Trial	Phase 2	2018-02-26
CTRI/2013/07/003801	Interventional	DrugSiddha	Non-randomized, Multiple Arm Trial	Phase 2	2013-07-05
CTRI/2013/07/003858	Interventional	Surgical/Anesthesia	Randomized, Parallel Group, Active Controlled Trial	N/A	2013-07-31
CTRI/2013/06/003734	Interventional	Drug	Randomized, Parallel Group, Placebo Controlled Trial	Phase 3	2013-06-11
CTRI/2013/07/003847	Interventional	Physiotherapy (Not Including YOGA)	Randomized, Parallel Group, Multiple Arm Trial	Phase 3	2013-07-29
CTRI/2013/06/003760	Interventional	Drug	Single Arm Study	Phase 4	2013-06-17
CTRI/2015/10/006243	Interventional	Drug	Single Arm Study	N/A	2015-10-06
CTRI/2013/06/003754	Interventional	Drug	Randomized, Parallel Group, Multiple Arm Trial	Phase 4	2013-06-14
CTRI/2014/10/005150	Interventional	Drug	Randomized, Parallel Group, Active Controlled Trial	Post Marketing Surveillance	2014-10-28
CTRI/2013/06/003722	Interventional	Vaccine	Randomized, Parallel Group, Multiple Arm Trial	Phase 4	2013-06-07
CTRI/2013/07/003810	Interventional	DrugNutraceutical	Randomized, Crossover Trial	N/A	2013-07-16
CTRI/2014/06/004661	Interventional	Nutraceutical	Randomized, Parallel Group Trial	N/A	2014-06-10
CTRI/2013/07/003833	Interventional	Drug	Non-randomized, Active Controlled Trial	Phase 2	2013-07-23
CTRI/2013/09/003955	Interventional	Drug	Other	N/A	2013-09-05
CTRI/2014/06/004688	Interventional	DrugSurgical/Anesthesia	Randomized, Parallel Group, Placebo Controlled Trial	N/A	2014-06-20
CTRI/2013/10/004049	Interventional	Behavioral	Cluster Randomized Trial	Phase 3	2013-10-07
CTRI/2019/05/018980	Interventional	Drug	Randomized, Parallel Group Trial	Phase 3	2019-05-07
CTRI/2013/08/003872	Interventional	DrugAyurvedaPreventiveOther (Specify) [palliative and curative]	Non-randomized, Active Controlled Trial	Phase 3	2013-08-02
CTRI/2013/08/003900	Interventional	Nutraceutical	Randomized, Parallel Group Trial	N/A	2013-08-13
CTRI/2015/03/005632	Interventional	Drug	Randomized, Parallel Group Trial	N/A	2015-03-13
CTRI/2014/02/004376	Interventional	DrugSurgical/Anesthesia	Randomized, Parallel Group, Active Controlled Trial	N/A	2014-02-03
CTRI/2016/09/007267	Interventional	DrugAyurveda	Randomized, Parallel Group, Active Controlled Trial	Phase 2/ Phase 3	2016-09-09
CTRI/2013/12/004226	Interventional	Drug	Randomized, Parallel Group, Placebo Controlled Trial	Phase 4	2013-12-18
CTRI/2013/10/004036	Interventional	DrugSurgical/AnesthesiaPreventive	Randomized, Parallel Group, Active Controlled Trial	N/A	2013-10-01
CTRI/2014/07/004780	Interventional	DrugAyurveda	Randomized, Parallel Group Trial	Phase 2	2014-07-28
CTRI/2013/06/003784	Interventional	DrugSiddha	Non-randomized, Multiple Arm Trial	Phase 2	2013-06-26
CTRI/2014/05/004619	Interventional	Surgical/Anesthesia	Single Arm Study	N/A	2014-05-22
CTRI/2013/08/003879	Interventional	Homeopathy	Single Arm Study	Phase 2	2013-08-06
CTRI/2013/09/003960	Interventional	Other (Specify) [Cosmetics]	Other	Phase 2	2013-09-05
CTRI/2013/12/004239	Interventional	Nutraceutical	Randomized, Parallel Group, Placebo Controlled Trial	N/A	2013-12-24
CTRI/2013/08/003874	Interventional	Other (Specify) [[water intake A) water from purifier, B) Normal water or non purifier water] ]	Non-randomized, Multiple Arm Trial	N/A	2013-08-05
CTRI/2014/01/004354	Interventional	Biological	Single Arm Study	Phase 4	2014-01-28
CTRI/2013/09/004011	Interventional	Drug	Randomized, Parallel Group, Active Controlled Trial	Phase 4	2013-09-23
CTRI/2013/07/003830	Interventional	Behavioral	Cluster Randomized Trial	Phase 4	2013-07-23
CTRI/2013/06/003765	Interventional	Other (Specify) [Cosmetic]	Other	N/A	2013-06-18
CTRI/2013/06/003766	Interventional	Drug	Other	Phase 4	2013-06-19
CTRI/2013/08/003935	Interventional	Other (Specify) [dermatology-glycolic acid chemical peel and Q-switched Nd:YAG laser]	Other	N/A	2013-08-29
CTRI/2013/08/003880	Interventional	Drug	Randomized, Parallel Group Trial	N/A	2013-08-06
CTRI/2013/08/003868	Interventional	Ayurveda	Non-randomized, Multiple Arm Trial	N/A	2013-08-02
CTRI/2014/06/004676	Interventional	Drug	Non-randomized, Active Controlled Trial	Phase 2	2014-06-13
CTRI/2013/06/003767	Interventional	Drug	Non-randomized, Multiple Arm Trial	N/A	2013-06-19
CTRI/2013/06/003777	Interventional	Process of Care ChangesBehavioral	Randomized, Parallel Group Trial	Phase 4	2013-06-21
CTRI/2014/03/004456	Interventional	DrugSurgical/Anesthesia	Randomized, Parallel Group, Active Controlled Trial	Phase 3/ Phase 4	2014-03-07
CTRI/2013/10/004057	Interventional	Medical Device	Single Arm Study	N/A	2013-10-10
CTRI/2013/07/003799	Interventional	Other (Specify) [Treatment]	Randomized, Parallel Group, Placebo Controlled Trial	Phase 4	2013-07-05
CTRI/2014/09/005010	Interventional	Drug	Randomized, Parallel Group, Active Controlled Trial	Phase 3	2014-09-11
CTRI/2013/09/004003	Interventional	Drug	Randomized, Parallel Group, Active Controlled Trial	Phase 4	2013-09-19
CTRI/2013/11/004135	Interventional	Drug	Randomized, Parallel Group, Placebo Controlled Trial	N/A	2013-11-08
CTRI/2013/08/003877	Interventional	DrugSurgical/Anesthesia	Randomized, Parallel Group Trial	N/A	2013-08-05
CTRI/2014/07/004755	Interventional	Surgical/Anesthesia	Randomized, Parallel Group, Active Controlled Trial	N/A	2014-07-23
CTRI/2013/07/003800	Interventional	Other (Specify) [Skin Sensitivity-Cosmetics]	Other	N/A	2013-07-05
CTRI/2013/06/003773	Interventional	Surgical/Anesthesia	Randomized, Parallel Group Trial	N/A	2013-06-20
CTRI/2014/04/004535	Interventional	DrugSurgical/Anesthesia	Randomized, Parallel Group Trial	N/A	2014-04-09
CTRI/2013/10/004058	Interventional	Medical Device	Other	Phase 4	2013-10-14
CTRI/2017/04/008344	Interventional	Drug	Randomized, Parallel Group Trial	Phase 4	2017-04-13
CTRI/2013/08/003870	Interventional	Surgical/Anesthesia	Randomized, Parallel Group, Active Controlled Trial	N/A	2013-08-02
CTRI/2013/08/003869	Interventional	Surgical/Anesthesia	Other	Phase 4	2013-08-02
CTRI/2013/08/003908	Interventional	DrugMedical Device	Single Arm Study	N/A	2013-08-21
CTRI/2013/08/003932	Interventional	Drug	Randomized, Parallel Group, Placebo Controlled Trial	N/A	2013-08-29
CTRI/2013/06/003782	Interventional	Drug	Other	Phase 2	2013-06-26
CTRI/2013/08/003919	Interventional	DrugAyurveda	Other	N/A	2013-08-23
CTRI/2013/08/003917	Interventional	DrugAyurveda	Randomized, Parallel Group, Active Controlled Trial	Phase 1/ Phase 2	2013-08-23
CTRI/2013/11/004175	Interventional	Surgical/Anesthesia	Randomized, Parallel Group, Active Controlled Trial	N/A	2013-11-28
CTRI/2013/09/004018	Interventional	Medical DeviceSurgical/Anesthesia	Randomized, Parallel Group, Multiple Arm Trial	N/A	2013-09-24
CTRI/2013/09/003971	Interventional	Surgical/Anesthesia	Randomized, Parallel Group, Placebo Controlled Trial	N/A	2013-09-11
CTRI/2013/07/003846	Interventional	Other (Specify) [Cosmetics]	Non-randomized, Active Controlled Trial	Phase 2	2013-07-29
CTRI/2013/07/003845	Interventional	Drug	Randomized, Parallel Group, Active Controlled Trial	Phase 3	2013-07-29
CTRI/2014/11/005229	Interventional	Drug	Randomized, Parallel Group Trial	Phase 2	2014-11-28
CTRI/2013/09/003944	Interventional	Drug	Randomized, Parallel Group, Multiple Arm Trial	Phase 4	2013-09-02
CTRI/2013/11/004164	Interventional	Surgical/Anesthesia	Randomized, Parallel Group Trial	Phase 4	2013-11-22
CTRI/2013/12/004224	Interventional	Drug	Randomized, Parallel Group Trial	Phase 2	2013-12-17
CTRI/2013/10/004094	Interventional	AyurvedaPreventive	Single Arm Study	N/A	2013-10-23
CTRI/2013/10/004039	Interventional	DrugSurgical/Anesthesia	Randomized, Parallel Group, Active Controlled Trial	N/A	2013-10-01
CTRI/2013/10/004072	Interventional	Drug	Randomized, Parallel Group, Placebo Controlled Trial	Phase 2/ Phase 3	2013-10-17
CTRI/2013/10/004119	Interventional	Drug	Randomized, Parallel Group, Active Controlled Trial	N/A	2013-10-31
CTRI/2013/08/003888	Interventional	Surgical/Anesthesia	Randomized, Parallel Group, Active Controlled Trial	Phase 2/ Phase 3	2013-08-08
CTRI/2014/05/004642	Interventional	Medical Device	Single Arm Study	Phase 4	2014-05-30
CTRI/2013/09/004012	Interventional	Vaccine	Randomized, Parallel Group, Active Controlled Trial	Phase 3	2013-09-23
CTRI/2013/08/003891	Interventional	Nutraceutical	Randomized, Parallel Group, Placebo Controlled Trial	Phase 2	2013-08-12
CTRI/2016/03/006736	Interventional	Drug	Randomized, Parallel Group, Active Controlled Trial	Phase 4	2016-03-17
CTRI/2013/08/003884	Interventional	Surgical/Anesthesia	Randomized, Parallel Group, Active Controlled Trial	Phase 2/ Phase 3	2013-08-07
CTRI/2013/08/003906	Interventional	Preventive	Randomized, Parallel Group Trial	N/A	2013-08-21
CTRI/2013/10/004066	Interventional	Drug	Randomized, Parallel Group, Active Controlled Trial	Phase 4	2013-10-15
CTRI/2016/06/006979	Interventional	Biological	Other	N/A	2016-06-01
CTRI/2018/02/011830	Interventional	Physiotherapy (Not Including YOGA)	Randomized, Parallel Group Trial	Phase 3	2018-02-09
CTRI/2016/02/006664	Interventional	Physiotherapy (Not Including YOGA)	Randomized, Parallel Group, Active Controlled Trial	N/A	2016-02-18
CTRI/2014/01/004272	Interventional	DrugAyurveda	Randomized, Parallel Group Trial	Phase 3	2014-01-02
CTRI/2013/09/004020	Interventional	DrugAyurvedaSurgical/AnesthesiaOther (Specify) [CURATIVE]	Randomized, Parallel Group Trial	Phase 3	2013-09-24
CTRI/2013/08/003940	Interventional	Physiotherapy (Not Including YOGA)	Randomized, Parallel Group, Active Controlled Trial	N/A	2013-08-30
CTRI/2013/08/003882	Interventional	Surgical/Anesthesia	Other	Phase 3	2013-08-06
CTRI/2015/06/005872	Interventional	PreventiveDentistry	Randomized, Parallel Group, Active Controlled Trial	N/A	2015-06-04
CTRI/2018/05/013903	Interventional	Dentistry	Randomized, Parallel Group Trial	Phase 4	2018-05-15
CTRI/2014/01/004344	Interventional	Drug	Single Arm Study	Phase 3	2014-01-23
CTRI/2013/09/003993	Interventional	Nutraceutical	Randomized, Parallel Group, Placebo Controlled Trial	N/A	2013-09-18
CTRI/2013/12/004208	Interventional	Drug	Randomized, Parallel Group, Active Controlled Trial	N/A	2013-12-12
CTRI/2013/10/004046	Interventional	Dentistry	Randomized, Parallel Group, Active Controlled Trial	Phase 4	2013-10-04
CTRI/2013/08/003936	Interventional	Drug	Randomized, Parallel Group, Active Controlled Trial	N/A	2013-08-29
CTRI/2013/12/004186	Interventional	Drug	Randomized, Parallel Group, Active Controlled Trial	N/A	2013-12-05
CTRI/2016/09/007263	Interventional	Other (Specify) [Bowel cleansing agent]	Randomized, Parallel Group Trial	N/A	2016-09-08
CTRI/2013/07/003828	Interventional	Other (Specify) [Skin Sensitivity]	Other	N/A	2013-07-23
CTRI/2013/11/004146	Interventional	Surgical/Anesthesia	Randomized, Parallel Group Trial	N/A	2013-11-14
CTRI/2016/11/007483	Interventional	Surgical/AnesthesiaPreventive	Randomized, Parallel Group Trial	N/A	2016-11-24
CTRI/2014/07/004740	Interventional	Drug	Randomized, Parallel Group Trial	N/A	2014-07-15
CTRI/2014/08/004837	Interventional	Drug	Randomized, Parallel Group Trial	Phase 3	2014-08-07
CTRI/2013/08/003863	Interventional	Other (Specify) [skin sensitivity]	Other	N/A	2013-08-01
CTRI/2013/07/003813	Interventional	DrugOther (Specify) [Cosmetic]	Other	N/A	2013-07-16
CTRI/2013/10/004038	Interventional	Ayurveda	Randomized, Parallel Group Trial	Phase 3/ Phase 4	2013-10-01
CTRI/2013/08/003883	Interventional	Drug	Randomized, Parallel Group, Placebo Controlled Trial	Phase 3	2013-08-06
CTRI/2014/08/004874	Interventional	Surgical/Anesthesia	Single Arm Study	N/A	2014-08-13
CTRI/2015/04/005700	Interventional	Yoga & Naturopathy	Single Arm Study	N/A	2015-04-16
CTRI/2013/07/003831	Interventional	DrugPreventive	Randomized, Parallel Group, Active Controlled Trial	Phase 3	2013-07-23
CTRI/2014/04/004546	Interventional	Drug	Randomized, Parallel Group, Placebo Controlled Trial	Phase 2	2014-04-17
CTRI/2014/01/004312	Interventional	Dentistry	Randomized, Crossover Trial	Post Marketing Surveillance	2014-01-15
CTRI/2013/12/004206	Interventional	Surgical/AnesthesiaOther (Specify)	Randomized, Parallel Group Trial	N/A	2013-12-11
CTRI/2017/05/008579	Interventional	Other (Specify) [Fenugreek based cereal foods]	Randomized, Crossover Trial	N/A	2017-05-16
CTRI/2013/12/004223	Interventional	DrugPreventiveDentistry	Randomized, Parallel Group, Multiple Arm Trial	Phase 4	2013-12-17
CTRI/2015/05/005753	Interventional	Nutraceutical	Randomized, Parallel Group Trial	Phase 2/ Phase 3	2015-05-06
CTRI/2014/01/004285	Interventional	Drug	Randomized, Parallel Group, Active Controlled Trial	Phase 3	2014-01-06
CTRI/2013/10/004107	Interventional	Drug	Randomized, Parallel Group Trial	Phase 3/ Phase 4	2013-10-29
CTRI/2014/02/004420	Interventional	Ayurveda	Randomized, Parallel Group, Active Controlled Trial	Phase 2	2014-02-19
CTRI/2013/08/003905	Interventional	Drug	Randomized, Parallel Group, Multiple Arm Trial	N/A	2013-08-20
CTRI/2013/10/004120	Interventional	Dentistry	Randomized, Parallel Group Trial	Post Marketing Surveillance	2013-10-31
CTRI/2014/10/005145	Interventional	DrugDentistry	Randomized, Parallel Group, Active Controlled Trial	Phase 3	2014-10-27
CTRI/2013/10/004103	Interventional	Drug	Single Arm Study	N/A	2013-10-25
CTRI/2013/09/004016	Interventional	Surgical/Anesthesia	Randomized, Parallel Group Trial	N/A	2013-09-23
CTRI/2014/01/004298	Interventional	Drug	Randomized, Parallel Group, Placebo Controlled Trial	Phase 3	2014-01-07
CTRI/2013/07/003851	Interventional	Nutraceutical	Randomized, Parallel Group, Active Controlled Trial	Phase 3	2013-07-30
CTRI/2014/03/004512	Interventional	Medical Device	Randomized, Parallel Group Trial	N/A	2014-03-28
CTRI/2018/02/012087	Interventional	Diagnostic	Randomized, Parallel Group, Multiple Arm Trial	N/A	2018-02-22
CTRI/2013/08/003876	Interventional	Diagnostic	Single Arm Study	N/A	2013-08-05
CTRI/2013/08/003926	Interventional	Homeopathy	Randomized, Parallel Group, Placebo Controlled Trial	Phase 2/ Phase 3	2013-08-27
CTRI/2015/02/005570	Interventional	Surgical/Anesthesia	Randomized, Parallel Group Trial	Phase 4	2015-02-24
CTRI/2014/01/004345	Interventional	Drug	Randomized, Parallel Group Trial	N/A	2014-01-24
CTRI/2013/12/004221	Interventional	Surgical/Anesthesia	Single Arm Study	N/A	2013-12-17
CTRI/2014/07/004753	Interventional	Drug	Randomized, Parallel Group, Active Controlled Trial	Phase 3	2014-07-22
CTRI/2013/10/004097	Interventional	Ayurveda	Randomized, Parallel Group Trial	Phase 2	2013-10-24
CTRI/2014/03/004479	Interventional	PreventiveBehavioral	Single Arm Study	N/A	2014-03-18
CTRI/2013/09/003952	Interventional	Ayurveda	Randomized, Parallel Group Trial	Phase 1/ Phase 2	2013-09-04
CTRI/2013/08/003866	Interventional	Drug	Randomized, Parallel Group, Multiple Arm Trial	Phase 4	2013-08-02
CTRI/2017/12/010892	Interventional	DrugSurgical/Anesthesia	Randomized, Parallel Group, Placebo Controlled Trial	Phase 4	2017-12-14
CTRI/2013/09/003997	Interventional	Vaccine	Single Arm Study	Phase 3	2013-09-18
CTRI/2013/08/003899	Interventional	Homeopathy	Randomized, Parallel Group, Placebo Controlled Trial	Phase 3	2013-08-13
CTRI/2018/07/015102	Interventional	DrugAyurveda	Randomized, Parallel Group, Placebo Controlled Trial	Phase 1/ Phase 2	2018-07-27
CTRI/2013/12/004231	Interventional	Siddha	Other	Phase 3	2013-12-20
CTRI/2013/08/003921	Interventional	Biological	Randomized, Parallel Group, Active Controlled Trial	Phase 3	2013-08-27
CTRI/2013/09/003989	Interventional	Drug	Single Arm Study	N/A	2013-09-17
CTRI/2013/11/004159	Interventional	DrugAyurveda	Randomized, Parallel Group Trial	Phase 4	2013-11-21
CTRI/2013/09/003959	Interventional	Nutraceutical	Randomized, Parallel Group, Placebo Controlled Trial	N/A	2013-09-05
CTRI/2015/08/006137	Interventional	Process of Care Changes	Single Arm Study	N/A	2015-08-27
CTRI/2013/08/003915	Interventional	DrugSurgical/AnesthesiaPreventiveProcess of Care Changes	Randomized, Parallel Group Trial	Phase 3/ Phase 4	2013-08-23
CTRI/2014/02/004431	Interventional	Ayurveda	Randomized, Parallel Group Trial	Phase 3	2014-02-24
CTRI/2018/05/013997	Interventional	Nutraceutical	Randomized, Parallel Group Trial	N/A	2018-05-21
CTRI/2018/02/011785	Interventional	Other (Specify) [Cosmetics]	Non-randomized, Active Controlled Trial	Phase 2	2018-02-08
CTRI/2014/01/004293	Interventional	Drug	Single Arm Study	Phase 1	2014-01-07
CTRI/2014/01/004303	Interventional	Drug	Single Arm Study	Phase 4	2014-01-13
CTRI/2015/02/005571	Interventional	Preventive	Randomized, Parallel Group, Active Controlled Trial	Phase 2	2015-02-24
CTRI/2015/02/005546	Interventional	Nutraceutical	Non-randomized, Multiple Arm Trial	Phase 3/ Phase 4	2015-02-16
CTRI/2013/12/004250	Interventional	Drug	Randomized, Parallel Group Trial	N/A	2013-12-27
CTRI/2013/08/003930	Interventional	Siddha	Single Arm Study	Phase 2	2013-08-29
CTRI/2014/03/004509	Interventional	Drug	Randomized, Parallel Group Trial	Phase 3/ Phase 4	2014-03-27
CTRI/2014/02/004395	Interventional	Drug	Randomized, Parallel Group, Multiple Arm Trial	Phase 3	2014-02-11
CTRI/2014/03/004506	Interventional	Biological	Single Arm Study	Phase 3	2014-03-27
CTRI/2015/02/005496	Interventional	Ayurveda	Randomized, Parallel Group, Active Controlled Trial	Phase 2/ Phase 3	2015-02-03
CTRI/2013/10/004110	Interventional	Physiotherapy (Not Including YOGA)	Randomized, Parallel Group, Active Controlled Trial	N/A	2013-10-29
CTRI/2014/05/004617	Interventional	Drug	Randomized, Parallel Group, Placebo Controlled Trial	Phase 2/ Phase 3	2014-05-22
CTRI/2013/12/004179	Interventional	Drug	Randomized, Parallel Group Trial	Phase 3/ Phase 4	2013-12-02
CTRI/2013/12/004219	Interventional	DrugSurgical/Anesthesia	Randomized, Parallel Group Trial	N/A	2013-12-16
CTRI/2014/02/004392	Interventional	Drug	Randomized, Parallel Group Trial	Phase 4	2014-02-10
CTRI/2014/04/004534	Interventional	DrugRadiation Therapy	Randomized, Parallel Group, Active Controlled Trial	Phase 3	2014-04-09
CTRI/2014/03/004500	Interventional	Diagnostic	Single Arm Study	N/A	2014-03-25
CTRI/2013/09/003980	Interventional	Medical DeviceSurgical/Anesthesia	Randomized, Parallel Group, Active Controlled Trial	N/A	2013-09-13
CTRI/2013/09/003981	Interventional	DrugSurgical/AnesthesiaRadiation Therapy	Cluster Randomized Trial	N/A	2013-09-13
CTRI/2015/07/006057	Interventional	Medical DeviceSurgical/Anesthesia	Other	N/A	2015-07-30
CTRI/2013/12/004222	Interventional	Process of Care Changes	Randomized, Parallel Group Trial	N/A	2013-12-17
CTRI/2013/11/004130	Interventional	Other (Specify) [Ultrasound anatomy]	Randomized, Crossover Trial	N/A	2013-11-06
CTRI/2014/01/004299	Interventional	Drug	Randomized, Parallel Group, Placebo Controlled Trial	N/A	2014-01-07
CTRI/2013/11/004178	Interventional	Drug	Randomized, Parallel Group Trial	Phase 4	2013-11-29
CTRI/2014/02/004399	Interventional	Nutraceutical	Randomized, Parallel Group, Placebo Controlled Trial	N/A	2014-02-12
CTRI/2014/03/004465	Interventional	Surgical/Anesthesia	Other	N/A	2014-03-11
CTRI/2013/08/003925	Interventional	Drug	Randomized, Parallel Group, Placebo Controlled Trial	Phase 4	2013-08-27
CTRI/2016/03/006784	Interventional	Medical DeviceSurgical/Anesthesia	Randomized, Parallel Group Trial	Phase 4	2016-03-31
CTRI/2014/11/005174	Interventional	Surgical/Anesthesia	Randomized, Parallel Group, Multiple Arm Trial	Phase 3/ Phase 4	2014-11-05
CTRI/2014/02/004430	Interventional	Physiotherapy (Not Including YOGA)	Randomized, Parallel Group Trial	N/A	2014-02-24
CTRI/2014/01/004274	Interventional	PreventiveDentistry	Randomized, Parallel Group, Placebo Controlled Trial	Phase 4	2014-01-02
CTRI/2013/09/003963	Interventional	Drug	Randomized, Parallel Group, Active Controlled Trial	Phase 3	2013-09-06
CTRI/2014/04/004528	Interventional	Drug	Randomized, Crossover Trial	Phase 1	2014-04-07
CTRI/2014/01/004320	Interventional	Preventive	Randomized, Crossover Trial	N/A	2014-01-16
CTRI/2013/10/004045	Interventional	Surgical/Anesthesia	Randomized, Parallel Group Trial	N/A	2013-10-04
CTRI/2015/04/005729	Interventional	Surgical/Anesthesia	Randomized, Parallel Group, Placebo Controlled Trial	N/A	2015-04-29
CTRI/2015/05/005815	Interventional	Other (Specify) [Supplementation of potassium rich recipe and yoga and laughing therapy ]	Randomized, Parallel Group, Placebo Controlled Trial	Phase 3	2015-05-26
CTRI/2013/11/004160	Interventional	AyurvedaDentistry	Randomized, Parallel Group, Active Controlled Trial	Phase 2	2013-11-21
CTRI/2014/03/004483	Interventional	Drug	Single Arm Study	N/A	2014-03-19
CTRI/2014/01/004296	Interventional	Dentistry	Non-randomized, Placebo Controlled Trial	N/A	2014-01-07
CTRI/2013/09/004002	Interventional	Drug	Randomized, Parallel Group Trial	N/A	2013-09-19
CTRI/2016/02/006656	Interventional	Other (Specify) [Feeding Regimens]	Randomized, Parallel Group, Active Controlled Trial	N/A	2016-02-17
CTRI/2014/04/004515	Interventional	Medical DeviceOther (Specify) [Pilot Study involving electrical stimulation of paralyzed muscles]	Other	N/A	2014-04-02
CTRI/2013/12/004261	Interventional	Drug	Randomized, Parallel Group Trial	Post Marketing Surveillance	2013-12-31
CTRI/2013/10/004041	Interventional	Radiation Therapy	Single Arm Study	N/A	2013-10-03
CTRI/2014/02/004440	Interventional	Drug	Randomized, Parallel Group Trial	N/A	2014-02-28
CTRI/2013/10/004079	Interventional	Ayurveda	Randomized, Parallel Group Trial	N/A	2013-10-18
CTRI/2014/01/004294	Interventional	DrugOther (Specify) [Regimen]	Randomized, Parallel Group Trial	Phase 3	2014-01-07
CTRI/2014/01/004308	Interventional	DrugSurgical/Anesthesia	Randomized, Parallel Group Trial	N/A	2014-01-15
CTRI/2013/09/003985	Interventional	Other (Specify) [skin sensitivity]	Other	N/A	2013-09-16
CTRI/2014/01/004289	Interventional	Drug	Randomized, Parallel Group Trial	Phase 3	2014-01-06
CTRI/2014/05/004623	Interventional	Drug	Randomized, Parallel Group, Active Controlled Trial	Phase 4	2014-05-26
CTRI/2015/05/005802	Interventional	DrugAyurveda	Randomized, Parallel Group Trial	Phase 2	2015-05-22
CTRI/2014/04/004557	Interventional	DrugProcess of Care Changes	Randomized, Parallel Group Trial	Phase 4	2014-04-23
CTRI/2013/09/003948	Interventional	Drug	Non-randomized, Active Controlled Trial	Phase 4	2013-09-03
CTRI/2013/10/004060	Interventional	DrugSurgical/Anesthesia	Randomized, Parallel Group, Placebo Controlled Trial	N/A	2013-10-14
CTRI/2014/07/004797	Interventional	Nutraceutical	Randomized, Parallel Group, Placebo Controlled Trial	N/A	2014-07-31
CTRI/2013/09/004031	Interventional	Surgical/Anesthesia	Randomized, Parallel Group Trial	Phase 4	2013-09-30
CTRI/2013/08/003927	Interventional	Drug	Single Arm Study	N/A	2013-08-27
CTRI/2013/10/004093	Interventional	Other (Specify) [Herbal Cosmeceutical]	Single Arm Study	Phase 4	2013-10-23
CTRI/2013/09/003966	Interventional	Surgical/Anesthesia	Randomized, Parallel Group, Multiple Arm Trial	N/A	2013-09-11
CTRI/2014/10/005097	Interventional	Process of Care Changes	Randomized, Parallel Group, Active Controlled Trial	N/A	2014-10-14
CTRI/2013/09/004030	Interventional	DrugNutraceutical	Single Arm Study	Phase 3	2013-09-30
CTRI/2013/11/004132	Interventional	Screening	Other	N/A	2013-11-07
CTRI/2013/12/004181	Interventional	Drug	Non-randomized, Placebo Controlled Trial	Phase 1	2013-12-03
CTRI/2015/10/006253	Interventional	Behavioral	Randomized, Parallel Group Trial	Phase 3	2015-10-12
CTRI/2013/08/003939	Interventional	DrugSurgical/Anesthesia	Randomized, Parallel Group, Placebo Controlled Trial	Phase 4	2013-08-30
CTRI/2013/11/004167	Interventional	DrugAyurveda	Randomized, Parallel Group Trial	Phase 1/ Phase 2	2013-11-22
CTRI/2013/10/004096	Interventional	Ayurveda	Randomized, Parallel Group, Placebo Controlled Trial	N/A	2013-10-24
CTRI/2013/11/004126	Interventional	Surgical/Anesthesia	Non-randomized, Active Controlled Trial	Phase 4	2013-11-04
CTRI/2013/12/004260	Interventional	Drug	Randomized, Parallel Group, Placebo Controlled Trial	Phase 2/ Phase 3	2013-12-30
CTRI/2013/09/003951	Interventional	Drug	Randomized, Parallel Group, Active Controlled Trial	Phase 2	2013-09-04
CTRI/2014/01/004346	Interventional	Ayurveda	Randomized, Crossover Trial	N/A	2014-01-24
CTRI/2013/09/003961	Interventional	VaccineBiologicalPreventive	Randomized, Parallel Group, Active Controlled Trial	Phase 1	2013-09-06
CTRI/2014/01/004313	Interventional	Dentistry	Randomized, Parallel Group, Placebo Controlled Trial	N/A	2014-01-15
CTRI/2013/10/004112	Interventional	Drug	Randomized, Parallel Group Trial	Phase 4	2013-10-29
CTRI/2014/05/004626	Interventional	Drug	Randomized, Parallel Group, Multiple Arm Trial	Phase 3	2014-05-27
CTRI/2015/03/005598	Interventional	Drug	Single Arm Study	Phase 4	2015-03-03
CTRI/2014/07/004732	Interventional	BiologicalAyurveda	Other	Phase 4	2014-07-11
CTRI/2014/05/004616	Interventional	Surgical/Anesthesia	Randomized, Parallel Group, Active Controlled Trial	N/A	2014-05-22
CTRI/2013/09/004007	Interventional	DrugSurgical/Anesthesia	Randomized, Parallel Group, Active Controlled Trial	Phase 3/ Phase 4	2013-09-20
CTRI/2013/12/004240	Interventional	Drug	Randomized, Parallel Group Trial	Phase 4	2013-12-24
CTRI/2014/07/004743	Interventional	Drug	Randomized, Parallel Group, Placebo Controlled Trial	Phase 2	2014-07-16
CTRI/2013/09/003956	Interventional	Biological	Randomized, Parallel Group, Active Controlled Trial	Phase 3	2013-09-05
CTRI/2014/09/005050	Interventional	Process of Care Changes	Randomized, Parallel Group Trial	Phase 4	2014-09-24
CTRI/2014/03/004453	Interventional	Drug	Randomized, Parallel Group, Active Controlled Trial	Post Marketing Surveillance	2014-03-06
CTRI/2014/08/004821	Interventional	Drug	Randomized, Parallel Group, Active Controlled Trial	Phase 4	2014-08-05
CTRI/2014/05/004622	Interventional	Drug	Randomized, Parallel Group, Multiple Arm Trial	Phase 3	2014-05-26
CTRI/2013/10/004048	Interventional	Drug	Randomized, Parallel Group, Active Controlled Trial	Phase 3	2013-10-07
CTRI/2014/10/005136	Interventional	Surgical/Anesthesia	Randomized, Parallel Group, Active Controlled Trial	N/A	2014-10-22
CTRI/2014/07/004717	Interventional	Nutraceutical	Randomized, Parallel Group Trial	Phase 3/ Phase 4	2014-07-07
CTRI/2013/09/003996	Interventional	BiologicalNutraceutical	Randomized, Parallel Group Trial	N/A	2013-09-18
CTRI/2013/12/004189	Interventional	ProbioticPreventive	Randomized, Crossover Trial	N/A	2013-12-05
CTRI/2015/04/005734	Interventional	Drug	Randomized, Parallel Group, Placebo Controlled Trial	Post Marketing Surveillance	2015-04-30
CTRI/2014/02/004406	Interventional	DrugAyurveda	Randomized, Parallel Group, Placebo Controlled Trial	Phase 1/ Phase 2	2014-02-14
CTRI/2014/01/004363	Interventional	DrugSurgical/Anesthesia	Randomized, Parallel Group, Active Controlled Trial	Phase 3	2014-01-28
CTRI/2013/11/004149	Interventional	Nutraceutical	Randomized, Parallel Group Trial	N/A	2013-11-19
CTRI/2014/01/004319	Interventional	Nutraceutical	Randomized, Parallel Group, Placebo Controlled Trial	N/A	2014-01-16
CTRI/2013/10/004114	Interventional	Drug	Randomized, Crossover Trial	Phase 1	2013-10-30
CTRI/2014/01/004362	Interventional	Preventive	Randomized, Parallel Group Trial	Phase 3	2014-01-28
CTRI/2013/12/004234	Interventional	Surgical/Anesthesia	Randomized, Parallel Group Trial	Phase 3	2013-12-23
CTRI/2015/07/005969	Interventional	Drug	Randomized, Parallel Group, Active Controlled Trial	Phase 4	2015-07-06
CTRI/2013/12/004264	Interventional	Drug	Randomized, Parallel Group Trial	N/A	2013-12-31
CTRI/2015/08/006111	Interventional	Drug	Randomized, Parallel Group, Active Controlled Trial	Phase 3/ Phase 4	2015-08-19
CTRI/2015/09/006214	Interventional	Drug	Randomized, Parallel Group, Placebo Controlled Trial	Phase 4	2015-09-28
CTRI/2013/09/003983	Interventional	Homeopathy	Randomized, Parallel Group, Placebo Controlled Trial	Phase 2	2013-09-16
CTRI/2014/02/004380	Interventional	Ayurveda	Randomized, Parallel Group Trial	N/A	2014-02-04
CTRI/2014/10/005093	Interventional	DrugSurgical/Anesthesia	Randomized, Parallel Group, Active Controlled Trial	Phase 3/ Phase 4	2014-10-13
CTRI/2013/11/004144	Interventional	Homeopathy	Randomized, Parallel Group, Placebo Controlled Trial	Phase 2	2013-11-14
CTRI/2013/11/004139	Interventional	Homeopathy	Randomized, Parallel Group Trial	Phase 3	2013-11-12
CTRI/2013/12/004209	Interventional	DrugSurgical/Anesthesia	Randomized, Parallel Group, Placebo Controlled Trial	Post Marketing Surveillance	2013-12-12
CTRI/2016/02/006641	Interventional	Process of Care Changes	Cluster Randomized Trial	Phase 2/ Phase 3	2016-02-15
CTRI/2014/08/004807	Interventional	DrugAyurvedaSurgical/Anesthesia	Randomized, Parallel Group Trial	N/A	2014-08-01
CTRI/2013/11/004174	Interventional	DrugSurgical/Anesthesia	Randomized, Parallel Group, Placebo Controlled Trial	Phase 4	2013-11-28
CTRI/2013/09/003987	Interventional	Physiotherapy (Not Including YOGA)	Single Arm Study	N/A	2013-09-17
CTRI/2014/10/005119	Interventional	Ayurveda	Randomized, Parallel Group, Multiple Arm Trial	Phase 2/ Phase 3	2014-10-20
CTRI/2015/01/005467	Interventional	Drug	Randomized, Parallel Group Trial	N/A	2015-01-27
CTRI/2014/06/004700	Interventional	Drug	Other	Phase 2	2014-06-24
CTRI/2013/10/004062	Interventional	Drug	Randomized, Parallel Group, Active Controlled Trial	N/A	2013-10-15
CTRI/2013/11/004127	Interventional	Drug	Randomized, Parallel Group, Multiple Arm Trial	Phase 3	2013-11-04
CTRI/2013/11/004128	Interventional	DrugOther (Specify) [Standard palliative care]	Other	N/A	2013-11-04
CTRI/2013/10/004087	Interventional	Other (Specify) [skin sensitivity]	Other	N/A	2013-10-21
CTRI/2015/01/005400	Interventional	Surgical/Anesthesia	Randomized, Parallel Group, Active Controlled Trial	N/A	2015-01-14
CTRI/2014/01/004270	Interventional	PreventivePhysiotherapy (Not Including YOGA)BehavioralOther (Specify) [Kinesthesia ,balance ,training and meditation,weight reduction]	Randomized, Parallel Group Trial	Phase 3	2014-01-02
CTRI/2014/08/004840	Interventional	Drug	Randomized, Parallel Group, Multiple Arm Trial	Phase 3	2014-08-07
CTRI/2014/02/004413	Interventional	Drug	Randomized, Parallel Group, Active Controlled Trial	Phase 4	2014-02-17
CTRI/2014/07/004764	Interventional	Drug	Randomized, Parallel Group, Active Controlled Trial	Phase 3	2014-07-25
CTRI/2020/07/026267	Interventional	DrugAyurvedaPhysiotherapy (Not Including YOGA)Other (Specify) [Upanaha]	Other	Phase 4	2020-07-01
CTRI/2013/12/004232	Interventional	DrugAyurveda	Randomized, Parallel Group Trial	Phase 2	2013-12-23
CTRI/2014/02/004400	Interventional	DrugSurgical/Anesthesia	Randomized, Parallel Group Trial	Post Marketing Surveillance	2014-02-12
CTRI/2013/12/004213	Interventional	Ayurveda	Randomized, Parallel Group Trial	Phase 2	2013-12-13
CTRI/2014/09/005058	Interventional	Ayurveda	Single Arm Study	Phase 2	2014-09-25
CTRI/2013/12/004238	Interventional	Drug	Non-randomized, Active Controlled Trial	Phase 3	2013-12-23
CTRI/2015/03/005603	Interventional	Ayurveda	Randomized, Parallel Group Trial	N/A	2015-03-04
CTRI/2014/02/004383	Interventional	DrugAyurveda	Randomized, Parallel Group, Active Controlled Trial	Phase 2	2014-02-06
CTRI/2013/10/004090	Interventional	Process of Care Changes	Single Arm Study	N/A	2013-10-22
CTRI/2014/12/005321	Interventional	Process of Care ChangesBehavioral	Non-randomized, Active Controlled Trial	Phase 2	2014-12-23
CTRI/2013/12/004190	Interventional	Other (Specify) [skin sensitivity]	Other	N/A	2013-12-05
CTRI/2013/10/004040	Interventional	Biological	Randomized, Parallel Group, Active Controlled Trial	Phase 3	2013-10-01
CTRI/2014/10/005147	Interventional	Physiotherapy (Not Including YOGA)	Single Arm Study	N/A	2014-10-28
CTRI/2015/07/006026	Interventional	Ayurveda	Randomized, Parallel Group Trial	N/A	2015-07-20
CTRI/2015/08/006104	Interventional	DrugSurgical/Anesthesia	Randomized, Parallel Group Trial	N/A	2015-08-18
CTRI/2013/12/004200	Interventional	Ayurveda	Randomized, Parallel Group Trial	Phase 2	2013-12-10
CTRI/2013/09/004034	Interventional	Drug	Randomized, Crossover Trial	Phase 3	2013-09-30
CTRI/2014/07/004728	Interventional	AyurvedaNutraceutical	Single Arm Study	N/A	2014-07-11
CTRI/2013/10/004067	Interventional	Drug	Randomized, Parallel Group Trial	Phase 4	2013-10-15
CTRI/2014/03/004499	Interventional	Drug	Randomized, Parallel Group, Active Controlled Trial	Phase 4	2014-03-25
CTRI/2018/04/013455	Interventional	Diagnostic	Single Arm Study	N/A	2018-04-24
CTRI/2013/10/004063	Interventional	Biological	Randomized, Parallel Group, Active Controlled Trial	Phase 3	2013-10-15
CTRI/2013/11/004169	Interventional	Ayurveda	Randomized, Parallel Group Trial	Phase 2/ Phase 3	2013-11-22
CTRI/2015/01/005415	Interventional	BehavioralOther (Specify) [Psychological]	Randomized, Parallel Group Trial	N/A	2015-01-15
CTRI/2013/11/004148	Interventional	Medical Device	Single Arm Study	N/A	2013-11-19
CTRI/2013/10/004083	Interventional	Ayurveda	Randomized, Parallel Group Trial	Phase 3	2013-10-21
CTRI/2014/07/004729	Interventional	Other (Specify) [mirror therapy]	Randomized, Crossover Trial	N/A	2014-07-11
CTRI/2013/10/004076	Interventional	Biological	Other	Phase 2	2013-10-18
CTRI/2013/12/004251	Interventional	Surgical/Anesthesia	Non-randomized, Active Controlled Trial	N/A	2013-12-27
CTRI/2015/02/005489	Interventional	Ayurveda	Randomized, Parallel Group, Multiple Arm Trial	N/A	2015-02-02
CTRI/2014/04/004539	Interventional	Process of Care Changes	Randomized, Parallel Group Trial	N/A	2014-04-11
CTRI/2013/10/004085	Interventional	Other (Specify) [status of conformance of eating establishments to FSSR 2011 ]	Non-randomized, Active Controlled Trial	N/A	2013-10-21
CTRI/2014/05/004577	Interventional	Drug	Randomized, Parallel Group Trial	Phase 3	2014-05-01
CTRI/2014/05/004625	Interventional	Process of Care Changes	Randomized, Parallel Group Trial	N/A	2014-05-26
CTRI/2013/10/004052	Interventional	Other (Specify) [Herbaceutical]	Randomized, Parallel Group Trial	N/A	2013-10-09
CTRI/2014/01/004268	Interventional	Surgical/Anesthesia	Randomized, Parallel Group Trial	N/A	2014-01-01
CTRI/2015/03/005649	Interventional	Ayurveda	Single Arm Study	Phase 2	2015-03-23
CTRI/2014/07/004779	Interventional	Dentistry	Randomized, Crossover Trial	N/A	2014-07-25
CTRI/2014/07/004794	Interventional	Other (Specify) [fortified biscuits]	Cluster Randomized Trial	N/A	2014-07-31
CTRI/2014/05/004624	Interventional	Physiotherapy (Not Including YOGA)	Randomized, Parallel Group, Active Controlled Trial	N/A	2014-05-26
CTRI/2014/05/004584	Interventional	Process of Care Changes	Randomized, Parallel Group Trial	N/A	2014-05-08
CTRI/2017/08/009320	Interventional	Other (Specify) [Food]	Randomized, Parallel Group Trial	N/A	2017-08-09
CTRI/2014/01/004366	Interventional	Drug	Randomized, Parallel Group, Active Controlled Trial	Phase 4	2014-01-29
CTRI/2014/07/004772	Interventional	Drug	Randomized, Parallel Group Trial	Phase 4	2014-07-25
CTRI/2013/12/004241	Interventional	Ayurveda	Single Arm Study	N/A	2013-12-24
CTRI/2013/12/004233	Interventional	Surgical/AnesthesiaScreening	Single Arm Study	N/A	2013-12-23
CTRI/2013/11/004166	Interventional	Drug	Single Arm Study	Phase 3	2013-11-22
CTRI/2014/09/005006	Interventional	Drug	Randomized, Parallel Group, Active Controlled Trial	N/A	2014-09-11
CTRI/2015/02/005500	Interventional	Surgical/Anesthesia	Randomized, Parallel Group, Placebo Controlled Trial	N/A	2015-02-04
CTRI/2014/01/004322	Interventional	Process of Care Changes	Non-randomized, Multiple Arm Trial	N/A	2014-01-17
CTRI/2014/02/004414	Interventional	Process of Care Changes	Randomized, Parallel Group Trial	N/A	2014-02-18
CTRI/2015/06/005849	Interventional	Drug	Randomized, Parallel Group Trial	Phase 3/ Phase 4	2015-06-03
CTRI/2015/09/006182	Interventional	DrugAyurveda	Randomized, Parallel Group, Placebo Controlled Trial	N/A	2015-09-14
CTRI/2014/02/004427	Interventional	Other (Specify) [Patch Test]	Other	N/A	2014-02-21
CTRI/2014/05/004604	Interventional	DrugSurgical/Anesthesia	Randomized, Parallel Group Trial	N/A	2014-05-16
CTRI/2016/05/006968	Interventional	Ayurveda	Single Arm Study	N/A	2016-05-26
CTRI/2014/06/004662	Interventional	Physiotherapy (Not Including YOGA)	Randomized, Parallel Group, Active Controlled Trial	N/A	2014-06-10
CTRI/2013/12/004216	Interventional	Medical Device	Other	Phase 4	2013-12-16
CTRI/2013/12/004191	Interventional	Other (Specify) [skin sensitivity]	Other	N/A	2013-12-05
CTRI/2014/10/005115	Interventional	DrugDiagnostic	Randomized, Parallel Group, Placebo Controlled Trial	Phase 4	2014-10-17
CTRI/2016/12/007529	Interventional	Ayurveda	Randomized, Parallel Group, Placebo Controlled Trial	N/A	2016-12-02
CTRI/2013/12/004203	Interventional	Siddha	Single Arm Study	Phase 3	2013-12-10
CTRI/2014/02/004372	Interventional	Homeopathy	Randomized, Parallel Group, Placebo Controlled Trial	Phase 3	2014-02-03
CTRI/2014/08/004849	Interventional	Dentistry	Randomized, Parallel Group Trial	N/A	2014-08-08
CTRI/2014/01/004357	Interventional	Ayurveda	Randomized, Parallel Group Trial	N/A	2014-01-28
CTRI/2014/08/004929	Interventional	DrugAyurveda	Single Arm Study	Phase 3	2014-08-26
CTRI/2014/02/004421	Interventional	Siddha	Other	Phase 2	2014-02-19
CTRI/2014/03/004488	Interventional	Surgical/AnesthesiaDentistry	Randomized, Parallel Group Trial	N/A	2014-03-20
CTRI/2013/12/004201	Interventional	Drug	Randomized, Parallel Group, Active Controlled Trial	Phase 3	2013-12-10
CTRI/2015/06/005858	Interventional	Drug	Randomized, Parallel Group, Active Controlled Trial	N/A	2015-06-03
CTRI/2015/01/005359	Interventional	Drug	Other	Phase 3	2015-01-06
CTRI/2013/12/004182	Interventional	Probiotic	Randomized, Parallel Group Trial	Phase 2	2013-12-03
CTRI/2014/06/004701	Interventional	Surgical/Anesthesia	Randomized, Parallel Group Trial	N/A	2014-06-24
CTRI/2014/01/004334	Interventional	Dentistry	Randomized, Parallel Group Trial	N/A	2014-01-22
CTRI/2014/11/005176	Interventional	Medical DeviceSurgical/Anesthesia	Randomized, Parallel Group, Active Controlled Trial	Phase 4	2014-11-05
CTRI/2013/12/004188	Interventional	Drug	Single Arm Study	Phase 3	2013-12-05
CTRI/2014/02/004408	Interventional	Diagnostic	Single Arm Study	N/A	2014-02-17
CTRI/2014/03/004511	Interventional	Medical Device	Randomized, Parallel Group Trial	N/A	2014-03-28
CTRI/2015/02/005550	Interventional	Nutraceutical	Randomized, Parallel Group Trial	N/A	2015-02-18
CTRI/2015/06/005870	Interventional	Physiotherapy (Not Including YOGA)	Single Arm Study	N/A	2015-06-04
CTRI/2014/06/004671	Interventional	Drug	Non-randomized, Active Controlled Trial	Phase 2	2014-06-13
CTRI/2015/06/005867	Interventional	Physiotherapy (Not Including YOGA)	Randomized, Parallel Group Trial	N/A	2015-06-04
CTRI/2014/03/004468	Interventional	DrugProcess of Care Changes	Randomized, Parallel Group, Placebo Controlled Trial	Phase 4	2014-03-11
CTRI/2014/06/004672	Interventional	Drug	Randomized, Parallel Group, Active Controlled Trial	Phase 3	2014-06-13
CTRI/2014/09/005008	Interventional	Behavioral	Randomized, Parallel Group, Placebo Controlled Trial	N/A	2014-09-11
CTRI/2013/12/004243	Interventional	Other (Specify) [Spiritually Augmented Cognitive Behavioral Therapy]	Randomized, Parallel Group, Placebo Controlled Trial	N/A	2013-12-26
CTRI/2014/01/004332	Interventional	Drug	Randomized, Parallel Group, Active Controlled Trial	Phase 4	2014-01-22
CTRI/2018/02/011943	Interventional	DrugAyurveda	Randomized, Parallel Group, Active Controlled Trial	N/A	2018-02-19
CTRI/2013/11/004138	Interventional	Nutraceutical	Randomized, Parallel Group, Active Controlled Trial	Phase 4	2013-11-12
CTRI/2014/06/004665	Interventional	Drug	Randomized, Parallel Group, Active Controlled Trial	Phase 3	2014-06-12
CTRI/2015/05/005747	Interventional	DrugAyurvedaScreeningOther (Specify) [CURATIVE]	Randomized, Parallel Group, Active Controlled Trial	Phase 1	2015-05-05
CTRI/2014/02/004439	Interventional	Drug	Randomized, Crossover Trial	Phase 3	2014-02-28
CTRI/2015/07/006045	Interventional	Ayurveda	Randomized, Parallel Group, Placebo Controlled Trial	Post Marketing Surveillance	2015-07-23
CTRI/2014/08/004844	Interventional	Dentistry	Randomized, Parallel Group, Active Controlled Trial	Phase 2	2014-08-08
CTRI/2013/12/004214	Interventional	DrugAyurvedaDiagnostic	Randomized, Parallel Group, Active Controlled Trial	N/A	2013-12-13
CTRI/2014/02/004388	Interventional	Ayurveda	Single Arm Study	Phase 2	2014-02-07
CTRI/2017/12/010856	Interventional	Ayurveda	Randomized, Parallel Group, Placebo Controlled Trial	Phase 2/ Phase 3	2017-12-13
CTRI/2014/01/004333	Interventional	Dentistry	Randomized, Parallel Group Trial	Phase 3	2014-01-22
CTRI/2014/01/004301	Interventional	Drug	Randomized, Parallel Group, Active Controlled Trial	Phase 4	2014-01-09
CTRI/2014/02/004401	Interventional	Other (Specify) [Occupational Therapy]	Randomized, Parallel Group Trial	Phase 3	2014-02-12
CTRI/2013/12/004193	Interventional	Drug	Randomized, Parallel Group, Placebo Controlled Trial	N/A	2013-12-06
CTRI/2013/11/004170	Interventional	DrugSurgical/Anesthesia	Randomized, Parallel Group, Placebo Controlled Trial	Phase 4	2013-11-22
CTRI/2014/12/005232	Interventional	Surgical/Anesthesia	Single Arm Study	Phase 3/ Phase 4	2014-12-01
CTRI/2014/03/004489	Interventional	Drug	Randomized, Parallel Group, Active Controlled Trial	N/A	2014-03-21
CTRI/2013/11/004151	Interventional	Drug	Randomized, Parallel Group, Placebo Controlled Trial	N/A	2013-11-19
CTRI/2013/11/004142	Interventional	Drug	Randomized, Parallel Group, Placebo Controlled Trial	N/A	2013-11-14
CTRI/2014/04/004543	Interventional	Vaccine	Randomized, Parallel Group, Active Controlled Trial	Phase 1	2014-04-16
CTRI/2014/01/004284	Interventional	Medical Device	Randomized, Parallel Group Trial	N/A	2014-01-06
CTRI/2014/01/004277	Interventional	Siddha	Randomized, Parallel Group, Placebo Controlled Trial	N/A	2014-01-03
CTRI/2013/12/004202	Interventional	Drug	Randomized, Parallel Group, Active Controlled Trial	Phase 1	2013-12-10
CTRI/2017/12/010899	Interventional	Ayurveda	Randomized, Parallel Group, Placebo Controlled Trial	Phase 2	2017-12-18
CTRI/2013/12/004245	Interventional	Drug	Randomized, Parallel Group, Multiple Arm Trial	N/A	2013-12-26
CTRI/2014/02/004424	Interventional	Medical DeviceDiagnosticScreening	Single Arm Study	Phase 2	2014-02-20
CTRI/2013/11/004141	Interventional	Other (Specify) [Wound dressing material]	Other	N/A	2013-11-13
CTRI/2013/11/004172	Interventional	DrugPreventive	Randomized, Parallel Group, Placebo Controlled Trial	Phase 3	2013-11-27
CTRI/2015/03/005602	Interventional	DrugDiagnosticPreventiveScreeningNutraceutical	Non-randomized, Multiple Arm Trial	Phase 3	2015-03-04
CTRI/2013/11/004161	Interventional	Other (Specify) [External Hair Oil]	Randomized, Parallel Group Trial	Phase 2/ Phase 3	2013-11-21
CTRI/2016/02/006631	Interventional	Ayurveda	Single Arm Study	Phase 3	2016-02-11
CTRI/2013/12/004207	Interventional	Radiation Therapy	Single Arm Study	Phase 2	2013-12-11
CTRI/2015/05/005828	Interventional	Preventive	Randomized, Parallel Group Trial	N/A	2015-05-29
CTRI/2014/02/004374	Interventional	Nutraceutical	Randomized, Parallel Group, Placebo Controlled Trial	Phase 2	2014-02-03
CTRI/2013/12/004180	Interventional	Surgical/Anesthesia	Randomized, Parallel Group Trial	N/A	2013-12-03
CTRI/2014/11/005166	Interventional	DrugSurgical/Anesthesia	Randomized, Parallel Group, Active Controlled Trial	N/A	2014-11-03
CTRI/2015/06/005844	Interventional	Drug	Non-randomized, Active Controlled Trial	N/A	2015-06-02
CTRI/2013/11/004168	Interventional	DrugSurgical/Anesthesia	Randomized, Parallel Group, Active Controlled Trial	N/A	2013-11-22
CTRI/2015/06/005920	Interventional	Drug	Randomized, Parallel Group, Active Controlled Trial	N/A	2015-06-16
CTRI/2015/08/006144	Interventional	Surgical/Anesthesia	Randomized, Parallel Group, Active Controlled Trial	Phase 4	2015-08-31
CTRI/2014/01/004311	Interventional	Ayurveda	Non-randomized, Active Controlled Trial	N/A	2014-01-15
CTRI/2014/08/004905	Interventional	DrugSurgical/AnesthesiaProcess of Care Changes	Randomized, Parallel Group, Active Controlled Trial	N/A	2014-08-21
CTRI/2014/01/004310	Interventional	Other (Specify) [Soap]	Non-randomized, Active Controlled Trial	N/A	2014-01-15
CTRI/2014/03/004460	Interventional	Yoga & Naturopathy	Randomized, Parallel Group Trial	N/A	2014-03-10
CTRI/2014/02/004426	Interventional	Homeopathy	Single Arm Study	Phase 2	2014-02-21
CTRI/2014/08/004911	Interventional	Yoga & Naturopathy	Randomized, Parallel Group, Active Controlled Trial	N/A	2014-08-22
CTRI/2014/05/004599	Interventional	DrugPreventive	Randomized, Parallel Group, Placebo Controlled Trial	Phase 3	2014-05-15
CTRI/2015/04/005706	Interventional	Medical Device	Single Arm Study	Phase 2/ Phase 3	2015-04-20
CTRI/2013/11/004158	Interventional	Medical Device	Randomized, Parallel Group, Active Controlled Trial	N/A	2013-11-20
CTRI/2014/03/004491	Interventional	Drug	Randomized, Parallel Group, Placebo Controlled Trial	N/A	2014-03-24
CTRI/2016/09/007248	Interventional	Other (Specify) [Occupational Therapy]	Randomized, Parallel Group Trial	Phase 3	2016-09-07
CTRI/2018/05/014274	Interventional	Diagnostic	Other	N/A	2018-05-31
CTRI/2014/12/005336	Interventional	Other (Specify) [Fluid Challenge]	Single Arm Study	N/A	2014-12-30
CTRI/2013/12/004187	Interventional	Surgical/Anesthesia	Randomized, Parallel Group Trial	Phase 3/ Phase 4	2013-12-05
CTRI/2015/06/005913	Interventional	Nutraceutical	Randomized, Parallel Group, Active Controlled Trial	N/A	2015-06-15
CTRI/2013/12/004236	Interventional	DrugOther (Specify) [Anti-cancer investigative research material]	Randomized, Parallel Group Trial	Phase 3	2013-12-23
CTRI/2014/08/004935	Interventional	Dentistry	Randomized, Crossover Trial	N/A	2014-08-27
CTRI/2015/06/005940	Interventional	Drug	Randomized, Parallel Group, Active Controlled Trial	Phase 2	2015-06-22
CTRI/2015/06/005921	Interventional	Drug	Randomized, Parallel Group Trial	Phase 3/ Phase 4	2015-06-16
CTRI/2016/10/007354	Interventional	Ayurveda	Randomized, Parallel Group, Placebo Controlled Trial	Post Marketing Surveillance	2016-10-13
CTRI/2014/10/005077	Interventional	Nutraceutical	Randomized, Parallel Group, Multiple Arm Trial	N/A	2014-10-07
CTRI/2014/02/004375	Interventional	Drug	Randomized, Parallel Group, Multiple Arm Trial	Phase 4	2014-02-03
CTRI/2014/01/004273	Interventional	Drug	Randomized, Parallel Group, Active Controlled Trial	Phase 3	2014-01-02
CTRI/2014/01/004305	Interventional	Nutraceutical	Randomized, Parallel Group, Placebo Controlled Trial	Phase 1/ Phase 2	2014-01-13
CTRI/2014/09/004994	Interventional	Drug	Randomized, Parallel Group Trial	Phase 4	2014-09-09
CTRI/2014/09/004961	Interventional	Surgical/Anesthesia	Randomized, Parallel Group, Multiple Arm Trial	N/A	2014-09-03
CTRI/2014/04/004548	Interventional	Vaccine	Randomized, Parallel Group, Multiple Arm Trial	Phase 4	2014-04-17
CTRI/2014/09/005016	Interventional	Nutraceutical	Randomized, Parallel Group, Multiple Arm Trial	N/A	2014-09-15
CTRI/2016/12/007582	Interventional	Drug	Randomized, Parallel Group, Active Controlled Trial	Phase 4	2016-12-15
CTRI/2015/02/005486	Interventional	DrugSurgical/Anesthesia	Randomized, Parallel Group, Multiple Arm Trial	N/A	2015-02-02
CTRI/2014/01/004314	Interventional	Medical DeviceSurgical/Anesthesia	Randomized, Parallel Group Trial	N/A	2014-01-16
CTRI/2014/07/004749	Interventional	Biological	Single Arm Study	Phase 4	2014-07-18
CTRI/2013/12/004192	Interventional	Other (Specify) [Skin Sensitivity Patch Test]	Other	N/A	2013-12-05
CTRI/2013/12/004242	Interventional	Drug	Randomized, Parallel Group, Placebo Controlled Trial	Phase 3	2013-12-26
CTRI/2014/01/004295	Interventional	Other (Specify) [Skin Sensitivity Test]	Other	N/A	2014-01-07
CTRI/2015/08/006090	Interventional	Drug	Randomized, Parallel Group, Placebo Controlled Trial	Phase 3	2015-08-12
CTRI/2015/01/005459	Interventional	Other (Specify) [Cosmetic]	Other	N/A	2015-01-23
CTRI/2014/04/004560	Interventional	Drug	Other	Post Marketing Surveillance	2014-04-23
CTRI/2013/12/004212	Interventional	Drug	Randomized, Parallel Group, Placebo Controlled Trial	Phase 3	2013-12-13
CTRI/2014/12/005294	Interventional	Homeopathy	Randomized, Parallel Group, Active Controlled Trial	Phase 3	2014-12-15
CTRI/2015/07/006035	Interventional	DrugAyurvedaScreening	Randomized, Parallel Group Trial	N/A	2015-07-20
CTRI/2013/12/004211	Interventional	Drug	Randomized, Parallel Group, Active Controlled Trial	Phase 3	2013-12-13
CTRI/2014/01/004292	Interventional	Medical Device	Single Arm Study	N/A	2014-01-06
CTRI/2013/12/004246	Interventional	Other (Specify) [Skin Sensitivity Test]	Other	N/A	2013-12-26
CTRI/2014/12/005322	Interventional	DrugAyurvedaOther (Specify) [Functional Genomics]	Non-randomized, Multiple Arm Trial	Phase 2	2014-12-23
CTRI/2013/12/004237	Interventional	DrugSurgical/Anesthesia	Randomized, Parallel Group, Active Controlled Trial	N/A	2013-12-23
CTRI/2014/07/004747	Interventional	Medical DeviceOther (Specify) [Point of Use Copper device]	Other	N/A	2014-07-18
CTRI/2014/12/005257	Interventional	Homeopathy	Randomized, Parallel Group, Placebo Controlled Trial	Phase 3	2014-12-05
CTRI/2014/08/004881	Interventional	Other (Specify) [Cosmetics]	Non-randomized, Active Controlled Trial	Phase 2	2014-08-14
CTRI/2014/04/004547	Interventional	Drug	Randomized, Parallel Group Trial	N/A	2014-04-17
CTRI/2015/02/005527	Interventional	Unani	Single Arm Study	Phase 2	2015-02-11
CTRI/2014/01/004302	Interventional	DrugPreventive	Randomized, Parallel Group Trial	Phase 4	2014-01-13
CTRI/2014/01/004307	Interventional	Surgical/Anesthesia	Randomized, Parallel Group Trial	N/A	2014-01-13
CTRI/2018/04/013373	Interventional	Other (Specify) [dressing the chronic nonhealing ulcers with 1% sodium hydroxide]	Cluster Randomized Trial	N/A	2018-04-19
CTRI/2013/12/004198	Interventional	Surgical/Anesthesia	Randomized, Parallel Group Trial	Phase 3/ Phase 4	2013-12-09
CTRI/2014/10/005108	Interventional	Surgical/Anesthesia	Randomized, Parallel Group Trial	N/A	2014-10-15
CTRI/2014/08/004903	Interventional	Process of Care Changes	Randomized, Parallel Group Trial	N/A	2014-08-21
CTRI/2014/05/004581	Interventional	DrugAyurveda	Randomized, Parallel Group Trial	Phase 2	2014-05-05
CTRI/2014/07/004720	Interventional	Physiotherapy (Not Including YOGA)	Randomized, Parallel Group, Active Controlled Trial	N/A	2014-07-08
CTRI/2014/01/004352	Interventional	DrugScreening	Cluster Randomized Trial	N/A	2014-01-27
CTRI/2014/03/004472	Interventional	Drug	Randomized, Parallel Group, Active Controlled Trial	N/A	2014-03-13
CTRI/2014/11/005178	Interventional	Diagnostic	Single Arm Study	N/A	2014-11-05
CTRI/2016/06/007060	Interventional	Other (Specify) [Skin Sensitivity Test]	Other	N/A	2016-06-30
CTRI/2013/12/004194	Interventional	Drug	Single Arm Study	N/A	2013-12-06
CTRI/2015/01/005424	Interventional	Drug	Randomized, Parallel Group, Placebo Controlled Trial	N/A	2015-01-19
CTRI/2014/09/004998	Interventional	DrugNutraceuticalOther (Specify) [Herbal Drug(OLIVE OIL COCONUT OIL)]	Randomized, Parallel Group Trial	N/A	2014-09-10
CTRI/2015/06/005855	Interventional	Physiotherapy (Not Including YOGA)	Randomized, Parallel Group Trial	N/A	2015-06-03
CTRI/2014/05/004629	Interventional	Ayurveda	Randomized, Parallel Group Trial	Phase 2	2014-05-27
CTRI/2014/04/004555	Interventional	Behavioral	Randomized, Parallel Group, Placebo Controlled Trial	Phase 2/ Phase 3	2014-04-22
CTRI/2015/03/005630	Interventional	Unani	Single Arm Study	Phase 2	2015-03-13
CTRI/2014/04/004554	Interventional	Other (Specify) [Neuropsychological Rehabilitation]	Randomized, Parallel Group, Placebo Controlled Trial	Phase 2/ Phase 3	2014-04-22
CTRI/2014/06/004674	Interventional	Drug	Randomized, Parallel Group, Placebo Controlled Trial	N/A	2014-06-13
CTRI/2015/07/006019	Interventional	Dentistry	Randomized, Parallel Group, Active Controlled Trial	N/A	2015-07-16
CTRI/2014/02/004418	Interventional	Drug	Randomized, Parallel Group, Active Controlled Trial	Phase 3	2014-02-18
CTRI/2014/04/004550	Interventional	Behavioral	Randomized, Parallel Group, Placebo Controlled Trial	N/A	2014-04-21
CTRI/2020/11/029161	Interventional	Drug	Non-randomized, Placebo Controlled Trial	N/A	2020-11-17
CTRI/2013/12/004266	Interventional	Nutraceutical	Randomized, Parallel Group, Placebo Controlled Trial	N/A	2013-12-31
CTRI/2015/05/005748	Interventional	Surgical/AnesthesiaDentistry	Randomized, Parallel Group Trial	N/A	2015-05-05
CTRI/2014/02/004386	Interventional	Vaccine	Randomized, Parallel Group, Active Controlled Trial	Phase 4	2014-02-07
CTRI/2013/12/004204	Interventional	Medical Device	Single Arm Study	N/A	2013-12-10
CTRI/2014/03/004470	Interventional	Drug	Other	N/A	2014-03-12
CTRI/2015/03/005642	Interventional	DrugSurgical/Anesthesia	Randomized, Parallel Group Trial	N/A	2015-03-18
CTRI/2014/02/004373	Interventional	Ayurveda	Single Arm Study	Phase 2	2014-02-03
CTRI/2014/03/004503	Interventional	Drug	Randomized, Parallel Group Trial	Phase 2/ Phase 3	2014-03-26
CTRI/2014/07/004788	Interventional	Drug	Randomized, Parallel Group Trial	Post Marketing Surveillance	2014-07-31
CTRI/2015/02/005540	Interventional	Dentistry	Randomized Factorial Trial	N/A	2015-02-12
CTRI/2014/01/004361	Interventional	Drug	Randomized, Parallel Group, Placebo Controlled Trial	Phase 2	2014-01-28
CTRI/2014/02/004378	Interventional	Surgical/Anesthesia	Randomized, Parallel Group Trial	N/A	2014-02-04
CTRI/2014/01/004282	Interventional	DrugSiddha	Single Arm Study	Phase 3	2014-01-03
CTRI/2014/05/004614	Interventional	Diagnostic	Other	N/A	2014-05-22
CTRI/2015/10/006313	Interventional	Other (Specify) [soft tissue diode laser ]	Single Arm Study	N/A	2015-10-27
CTRI/2014/11/005222	Interventional	Nutraceutical	Other	Phase 1	2014-11-25
CTRI/2014/12/005253	Interventional	BehavioralNutraceutical	Randomized, Parallel Group Trial	Phase 1	2014-12-04
CTRI/2013/12/004265	Interventional	Siddha	Single Arm Study	Phase 3	2013-12-31
CTRI/2014/01/004278	Interventional	Siddha	Single Arm Study	Phase 3	2014-01-03
CTRI/2015/01/005407	Interventional	Other (Specify) [intravenous fluid]	Single Arm Study	N/A	2015-01-14
CTRI/2018/08/015228	Interventional	Homeopathy	Randomized, Parallel Group, Placebo Controlled Trial	Phase 3	2018-08-07
CTRI/2015/01/005380	Interventional	Nutraceutical	Other	N/A	2015-01-09
CTRI/2014/02/004405	Interventional	Dentistry	Randomized, Parallel Group Trial	N/A	2014-02-14
CTRI/2014/03/004501	Interventional	Siddha	Single Arm Study	Phase 2	2014-03-26
CTRI/2015/06/005868	Interventional	DrugUnani	Randomized, Parallel Group, Placebo Controlled Trial	N/A	2015-06-04
CTRI/2014/02/004393	Interventional	Drug	Randomized, Parallel Group Trial	N/A	2014-02-10
CTRI/2014/08/004855	Interventional	AyurvedaDentistry	Randomized, Parallel Group, Placebo Controlled Trial	Phase 3	2014-08-11
CTRI/2016/01/006491	Interventional	Drug	Randomized, Crossover Trial	Phase 1	2016-01-07
CTRI/2015/01/005484	Interventional	Physiotherapy (Not Including YOGA)	Randomized, Parallel Group, Active Controlled Trial	N/A	2015-01-30
CTRI/2015/01/005485	Interventional	Physiotherapy (Not Including YOGA)	Randomized, Parallel Group, Active Controlled Trial	N/A	2015-01-30
CTRI/2017/08/009385	Interventional	Dentistry	Randomized, Parallel Group Trial	Post Marketing Surveillance	2017-08-17
CTRI/2014/09/004952	Interventional	Dentistry	Non-randomized, Active Controlled Trial	N/A	2014-09-01
CTRI/2016/09/007318	Interventional	Homeopathy	Randomized, Parallel Group, Placebo Controlled Trial	Phase 3	2016-09-29
CTRI/2014/01/004328	Interventional	Other (Specify) [Taste and Sensation effect]	Randomized, Crossover Trial	N/A	2014-01-20
CTRI/2014/03/004475	Interventional	Medical DevicePhysiotherapy (Not Including YOGA)	Single Arm Study	Phase 2	2014-03-13
CTRI/2014/09/005046	Interventional	DrugSiddha	Single Arm Study	Phase 3	2014-09-24
CTRI/2014/01/004275	Interventional	Medical DeviceSurgical/Anesthesia	Randomized, Parallel Group Trial	N/A	2014-01-02
CTRI/2014/01/004304	Interventional	Ayurveda	Randomized, Parallel Group, Active Controlled Trial	Phase 2	2014-01-13
CTRI/2015/10/006278	Interventional	Dentistry	Randomized, Parallel Group, Active Controlled Trial	Post Marketing Surveillance	2015-10-19
CTRI/2014/01/004300	Interventional	Ayurveda	Single Arm Study	Phase 2	2014-01-08
CTRI/2014/09/004975	Interventional	Drug	Randomized, Crossover Trial	Phase 3	2014-09-04
CTRI/2014/01/004324	Interventional	Biological	Randomized, Parallel Group, Placebo Controlled Trial	Phase 3	2014-01-17
CTRI/2014/01/004331	Interventional	Surgical/Anesthesia	Single Arm Study	N/A	2014-01-22
CTRI/2014/07/004754	Interventional	Yoga & Naturopathy	Randomized, Parallel Group Trial	N/A	2014-07-23
CTRI/2014/08/004836	Interventional	Drug	Randomized, Parallel Group, Placebo Controlled Trial	Post Marketing Surveillance	2014-08-07
CTRI/2014/01/004368	Interventional	Surgical/Anesthesia	Randomized, Parallel Group, Placebo Controlled Trial	Phase 4	2014-01-30
CTRI/2016/12/007585	Interventional	Radiation Therapy	Randomized, Parallel Group Trial	Phase 2	2016-12-15
CTRI/2013/12/004255	Interventional	Drug	Randomized, Parallel Group, Placebo Controlled Trial	N/A	2013-12-30
CTRI/2014/09/005068	Interventional	Physiotherapy (Not Including YOGA)	Randomized, Parallel Group Trial	N/A	2014-09-26
CTRI/2015/05/005800	Interventional	PreventiveDentistry	Cluster Randomized Trial	Phase 3	2015-05-22
CTRI/2018/03/012284	Interventional	Other (Specify) [Cosmoceutical]	Randomized, Parallel Group Trial	N/A	2018-03-01
CTRI/2014/04/004549	Interventional	Medical DeviceSurgical/Anesthesia	Single Arm Study	N/A	2014-04-17
CTRI/2018/08/015263	Interventional	Dentistry	Randomized, Parallel Group Trial	Post Marketing Surveillance	2018-08-09
CTRI/2014/05/004608	Interventional	Vaccine	Other	Phase 4	2014-05-20
CTRI/2014/11/005177	Interventional	Drug	Randomized, Parallel Group Trial	N/A	2014-11-05
CTRI/2014/01/004323	Interventional	Drug	Randomized, Parallel Group, Placebo Controlled Trial	N/A	2014-01-17
CTRI/2014/12/005289	Interventional	Drug	Randomized, Parallel Group, Multiple Arm Trial	N/A	2014-12-15
CTRI/2014/06/004645	Interventional	Surgical/Anesthesia	Randomized, Parallel Group Trial	N/A	2014-06-02
CTRI/2015/02/005538	Interventional	Drug	Randomized, Parallel Group, Active Controlled Trial	Phase 3/ Phase 4	2015-02-12
CTRI/2014/01/004279	Interventional	Nutraceutical	Randomized, Parallel Group, Active Controlled Trial	N/A	2014-01-03
CTRI/2014/01/004355	Interventional	Drug	Randomized, Parallel Group Trial	Phase 3	2014-01-28
CTRI/2014/06/004655	Interventional	Physiotherapy (Not Including YOGA)	Randomized, Parallel Group, Active Controlled Trial	N/A	2014-06-05
CTRI/2014/09/004967	Interventional	Ayurveda	Randomized, Parallel Group, Placebo Controlled Trial	Phase 4	2014-09-03
CTRI/2014/01/004291	Interventional	Surgical/Anesthesia	Randomized, Parallel Group, Active Controlled Trial	Post Marketing Surveillance	2014-01-06
CTRI/2014/07/004716	Interventional	Drug	Randomized, Parallel Group, Multiple Arm Trial	Phase 4	2014-07-07
CTRI/2014/04/004561	Interventional	Other (Specify) [WASH OF INTERFACE WITH BALANCED SALT SOLUTION]	Randomized, Parallel Group Trial	N/A	2014-04-23
CTRI/2015/09/006190	Interventional	Dentistry	Randomized, Parallel Group, Active Controlled Trial	N/A	2015-09-16
CTRI/2014/01/004367	Interventional	Surgical/Anesthesia	Randomized, Parallel Group Trial	N/A	2014-01-30
CTRI/2015/02/005529	Interventional	Process of Care Changes	Randomized, Parallel Group Trial	N/A	2015-02-11
CTRI/2015/01/005445	Interventional	Medical Device	Other	Phase 2/ Phase 3	2015-01-22
CTRI/2017/06/008891	Interventional	Drug	Randomized, Parallel Group, Active Controlled Trial	Phase 3	2017-06-21
CTRI/2015/04/005703	Interventional	Probiotic	Randomized, Parallel Group, Placebo Controlled Trial	N/A	2015-04-17
CTRI/2016/06/006980	Interventional	Drug	Randomized, Parallel Group Trial	Phase 3	2016-06-02
CTRI/2014/11/005194	Interventional	Diagnostic	Randomized, Crossover Trial	N/A	2014-11-11
CTRI/2016/12/007546	Interventional	Surgical/AnesthesiaDentistry	Randomized, Parallel Group, Active Controlled Trial	Phase 2	2016-12-07
CTRI/2014/08/004860	Interventional	DrugDiagnosticPreventive	Randomized, Parallel Group, Placebo Controlled Trial	N/A	2014-08-11
CTRI/2015/01/005360	Interventional	Surgical/Anesthesia	Randomized, Parallel Group Trial	N/A	2015-01-06
CTRI/2014/01/004338	Interventional	Ayurveda	Randomized, Parallel Group, Placebo Controlled Trial	N/A	2014-01-23
CTRI/2014/01/004337	Interventional	Ayurveda	Single Arm Study	N/A	2014-01-23
CTRI/2015/08/006100	Interventional	DrugBiologicalSurgical/AnesthesiaDentistry	Randomized, Parallel Group, Active Controlled Trial	Phase 2/ Phase 3	2015-08-17
CTRI/2015/02/005497	Interventional	Process of Care Changes	Randomized, Parallel Group Trial	N/A	2015-02-03
CTRI/2014/04/004536	Interventional	BiologicalSurgical/Anesthesia	Single Arm Study	N/A	2014-04-09
CTRI/2015/04/005696	Interventional	DrugDentistry	Randomized, Parallel Group, Placebo Controlled Trial	Phase 4	2015-04-13
CTRI/2014/06/004678	Interventional	Physiotherapy (Not Including YOGA)	Other	N/A	2014-06-17
CTRI/2014/09/004985	Interventional	Surgical/Anesthesia	Randomized, Parallel Group Trial	N/A	2014-09-08
CTRI/2014/01/004347	Interventional	Other (Specify) [Plyometric exercise training]	Randomized, Parallel Group, Active Controlled Trial	N/A	2014-01-24
CTRI/2014/01/004309	Interventional	Drug	Randomized, Crossover Trial	Phase 1	2014-01-15
CTRI/2015/07/006036	Interventional	Ayurveda	Randomized, Parallel Group Trial	Phase 4	2015-07-20
CTRI/2014/03/004473	Interventional	Dentistry	Randomized, Parallel Group Trial	N/A	2014-03-13
CTRI/2015/02/005576	Interventional	Other (Specify) [aromatherapy and music distraction]	Other	N/A	2015-02-25
CTRI/2014/03/004492	Interventional	Drug	Randomized, Parallel Group, Active Controlled Trial	Phase 3	2014-03-24
CTRI/2014/08/004910	Interventional	DrugPreventive	Randomized, Parallel Group, Placebo Controlled Trial	N/A	2014-08-21
CTRI/2015/01/005461	Interventional	Drug	Other	Phase 3	2015-01-23
CTRI/2014/05/004586	Interventional	Drug	Randomized, Parallel Group, Placebo Controlled Trial	Phase 3	2014-05-08
CTRI/2018/04/013103	Interventional	AyurvedaHomeopathyPreventiveDentistry	Randomized, Parallel Group, Multiple Arm Trial	Phase 3	2018-04-09
CTRI/2014/04/004576	Interventional	DrugSiddha	Single Arm Study	Phase 3	2014-04-28
CTRI/2014/02/004415	Interventional	Preventive	Randomized, Parallel Group, Active Controlled Trial	Phase 3	2014-02-18
CTRI/2014/01/004290	Interventional	Other (Specify) [OCCUPATIONAL THERAPY]	Randomized, Parallel Group, Active Controlled Trial	Phase 2/ Phase 3	2014-01-06
CTRI/2014/07/004771	Interventional	Drug	Non-randomized, Multiple Arm Trial	Phase 4	2014-07-25
CTRI/2014/07/004726	Interventional	Drug	Randomized, Parallel Group, Multiple Arm Trial	Phase 3	2014-07-10
CTRI/2014/04/004566	Interventional	Siddha	Single Arm Study	Phase 2	2014-04-24
CTRI/2014/01/004317	Interventional	Drug	Randomized, Parallel Group, Active Controlled Trial	Phase 3	2014-01-16
CTRI/2014/12/005292	Interventional	Other (Specify) [asthetic procedure]	Randomized, Parallel Group Trial	N/A	2014-12-15
CTRI/2014/01/004329	Interventional	Drug	Randomized, Parallel Group, Active Controlled Trial	Phase 3	2014-01-20
CTRI/2014/07/004752	Interventional	Drug	Non-randomized, Active Controlled Trial	N/A	2014-07-22
CTRI/2014/08/004829	Interventional	Other (Specify) [Extract of flower]	Randomized, Crossover Trial	Phase 2/ Phase 3	2014-08-06
CTRI/2014/08/004808	Interventional	Surgical/Anesthesia	Randomized, Parallel Group, Active Controlled Trial	N/A	2014-08-01
CTRI/2014/05/004610	Interventional	DrugAyurvedaPreventive	Other	N/A	2014-05-20
CTRI/2014/02/004371	Interventional	AyurvedaPreventive	Randomized, Parallel Group, Active Controlled Trial	Phase 2	2014-02-03
CTRI/2014/12/005237	Interventional	Dentistry	Randomized, Parallel Group, Active Controlled Trial	Phase 4	2014-12-01
CTRI/2014/03/004505	Interventional	Drug	Randomized, Parallel Group, Active Controlled Trial	Phase 3	2014-03-27
CTRI/2014/01/004315	Interventional	Drug	Randomized, Parallel Group, Placebo Controlled Trial	Phase 3	2014-01-16
CTRI/2014/01/004370	Interventional	Drug	Randomized, Parallel Group, Multiple Arm Trial	Phase 3	2014-01-31
CTRI/2016/08/007133	Interventional	Other (Specify) [Dermatosurgery]	Randomized, Parallel Group, Placebo Controlled Trial	Phase 2	2016-08-01
CTRI/2014/02/004389	Interventional	DrugMedical Device	Randomized, Parallel Group, Active Controlled Trial	N/A	2014-02-07
CTRI/2014/04/004567	Interventional	DrugSiddha	Single Arm Study	Phase 3	2014-04-24
CTRI/2018/09/015783	Interventional	Surgical/Anesthesia	Randomized, Parallel Group, Active Controlled Trial	Phase 2	2018-09-20
CTRI/2014/04/004571	Interventional	DrugBiologicalOther (Specify) [Recombinant]	Randomized, Parallel Group, Active Controlled Trial	Phase 3	2014-04-25
CTRI/2014/07/004793	Interventional	Medical DeviceSurgical/Anesthesia	Non-randomized, Multiple Arm Trial	Phase 4	2014-07-31
CTRI/2015/07/005972	Interventional	Surgical/Anesthesia	Randomized, Parallel Group Trial	N/A	2015-07-06
CTRI/2014/04/004538	Interventional	Vaccine	Randomized Factorial Trial	Phase 1/ Phase 2	2014-04-11
CTRI/2014/01/004353	Interventional	Yoga & Naturopathy	Randomized, Parallel Group Trial	N/A	2014-01-27
CTRI/2014/01/004339	Interventional	Vaccine	Other	Phase 2	2014-01-23
CTRI/2014/02/004417	Interventional	Drug	Randomized, Parallel Group, Active Controlled Trial	Phase 3	2014-02-18
CTRI/2014/04/004573	Interventional	Physiotherapy (Not Including YOGA)	Randomized, Crossover Trial	N/A	2014-04-25
CTRI/2014/01/004343	Interventional	Vaccine	Randomized, Parallel Group Trial	Phase 2	2014-01-23
CTRI/2014/07/004723	Interventional	Siddha	Non-randomized, Multiple Arm Trial	Phase 2	2014-07-09
CTRI/2015/06/005869	Interventional	DrugSurgical/Anesthesia	Randomized, Parallel Group Trial	Phase 2/ Phase 3	2015-06-04
CTRI/2014/02/004377	Interventional	Vaccine	Single Arm Study	Phase 1	2014-02-04
CTRI/2014/02/004425	Interventional	Probiotic	Randomized, Parallel Group, Placebo Controlled Trial	N/A	2014-02-21
CTRI/2016/04/006806	Interventional	Drug	Randomized, Parallel Group, Multiple Arm Trial	N/A	2016-04-07
CTRI/2014/03/004454	Interventional	Drug	Randomized, Parallel Group Trial	Phase 4	2014-03-06
CTRI/2014/01/004360	Interventional	Vaccine	Single Arm Study	Phase 1	2014-01-28
CTRI/2014/01/004359	Interventional	Vaccine	Single Arm Study	Phase 1	2014-01-28
CTRI/2014/01/004340	Interventional	Vaccine	Single Arm Study	Phase 1	2014-01-23
CTRI/2014/01/004358	Interventional	Vaccine	Single Arm Study	Phase 1	2014-01-28
CTRI/2014/03/004447	Interventional	Ayurveda	Randomized, Parallel Group, Placebo Controlled Trial	N/A	2014-03-05
CTRI/2014/08/004861	Interventional	Surgical/Anesthesia	Randomized, Parallel Group Trial	N/A	2014-08-11
CTRI/2018/06/014441	Interventional	Siddha	Single Arm Study	Phase 2	2018-06-07
CTRI/2014/08/004931	Interventional	DrugSiddha	Single Arm Study	Phase 2	2014-08-26
CTRI/2016/02/006655	Interventional	DrugUnani	Randomized, Parallel Group, Active Controlled Trial	N/A	2016-02-17
CTRI/2014/04/004569	Interventional	Siddha	Single Arm Study	Phase 2	2014-04-25
CTRI/2014/05/004603	Interventional	Surgical/Anesthesia	Randomized, Parallel Group, Active Controlled Trial	N/A	2014-05-16
CTRI/2014/04/004520	Interventional	Siddha	Single Arm Study	Phase 2	2014-04-03
CTRI/2017/07/009095	Interventional	Ayurveda	Randomized, Parallel Group Trial	Phase 2	2017-07-21
CTRI/2014/05/004583	Interventional	Diagnostic	Randomized, Parallel Group Trial	N/A	2014-05-06
CTRI/2014/08/004872	Interventional	Drug	Randomized, Parallel Group Trial	Phase 3	2014-08-13
CTRI/2014/03/004459	Interventional	DrugNutraceutical	Single Arm Study	Phase 3/ Phase 4	2014-03-10
CTRI/2014/04/004516	Interventional	Drug	Other	Phase 4	2014-04-02
CTRI/2015/05/005799	Interventional	Ayurveda	Single Arm Study	Phase 2	2015-05-22
CTRI/2014/08/004806	Interventional	DrugSurgical/Anesthesia	Randomized, Parallel Group Trial	Post Marketing Surveillance	2014-08-01
CTRI/2014/08/004848	Interventional	Behavioral	Randomized, Parallel Group Trial	N/A	2014-08-08
CTRI/2014/03/004507	Interventional	Surgical/Anesthesia	Randomized, Crossover Trial	Phase 1/ Phase 2	2014-03-27
CTRI/2018/05/014301	Interventional	Siddha	Single Arm Study	Phase 2	2018-05-31
CTRI/2014/09/004989	Interventional	DrugSurgical/Anesthesia	Randomized, Parallel Group, Active Controlled Trial	N/A	2014-09-08
CTRI/2014/02/004390	Interventional	Medical DeviceProcess of Care Changes	Randomized, Parallel Group, Active Controlled Trial	N/A	2014-02-07
CTRI/2014/10/005099	Interventional	Drug	Randomized, Parallel Group, Active Controlled Trial	Phase 4	2014-10-14
CTRI/2014/08/004876	Interventional	Drug	Single Arm Study	Phase 4	2014-08-13
CTRI/2014/06/004666	Interventional	Nutraceutical	Non-randomized, Active Controlled Trial	N/A	2014-06-12
CTRI/2014/10/005121	Interventional	Ayurveda	Randomized, Parallel Group, Active Controlled Trial	Phase 2	2014-10-20
CTRI/2015/07/006044	Interventional	DrugAyurvedaPreventive	Randomized, Parallel Group Trial	Phase 2	2015-07-22
CTRI/2014/09/005013	Interventional	Physiotherapy (Not Including YOGA)	Other	N/A	2014-09-12
CTRI/2014/07/004791	Interventional	Drug	Randomized, Parallel Group, Active Controlled Trial	Phase 2	2014-07-31
CTRI/2014/05/004613	Interventional	DrugAyurveda	Randomized, Parallel Group, Multiple Arm Trial	Phase 2	2014-05-22
CTRI/2014/07/004801	Interventional	Nutraceutical	Non-randomized, Placebo Controlled Trial	N/A	2014-07-31
CTRI/2015/03/005651	Interventional	Medical Device	Randomized, Parallel Group Trial	N/A	2015-03-23
CTRI/2016/07/007076	Interventional	Drug	Randomized, Parallel Group, Active Controlled Trial	Phase 3	2016-07-12
CTRI/2014/03/004458	Interventional	Behavioral	Other	N/A	2014-03-10
CTRI/2014/07/004715	Interventional	Siddha	Single Arm Study	Phase 2	2014-07-07
CTRI/2014/02/004437	Interventional	Process of Care Changes	Randomized, Parallel Group Trial	N/A	2014-02-27
CTRI/2014/07/004773	Interventional	Siddha	Single Arm Study	Phase 2	2014-07-25
CTRI/2019/08/020719	Interventional	DrugDentistry	Randomized, Parallel Group, Active Controlled Trial	Phase 4	2019-08-14
CTRI/2014/03/004478	Interventional	Homeopathy	Randomized, Parallel Group, Placebo Controlled Trial	Phase 2	2014-03-18
CTRI/2018/02/012103	Interventional	Other (Specify) [Skin Sensitivity Test]	Other	N/A	2018-02-23
CTRI/2014/04/004530	Interventional	Other (Specify) [Herbaceutical - Ayurvedic Formulation]	c("Single Arm Study", NA)	N/A	2014-04-07
CTRI/2017/08/009239	Interventional	Other (Specify) [Skin Sensitivity Test]	Other	N/A	2017-08-02
CTRI/2015/03/005659	Interventional	Ayurveda	Single Arm Study	Phase 2	2015-03-31
CTRI/2014/04/004517	Interventional	Surgical/Anesthesia	Randomized, Parallel Group, Active Controlled Trial	Phase 3/ Phase 4	2014-04-02
CTRI/2014/04/004572	Interventional	Surgical/Anesthesia	Randomized, Parallel Group, Active Controlled Trial	Phase 3/ Phase 4	2014-04-25
CTRI/2014/06/004646	Interventional	Siddha	Single Arm Study	Phase 2	2014-06-02
CTRI/2015/07/006038	Interventional	Ayurveda	Randomized, Parallel Group Trial	Phase 2	2015-07-20
CTRI/2014/08/004894	Interventional	Ayurveda	Single Arm Study	Phase 2	2014-08-20
CTRI/2015/07/006037	Interventional	Ayurveda	Randomized, Parallel Group Trial	Phase 2	2015-07-20
CTRI/2015/03/005626	Interventional	Surgical/Anesthesia	Randomized, Crossover Trial	Phase 1/ Phase 2	2015-03-12
CTRI/2014/06/004673	Interventional	Homeopathy	Randomized, Parallel Group, Placebo Controlled Trial	Phase 3	2014-06-13
CTRI/2014/02/004429	Interventional	Medical Device	Other	N/A	2014-02-24
CTRI/2015/06/005941	Interventional	Biological	Randomized, Parallel Group, Active Controlled Trial	Phase 3	2015-06-22
CTRI/2014/12/005261	Interventional	Drug	Randomized, Parallel Group, Active Controlled Trial	Phase 4	2014-12-08
CTRI/2014/06/004685	Interventional	Physiotherapy (Not Including YOGA)	Randomized, Parallel Group, Active Controlled Trial	N/A	2014-06-19
CTRI/2014/02/004433	Interventional	Nutraceutical	Other	Phase 4	2014-02-25
CTRI/2014/04/004532	Interventional	Vaccine	Randomized Factorial Trial	Phase 4	2014-04-09
CTRI/2014/04/004531	Interventional	DrugAyurveda	Randomized, Parallel Group Trial	N/A	2014-04-07
CTRI/2014/02/004416	Interventional	Drug	Randomized, Parallel Group, Placebo Controlled Trial	Phase 3	2014-02-18
CTRI/2014/06/004670	Interventional	Other (Specify) [Vitamin D]	Randomized, Parallel Group, Placebo Controlled Trial	N/A	2014-06-13
CTRI/2014/05/004632	Interventional	Siddha	Single Arm Study	Phase 2	2014-05-28
CTRI/2014/03/004481	Interventional	Medical DeviceSurgical/Anesthesia	Randomized, Parallel Group, Active Controlled Trial	Phase 3	2014-03-18
CTRI/2015/07/006010	Interventional	Ayurveda	Randomized, Parallel Group Trial	N/A	2015-07-15
CTRI/2014/06/004659	Interventional	Drug	Randomized, Parallel Group Trial	N/A	2014-06-09
CTRI/2014/03/004450	Interventional	Vaccine	Randomized, Parallel Group Trial	N/A	2014-03-05
CTRI/2014/04/004521	Interventional	Drug	Randomized, Parallel Group, Multiple Arm Trial	Phase 3	2014-04-03
CTRI/2015/07/006051	Interventional	Ayurveda	Randomized, Parallel Group, Active Controlled Trial	Phase 2	2015-07-28
CTRI/2014/08/004875	Interventional	VaccinePreventive	Non-randomized, Active Controlled Trial	Phase 4	2014-08-13
CTRI/2014/03/004502	Interventional	Nutraceutical	Randomized, Parallel Group, Placebo Controlled Trial	N/A	2014-03-26
CTRI/2015/07/005961	Interventional	Drug	Randomized, Parallel Group Trial	Phase 2/ Phase 3	2015-07-03
CTRI/2014/08/004835	Interventional	Drug	Randomized, Parallel Group, Active Controlled Trial	Phase 4	2014-08-07
CTRI/2014/03/004474	Interventional	Drug	Other	Phase 3	2014-03-13
CTRI/2014/04/004568	Interventional	VaccineBiologicalPreventive	Single Arm Study	Phase 4	2014-04-25
CTRI/2014/02/004432	Interventional	Drug	Non-randomized, Placebo Controlled Trial	Phase 4	2014-02-25
CTRI/2014/03/004442	Interventional	Biological	Non-randomized, Active Controlled Trial	Phase 1/ Phase 2	2014-03-05
CTRI/2017/10/010177	Interventional	Drug	Randomized, Parallel Group, Active Controlled Trial	N/A	2017-10-24
CTRI/2014/09/004956	Interventional	Dentistry	Randomized, Parallel Group, Placebo Controlled Trial	Phase 1/ Phase 2	2014-09-02
CTRI/2014/07/004783	Interventional	Medical Device	Single Arm Study	Phase 4	2014-07-30
CTRI/2015/07/006052	Interventional	DrugAyurveda	Randomized, Parallel Group Trial	N/A	2015-07-29
CTRI/2015/07/005968	Interventional	Drug	c("Randomized, Parallel Group, Active Controlled Trial", "A multicentric, non-inferiority randomized controlled trial (RCT) in preterm infants with RDS.")	Phase 2/ Phase 3	2015-07-06
CTRI/2014/03/004448	Interventional	DrugMedical Device	Non-randomized, Placebo Controlled Trial	Phase 4	2014-03-05
CTRI/2014/03/004462	Interventional	DrugMedical Device	Non-randomized, Placebo Controlled Trial	Phase 4	2014-03-10
CTRI/2014/07/004792	Interventional	AyurvedaDentistry	Randomized, Parallel Group, Placebo Controlled Trial	Phase 3	2014-07-31
CTRI/2014/06/004693	Interventional	DrugAyurvedaYoga & NaturopathyOther (Specify) [yogic relaxation techniques]	Randomized, Parallel Group Trial	Phase 2/ Phase 3	2014-06-23
CTRI/2014/03/004467	Interventional	DrugSurgical/AnesthesiaOther (Specify) [Acupressure]	Randomized, Parallel Group, Multiple Arm Trial	N/A	2014-03-11
CTRI/2014/08/004915	Interventional	Surgical/Anesthesia	Randomized, Parallel Group Trial	N/A	2014-08-22
CTRI/2015/05/005777	Interventional	Surgical/Anesthesia	Randomized, Parallel Group, Active Controlled Trial	Phase 4	2015-05-14
CTRI/2018/02/012117	Interventional	DrugSurgical/Anesthesia	Randomized, Parallel Group, Active Controlled Trial	N/A	2018-02-23
CTRI/2014/06/004695	Interventional	Physiotherapy (Not Including YOGA)	Randomized, Parallel Group, Active Controlled Trial	N/A	2014-06-23
CTRI/2015/01/005406	Interventional	Ayurveda	Single Arm Study	Phase 2	2015-01-14
CTRI/2014/08/004834	Interventional	Vaccine	Single Arm Study	Phase 4	2014-08-07
CTRI/2015/07/005997	Interventional	DrugSiddha	Single Arm Study	Phase 2	2015-07-14
CTRI/2014/06/004657	Interventional	Surgical/Anesthesia	Randomized, Parallel Group, Multiple Arm Trial	N/A	2014-06-05
CTRI/2014/05/004580	Interventional	Drug	Randomized, Parallel Group, Placebo Controlled Trial	N/A	2014-05-02
CTRI/2015/02/005544	Interventional	Unani	Single Arm Study	Phase 2	2015-02-16
CTRI/2015/02/005525	Interventional	Unani	Single Arm Study	Phase 2	2015-02-11
CTRI/2014/06/004677	Interventional	Process of Care Changes	Randomized, Parallel Group, Active Controlled Trial	N/A	2014-06-16
CTRI/2014/02/004436	Interventional	Process of Care Changes	Randomized, Parallel Group Trial	Phase 3	2014-02-26
CTRI/2018/03/012323	Interventional	Other (Specify) [Skin Sensitivity Test]	Other	N/A	2018-03-05
CTRI/2014/10/005149	Interventional	Drug	Randomized, Parallel Group, Placebo Controlled Trial	Phase 3	2014-10-28
CTRI/2014/06/004709	Interventional	DrugSiddha	Single Arm Study	Phase 2	2014-06-27
CTRI/2014/08/004936	Interventional	Siddha	Other	Phase 2	2014-08-27
CTRI/2015/03/005618	Interventional	Siddha	Other	Phase 2	2015-03-10
CTRI/2014/08/004916	Interventional	Siddha	Other	Phase 2	2014-08-22
CTRI/2014/08/004896	Interventional	Drug	Randomized, Parallel Group, Active Controlled Trial	Phase 3	2014-08-20
CTRI/2014/09/005051	Interventional	Siddha	Other	Phase 2	2014-09-24
CTRI/2014/12/005236	Interventional	Dentistry	Randomized, Parallel Group, Active Controlled Trial	Phase 4	2014-12-01
CTRI/2016/07/007091	Interventional	Ayurveda	Randomized, Parallel Group, Active Controlled Trial	Phase 3/ Phase 4	2016-07-13
CTRI/2016/03/006758	Interventional	Vaccine	Randomized, Parallel Group, Placebo Controlled Trial	Phase 1	2016-03-21
CTRI/2014/08/004930	Interventional	Siddha	Other	Phase 2	2014-08-26
CTRI/2015/06/005905	Interventional	Surgical/Anesthesia	Randomized, Parallel Group Trial	Post Marketing Surveillance	2015-06-10
CTRI/2016/07/007104	Interventional	Medical Device	Randomized, Parallel Group Trial	N/A	2016-07-20
CTRI/2014/10/005117	Interventional	Medical Device	Randomized, Parallel Group, Placebo Controlled Trial	N/A	2014-10-17
CTRI/2014/08/004921	Interventional	DrugSurgical/Anesthesia	Randomized, Parallel Group, Placebo Controlled Trial	N/A	2014-08-25
CTRI/2014/12/005309	Interventional	Process of Care ChangesOther (Specify) [Kangaroo Care]	Randomized, Parallel Group Trial	N/A	2014-12-17
CTRI/2014/12/005293	Interventional	Ayurveda	Single Arm Study	Phase 2	2014-12-15
CTRI/2014/10/005105	Interventional	Process of Care Changes	Randomized, Parallel Group Trial	Phase 4	2014-10-15
CTRI/2014/03/004490	Interventional	DrugAyurveda	Randomized, Parallel Group, Active Controlled Trial	N/A	2014-03-21
CTRI/2014/09/004968	Interventional	Yoga & Naturopathy	Randomized, Parallel Group, Multiple Arm Trial	N/A	2014-09-03
CTRI/2014/06/004658	Interventional	Drug	Randomized, Parallel Group, Placebo Controlled Trial	Phase 4	2014-06-06
CTRI/2016/01/006566	Interventional	Physiotherapy (Not Including YOGA)	Randomized, Parallel Group, Active Controlled Trial	Phase 2	2016-01-27
CTRI/2014/09/005052	Interventional	Siddha	Single Arm Study	Phase 2	2014-09-24
CTRI/2014/12/005233	Interventional	Drug	Non-randomized, Active Controlled Trial	Phase 3	2014-12-01
CTRI/2014/09/005072	Interventional	Siddha	Single Arm Study	Phase 2	2014-09-29
CTRI/2014/08/004928	Interventional	Behavioral	Randomized, Parallel Group Trial	N/A	2014-08-26
CTRI/2014/12/005287	Interventional	Medical Device	Randomized, Parallel Group, Active Controlled Trial	N/A	2014-12-12
CTRI/2014/05/004595	Interventional	BehavioralOther (Specify) [Teaching the patients on self care ]	Randomized, Parallel Group Trial	Phase 3	2014-05-13
CTRI/2014/09/004969	Interventional	Surgical/Anesthesia	Randomized, Parallel Group, Multiple Arm Trial	N/A	2014-09-03
CTRI/2014/09/004942	Interventional	DrugSurgical/Anesthesia	Randomized, Parallel Group Trial	Phase 2	2014-09-01
CTRI/2015/01/005381	Interventional	Siddha	Single Arm Study	Phase 2	2015-01-09
CTRI/2014/12/005239	Interventional	DrugRadiation Therapy	Randomized, Parallel Group, Active Controlled Trial	Phase 3	2014-12-02
CTRI/2014/03/004451	Interventional	Drug	Randomized, Parallel Group, Placebo Controlled Trial	Phase 4	2014-03-06
CTRI/2014/04/004537	Interventional	Surgical/Anesthesia	Randomized, Parallel Group, Multiple Arm Trial	N/A	2014-04-09
CTRI/2015/03/005619	Interventional	Medical Device	Single Arm Study	N/A	2015-03-10
CTRI/2014/09/005024	Interventional	Other (Specify) [Human Patch Test]	Single Arm Study	N/A	2014-09-15
CTRI/2017/03/007994	Interventional	Drug	Randomized, Parallel Group, Active Controlled Trial	N/A	2017-03-02
CTRI/2014/07/004774	Interventional	Process of Care Changes	Randomized, Parallel Group Trial	N/A	2014-07-25
CTRI/2016/02/006654	Interventional	Diagnostic	Randomized, Parallel Group Trial	N/A	2016-02-17
CTRI/2014/10/005085	Interventional	DrugAyurveda	Randomized, Parallel Group, Active Controlled Trial	Phase 1/ Phase 2	2014-10-08
CTRI/2014/09/004960	Interventional	Surgical/Anesthesia	Randomized, Crossover Trial	N/A	2014-09-02
CTRI/2014/06/004694	Interventional	DrugSurgical/Anesthesia	Randomized, Crossover Trial	Phase 3/ Phase 4	2014-06-23
CTRI/2014/04/004541	Interventional	Drug	Randomized, Parallel Group Trial	N/A	2014-04-11
CTRI/2014/08/004825	Interventional	Siddha	Single Arm Study	Phase 2	2014-08-05
CTRI/2014/07/004758	Interventional	Siddha	Non-randomized, Multiple Arm Trial	Phase 2	2014-07-25
CTRI/2014/03/004498	Interventional	Other (Specify)	Randomized, Parallel Group, Placebo Controlled Trial	N/A	2014-03-25
CTRI/2014/04/004545	Interventional	Drug	Randomized, Parallel Group Trial	N/A	2014-04-17
CTRI/2016/10/007346	Interventional	Drug	Randomized, Parallel Group Trial	Phase 3	2016-10-06
CTRI/2014/10/005087	Interventional	Biological	Randomized, Parallel Group, Active Controlled Trial	Phase 2	2014-10-09
CTRI/2014/05/004594	Interventional	Surgical/Anesthesia	Randomized, Parallel Group, Multiple Arm Trial	N/A	2014-05-13
CTRI/2014/08/004924	Interventional	DrugUnani	Randomized, Parallel Group, Active Controlled Trial	Phase 2/ Phase 3	2014-08-25
CTRI/2014/09/005059	Interventional	Other (Specify) [Human Patch Test]	Single Arm Study	N/A	2014-09-25
CTRI/2014/09/004976	Interventional	Surgical/AnesthesiaDiagnostic	Randomized, Parallel Group, Active Controlled Trial	Phase 3	2014-09-04
CTRI/2014/09/005030	Interventional	Siddha	Single Arm Study	Phase 2	2014-09-17
CTRI/2014/04/004525	Interventional	Medical Device	Randomized, Parallel Group Trial	N/A	2014-04-04
CTRI/2014/09/004987	Interventional	Drug	Randomized, Parallel Group, Multiple Arm Trial	Phase 3	2014-09-08
CTRI/2015/02/005528	Interventional	Unani	Single Arm Study	Phase 2	2015-02-11
CTRI/2015/03/005610	Interventional	Unani	Single Arm Study	Phase 2	2015-03-05
CTRI/2015/03/005608	Interventional	Unani	Single Arm Study	Phase 2	2015-03-04
CTRI/2015/02/005551	Interventional	Unani	Single Arm Study	Phase 2	2015-02-18
CTRI/2015/02/005591	Interventional	Unani	Single Arm Study	Phase 2	2015-02-27
CTRI/2015/02/005526	Interventional	Unani	Single Arm Study	Phase 2	2015-02-11
CTRI/2015/03/005633	Interventional	Unani	Single Arm Study	Phase 2	2015-03-13
CTRI/2014/10/005098	Interventional	Drug	Randomized, Parallel Group, Active Controlled Trial	Phase 3	2014-10-14
CTRI/2015/01/005405	Interventional	Drug	Randomized, Parallel Group Trial	Phase 3	2015-01-14
CTRI/2016/11/007463	Interventional	Surgical/Anesthesia	Randomized, Parallel Group, Multiple Arm Trial	N/A	2016-11-10
CTRI/2014/08/004828	Interventional	Siddha	Single Arm Study	Phase 2	2014-08-06
CTRI/2014/12/005277	Interventional	Drug	Non-randomized, Active Controlled Trial	Phase 4	2014-12-11
CTRI/2016/03/006775	Interventional	Other (Specify) [skin sensitivity]	Other	N/A	2016-03-31
CTRI/2014/09/004946	Interventional	Medical Device	Randomized, Parallel Group, Active Controlled Trial	N/A	2014-09-01
CTRI/2014/09/004978	Interventional	Surgical/Anesthesia	Randomized, Parallel Group Trial	N/A	2014-09-05
CTRI/2014/04/004553	Interventional	DrugSurgical/Anesthesia	Randomized, Parallel Group, Active Controlled Trial	N/A	2014-04-22
CTRI/2014/05/004596	Interventional	DrugSurgical/Anesthesia	Randomized, Parallel Group, Placebo Controlled Trial	N/A	2014-05-13
CTRI/2014/10/005141	Interventional	Drug	Randomized, Parallel Group, Multiple Arm Trial	Phase 4	2014-10-24
CTRI/2014/08/004900	Interventional	Process of Care ChangesOther (Specify) [Patient education]	Randomized, Parallel Group Trial	N/A	2014-08-20
CTRI/2014/07/004759	Interventional	Surgical/Anesthesia	Randomized, Parallel Group Trial	N/A	2014-07-25
CTRI/2014/10/005086	Interventional	Drug	Randomized, Parallel Group, Multiple Arm Trial	Phase 2	2014-10-09
CTRI/2014/04/004519	Interventional	PreventiveOther (Specify) [Oral Malodor and oral pathogen]	Randomized, Parallel Group, Placebo Controlled Trial	Phase 2	2014-04-02
CTRI/2014/05/004597	Interventional	Surgical/Anesthesia	Randomized, Parallel Group, Active Controlled Trial	N/A	2014-05-15
CTRI/2014/09/004991	Interventional	Surgical/Anesthesia	Single Arm Study	N/A	2014-09-08
CTRI/2019/03/018249	Interventional	DrugSurgical/Anesthesia	Randomized, Parallel Group, Multiple Arm Trial	N/A	2019-03-25
CTRI/2015/06/005857	Interventional	Drug	Randomized, Parallel Group, Placebo Controlled Trial	Phase 3	2015-06-03
CTRI/2015/03/005604	Interventional	Surgical/Anesthesia	Single Arm Study	N/A	2015-03-04
CTRI/2014/09/005003	Interventional	Medical DeviceScreening	Non-randomized, Active Controlled Trial	N/A	2014-09-10
CTRI/2014/10/005092	Interventional	DrugSurgical/Anesthesia	Randomized, Parallel Group Trial	N/A	2014-10-13
CTRI/2014/08/004937	Interventional	Behavioral	Other	N/A	2014-08-27
CTRI/2014/05/004640	Interventional	Surgical/Anesthesia	Other	N/A	2014-05-29
CTRI/2016/01/006572	Interventional	Ayurveda	Single Arm Study	Post Marketing Surveillance	2016-01-28
CTRI/2014/10/005101	Interventional	Surgical/Anesthesia	Non-randomized, Active Controlled Trial	N/A	2014-10-14
CTRI/2018/05/013773	Interventional	DrugRadiation Therapy	Randomized, Parallel Group, Active Controlled Trial	Phase 3	2018-05-08
CTRI/2015/05/005804	Interventional	Nutraceutical	Randomized, Parallel Group Trial	Phase 3	2015-05-25
CTRI/2014/05/004601	Interventional	Surgical/Anesthesia	Randomized, Parallel Group, Active Controlled Trial	N/A	2014-05-15
CTRI/2014/08/004891	Interventional	Drug	Randomized, Parallel Group Trial	Phase 3	2014-08-19
CTRI/2014/04/004527	Interventional	PreventiveNutraceutical	Other	N/A	2014-04-07
CTRI/2014/12/005274	Interventional	Drug	Randomized, Parallel Group Trial	Phase 3	2014-12-10
CTRI/2016/05/006963	Interventional	Process of Care ChangesBehavioral	Cluster Randomized Trial	N/A	2016-05-25
CTRI/2014/04/004570	Interventional	Surgical/Anesthesia	Single Arm Study	N/A	2014-04-25
CTRI/2014/04/004558	Interventional	Medical Device	Randomized, Parallel Group Trial	N/A	2014-04-23
CTRI/2014/09/005040	Interventional	Surgical/Anesthesia	Non-randomized, Active Controlled Trial	N/A	2014-09-19
CTRI/2014/10/005079	Interventional	Drug	Randomized, Parallel Group Trial	Phase 3	2014-10-07
CTRI/2014/05/004593	Interventional	DrugSurgical/Anesthesia	Randomized, Parallel Group, Active Controlled Trial	N/A	2014-05-13
CTRI/2014/06/004698	Interventional	DrugSurgical/Anesthesia	Randomized, Parallel Group, Placebo Controlled Trial	Phase 4	2014-06-23
CTRI/2014/09/005005	Interventional	Surgical/Anesthesia	Other	N/A	2014-09-10
CTRI/2014/12/005273	Interventional	Drug	Single Arm Study	N/A	2014-12-10
CTRI/2014/08/004817	Interventional	Diagnostic	Other	N/A	2014-08-04
CTRI/2014/09/005070	Interventional	Drug	Randomized, Crossover Trial	N/A	2014-09-26
CTRI/2014/08/004812	Interventional	Siddha	Non-randomized, Multiple Arm Trial	Phase 2	2014-08-04
CTRI/2015/09/006213	Interventional	BiologicalSurgical/AnesthesiaDentistry	Randomized, Parallel Group, Multiple Arm Trial	Post Marketing Surveillance	2015-09-28
CTRI/2015/06/005912	Interventional	Physiotherapy (Not Including YOGA)	Randomized, Parallel Group, Active Controlled Trial	Phase 4	2015-06-15
CTRI/2014/09/005018	Interventional	Ayurveda	Single Arm Study	Phase 2	2014-09-15
CTRI/2014/08/004917	Interventional	Ayurveda	Single Arm Study	Phase 3	2014-08-22
CTRI/2014/12/005251	Interventional	Surgical/Anesthesia	Single Arm Study	N/A	2014-12-04
CTRI/2014/09/004947	Interventional	Dentistry	Randomized, Parallel Group Trial	N/A	2014-09-01
CTRI/2014/05/004578	Interventional	Dentistry	Randomized, Parallel Group Trial	N/A	2014-05-02
CTRI/2015/01/005442	Interventional	Drug	Other	N/A	2015-01-22
CTRI/2014/09/004992	Interventional	Surgical/Anesthesia	Non-randomized, Active Controlled Trial	N/A	2014-09-08
CTRI/2014/12/005331	Interventional	Ayurveda	Single Arm Study	Phase 3	2014-12-30
CTRI/2014/09/005017	Interventional	Ayurveda	Single Arm Study	Phase 2	2014-09-15
CTRI/2014/05/004605	Interventional	Drug	Randomized, Parallel Group Trial	Phase 3	2014-05-19
CTRI/2014/06/004687	Interventional	Drug	Randomized, Parallel Group, Placebo Controlled Trial	N/A	2014-06-19
CTRI/2014/10/005148	Interventional	DrugSurgical/Anesthesia	Non-randomized, Multiple Arm Trial	Phase 4	2014-10-28
CTRI/2017/12/010872	Interventional	Medical Device	Randomized, Parallel Group Trial	Phase 1/ Phase 2	2017-12-13
CTRI/2014/04/004533	Interventional	Medical Device	Single Arm Study	Phase 3	2014-04-09
CTRI/2014/07/004739	Interventional	Drug	Randomized, Parallel Group Trial	N/A	2014-07-15
CTRI/2014/06/004679	Interventional	DrugSurgical/Anesthesia	Other	N/A	2014-06-17
CTRI/2014/06/004707	Interventional	Vaccine	Randomized, Parallel Group, Placebo Controlled Trial	Phase 3	2014-06-26
CTRI/2015/08/006120	Interventional	DrugAyurveda	Other	Phase 1/ Phase 2	2015-08-20
CTRI/2014/08/004814	Interventional	Ayurveda	Single Arm Study	Phase 3	2014-08-04
CTRI/2019/07/020209	Interventional	Medical Device	Randomized, Parallel Group Trial	Phase 2	2019-07-16
CTRI/2014/07/004722	Interventional	DrugBiological	Randomized, Parallel Group Trial	Phase 3	2014-07-08
CTRI/2014/10/005102	Interventional	Drug	Randomized, Crossover Trial	N/A	2014-10-14
CTRI/2015/01/005404	Interventional	Yoga & Naturopathy	Randomized, Parallel Group Trial	Phase 2/ Phase 3	2015-01-14
CTRI/2014/10/005081	Interventional	Ayurveda	Non-randomized, Active Controlled Trial	Phase 2/ Phase 3	2014-10-08
CTRI/2014/10/005107	Interventional	Vaccine	Randomized, Parallel Group, Placebo Controlled Trial	Phase 3	2014-10-15
CTRI/2014/06/004682	Interventional	Surgical/Anesthesia	Randomized, Crossover Trial	Phase 3/ Phase 4	2014-06-18
CTRI/2016/09/007328	Interventional	DrugAyurveda	Randomized, Parallel Group, Active Controlled Trial	Phase 4	2016-09-30
CTRI/2016/12/007548	Interventional	Drug	Randomized, Parallel Group, Placebo Controlled Trial	Phase 4	2016-12-07
CTRI/2014/09/004979	Interventional	Vaccine	Randomized, Parallel Group, Multiple Arm Trial	N/A	2014-09-05
CTRI/2014/09/005047	Interventional	Behavioral	Single Arm Study	N/A	2014-09-24
CTRI/2014/06/004706	Interventional	DrugSurgical/AnesthesiaOther (Specify) [Efficacy study]	Randomized, Parallel Group, Placebo Controlled Trial	N/A	2014-06-26
CTRI/2015/01/005469	Interventional	Siddha	Other	Phase 2	2015-01-27
CTRI/2014/05/004589	Interventional	Homeopathy	Randomized, Parallel Group, Placebo Controlled Trial	Phase 2/ Phase 3	2014-05-09
CTRI/2014/06/004692	Interventional	Surgical/Anesthesia	Randomized, Parallel Group Trial	N/A	2014-06-20
CTRI/2019/04/018576	Interventional	Drug	Randomized, Parallel Group Trial	Phase 2/ Phase 3	2019-04-12
CTRI/2014/05/004639	Interventional	Medical Device	Single Arm Study	N/A	2014-05-29
CTRI/2014/05/004590	Interventional	Homeopathy	Single Arm Study	Phase 1/ Phase 2	2014-05-09
CTRI/2014/10/005116	Interventional	Process of Care Changes	Randomized, Parallel Group Trial	N/A	2014-10-17
CTRI/2014/05/004591	Interventional	Homeopathy	Single Arm Study	Phase 1/ Phase 2	2014-05-09
CTRI/2015/02/005562	Interventional	DrugUnani	Single Arm Study	Phase 2	2015-02-23
CTRI/2014/11/005203	Interventional	Dentistry	Randomized, Parallel Group Trial	N/A	2014-11-14
CTRI/2014/06/004664	Interventional	PreventiveBehavioral	Cluster Randomized Trial	Phase 3	2014-06-11
CTRI/2015/01/005474	Interventional	Ayurveda	Single Arm Study	Phase 3	2015-01-29
CTRI/2014/05/004612	Interventional	DrugSurgical/Anesthesia	Randomized, Parallel Group, Active Controlled Trial	N/A	2014-05-22
CTRI/2014/04/004564	Interventional	Surgical/Anesthesia	Randomized, Parallel Group Trial	N/A	2014-04-24
CTRI/2014/04/004563	Interventional	Surgical/Anesthesia	Randomized, Parallel Group Trial	N/A	2014-04-24
CTRI/2015/01/005402	Interventional	Nutraceutical	Randomized, Parallel Group, Placebo Controlled Trial	Phase 2	2015-01-14
CTRI/2014/07/004802	Interventional	Siddha	Single Arm Study	Phase 2	2014-07-31
CTRI/2014/04/004575	Interventional	Medical DeviceSurgical/Anesthesia	Randomized, Parallel Group Trial	N/A	2014-04-28
CTRI/2016/01/006552	Interventional	DrugAyurveda	Single Arm Study	Phase 2	2016-01-21
CTRI/2015/01/005429	Interventional	Ayurveda	Single Arm Study	Phase 2	2015-01-20
CTRI/2014/10/005103	Interventional	Diagnostic	Other	N/A	2014-10-14
CTRI/2015/07/006021	Interventional	Drug	Randomized, Parallel Group Trial	Phase 4	2015-07-16
CTRI/2014/08/004819	Interventional	Drug	Randomized, Parallel Group Trial	Phase 2	2014-08-04
CTRI/2014/09/005075	Interventional	Drug	Randomized, Parallel Group, Placebo Controlled Trial	Phase 2	2014-09-30
CTRI/2014/10/005133	Interventional	Physiotherapy (Not Including YOGA)	Randomized, Parallel Group Trial	N/A	2014-10-22
CTRI/2014/05/004643	Interventional	Surgical/Anesthesia	Randomized, Parallel Group, Active Controlled Trial	Phase 3	2014-05-30
CTRI/2014/06/004650	Interventional	Surgical/Anesthesia	Other	Phase 3/ Phase 4	2014-06-03
CTRI/2015/01/005376	Interventional	PreventiveBehavioralOther (Specify) [Lifestyle]	Randomized, Parallel Group Trial	N/A	2015-01-07
CTRI/2018/04/013361	Interventional	Drug	Randomized, Parallel Group Trial	Phase 4	2018-04-19
CTRI/2014/08/004810	Interventional	DrugSurgical/Anesthesia	Randomized, Parallel Group, Placebo Controlled Trial	N/A	2014-08-01
CTRI/2014/05/004587	Interventional	ProbioticNutraceutical	Randomized, Parallel Group, Placebo Controlled Trial	Phase 2	2014-05-09
CTRI/2014/07/004775	Interventional	Ayurveda	Randomized, Parallel Group Trial	Phase 1/ Phase 2	2014-07-25
CTRI/2015/08/006099	Interventional	Other (Specify) [Pranic Healing]	Randomized, Parallel Group, Active Controlled Trial	N/A	2015-08-14
CTRI/2014/08/004904	Interventional	Drug	Randomized, Parallel Group Trial	Phase 4	2014-08-21
CTRI/2014/07/004761	Interventional	Ayurveda	Randomized, Parallel Group Trial	Phase 1/ Phase 2	2014-07-25
CTRI/2014/07/004803	Interventional	Medical Device	Other	Phase 4	2014-07-31
CTRI/2014/09/005014	Interventional	Medical Device	Randomized, Parallel Group Trial	N/A	2014-09-15
CTRI/2015/01/005473	Interventional	Ayurveda	Single Arm Study	Phase 2	2015-01-28
CTRI/2014/09/004996	Interventional	Other (Specify) [Intraoperative Blood salvage]	Randomized, Parallel Group Trial	N/A	2014-09-09
CTRI/2015/02/005512	Interventional	Siddha	Other	Phase 3	2015-02-09
CTRI/2014/05/004579	Interventional	Nutraceutical	Randomized, Parallel Group, Multiple Arm Trial	Phase 4	2014-05-02
CTRI/2016/09/007280	Interventional	DrugAyurvedaPreventiveDentistry	Randomized, Parallel Group, Active Controlled Trial	Phase 2	2016-09-16
CTRI/2014/07/004798	Interventional	Ayurveda	Randomized, Parallel Group Trial	Phase 2	2014-07-31
CTRI/2014/10/005106	Interventional	Ayurveda	Randomized, Crossover Trial	N/A	2014-10-15
CTRI/2014/05/004588	Interventional	Drug	Randomized, Parallel Group, Placebo Controlled Trial	Phase 4	2014-05-09
CTRI/2015/01/005384	Interventional	AyurvedaOther (Specify) [Panchakarma Therapy]	Randomized, Parallel Group Trial	N/A	2015-01-12
CTRI/2016/01/006480	Interventional	Drug	Randomized, Parallel Group Trial	Phase 3/ Phase 4	2016-01-05
CTRI/2018/03/012610	Interventional	DrugSurgical/Anesthesia	Randomized, Parallel Group Trial	N/A	2018-03-16
CTRI/2017/10/010206	Interventional	Biological	Randomized, Parallel Group Trial	Phase 3	2017-10-26
CTRI/2015/01/005466	Interventional	Siddha	Single Arm Study	Phase 2	2015-01-27
CTRI/2014/10/005110	Interventional	Dentistry	Other	N/A	2014-10-15
CTRI/2014/06/004697	Interventional	Surgical/Anesthesia	Randomized, Parallel Group, Active Controlled Trial	N/A	2014-06-23
CTRI/2014/11/005181	Interventional	Drug	Other	N/A	2014-11-07
CTRI/2018/03/012547	Interventional	Drug	Randomized, Parallel Group, Active Controlled Trial	Phase 4	2018-03-13
CTRI/2014/09/005032	Interventional	Nutraceutical	Randomized, Parallel Group, Active Controlled Trial	N/A	2014-09-18
CTRI/2014/06/004684	Interventional	BiologicalDentistry	Non-randomized, Active Controlled Trial	Phase 2/ Phase 3	2014-06-19
CTRI/2014/11/005160	Interventional	AyurvedaOther (Specify) [leaf]	Randomized, Crossover Trial	Phase 3/ Phase 4	2014-11-03
CTRI/2014/08/004818	Interventional	Surgical/Anesthesia	Randomized, Parallel Group Trial	N/A	2014-08-04
CTRI/2018/03/012746	Interventional	Surgical/Anesthesia	Randomized, Parallel Group Trial	N/A	2018-03-22
CTRI/2016/12/007533	Interventional	Diagnostic	Other	N/A	2016-12-05
CTRI/2015/04/005712	Interventional	Other (Specify) [A cosmetic interventional study]	Randomized, Parallel Group, Multiple Arm Trial	N/A	2015-04-24
CTRI/2014/08/004873	Interventional	Yoga & NaturopathyPreventivePhysiotherapy (Not Including YOGA)	Randomized, Parallel Group, Active Controlled Trial	N/A	2014-08-13
CTRI/2015/12/006454	Interventional	Drug	Single Arm Study	Phase 2	2015-12-22
CTRI/2015/05/005752	Interventional	DrugSurgical/Anesthesia	Randomized, Parallel Group, Placebo Controlled Trial	N/A	2015-05-06
CTRI/2014/07/004789	Interventional	Surgical/Anesthesia	Other	N/A	2014-07-31
CTRI/2014/05/004633	Interventional	Nutraceutical	Randomized, Parallel Group, Placebo Controlled Trial	N/A	2014-05-29
CTRI/2015/04/005717	Interventional	Drug	Randomized, Parallel Group Trial	Phase 3	2015-04-24
CTRI/2014/12/005265	Interventional	Drug	Randomized, Parallel Group, Placebo Controlled Trial	Phase 3	2014-12-08
CTRI/2014/09/005033	Interventional	Drug	Randomized, Parallel Group, Active Controlled Trial	Phase 3	2014-09-18
CTRI/2015/04/005727	Interventional	Drug	Randomized, Parallel Group, Placebo Controlled Trial	N/A	2015-04-29
CTRI/2015/01/005446	Interventional	Surgical/Anesthesia	Other	Phase 3	2015-01-22
CTRI/2016/08/007161	Interventional	Radiation Therapy	Randomized, Parallel Group, Active Controlled Trial	Phase 2/ Phase 3	2016-08-05
CTRI/2016/09/007250	Interventional	Surgical/Anesthesia	Randomized, Parallel Group Trial	N/A	2016-09-07
CTRI/2014/05/004628	Interventional	Drug	Randomized, Parallel Group, Placebo Controlled Trial	N/A	2014-05-27
CTRI/2014/07/004787	Interventional	Medical Device	Other	Phase 4	2014-07-30
CTRI/2017/03/008208	Interventional	Yoga & Naturopathy	Other	N/A	2017-03-27
CTRI/2017/09/009770	Interventional	Yoga & Naturopathy	Other	N/A	2017-09-14
CTRI/2014/08/004882	Interventional	Drug	Randomized Factorial Trial	Phase 4	2014-08-14
CTRI/2014/07/004757	Interventional	Process of Care Changes	Randomized, Parallel Group Trial	N/A	2014-07-25
CTRI/2014/09/004983	Interventional	Other (Specify) [ Dietary Diversification]	Cluster Randomized Trial	N/A	2014-09-05
CTRI/2014/12/005301	Interventional	Yoga & Naturopathy	Randomized, Parallel Group, Active Controlled Trial	N/A	2014-12-16
CTRI/2014/06/004702	Interventional	Ayurveda	Randomized, Parallel Group Trial	N/A	2014-06-24
CTRI/2014/12/005307	Interventional	Medical Device	Randomized, Parallel Group, Placebo Controlled Trial	N/A	2014-12-16
CTRI/2014/12/005333	Interventional	DrugSurgical/AnesthesiaPreventive	Randomized, Parallel Group Trial	N/A	2014-12-30
CTRI/2014/05/004585	Interventional	Surgical/AnesthesiaDiagnostic	Single Arm Study	N/A	2014-05-08
CTRI/2014/08/004805	Interventional	Drug	Randomized, Parallel Group, Active Controlled Trial	Phase 2	2014-08-01
CTRI/2015/08/006071	Interventional	Drug	Randomized, Crossover Trial	N/A	2015-08-03
CTRI/2014/09/005074	Interventional	Biological	Other	Phase 3	2014-09-30
CTRI/2015/10/006256	Interventional	Surgical/Anesthesia	Randomized, Parallel Group, Placebo Controlled Trial	N/A	2015-10-13
CTRI/2014/09/005000	Interventional	Drug	Randomized, Parallel Group, Active Controlled Trial	Phase 4	2014-09-10
CTRI/2014/07/004795	Interventional	Surgical/Anesthesia	Randomized, Parallel Group Trial	N/A	2014-07-31
CTRI/2014/11/005180	Interventional	Siddha	Single Arm Study	Phase 3	2014-11-07
CTRI/2015/05/005823	Interventional	DrugSurgical/Anesthesia	Single Arm Study	Phase 4	2015-05-27
CTRI/2017/11/010703	Interventional	Drug	Single Arm Study	N/A	2017-11-29
CTRI/2014/05/004635	Interventional	Ayurveda	Randomized, Parallel Group, Placebo Controlled Trial	N/A	2014-05-29
CTRI/2015/07/006041	Interventional	DrugAyurveda	Randomized, Parallel Group, Placebo Controlled Trial	Phase 1/ Phase 2	2015-07-21
CTRI/2014/06/004651	Interventional	DrugSurgical/Anesthesia	Randomized, Parallel Group, Placebo Controlled Trial	N/A	2014-06-03
CTRI/2015/01/005428	Interventional	Surgical/Anesthesia	Randomized, Parallel Group, Active Controlled Trial	N/A	2015-01-20
CTRI/2014/06/004649	Interventional	Process of Care Changes	Randomized, Parallel Group Trial	N/A	2014-06-03
CTRI/2018/03/012327	Interventional	Drug	Randomized, Parallel Group, Placebo Controlled Trial	Phase 4	2018-03-05
CTRI/2014/09/004974	Interventional	Siddha	Non-randomized, Multiple Arm Trial	Phase 2	2014-09-04
CTRI/2015/01/005456	Interventional	Drug	Randomized, Parallel Group Trial	N/A	2015-01-23
CTRI/2014/08/004842	Interventional	Drug	Randomized Factorial Trial	Phase 4	2014-08-07
CTRI/2015/02/005590	Interventional	Ayurveda	Single Arm Study	N/A	2015-02-26
CTRI/2014/07/004742	Interventional	DrugBiological	Randomized, Parallel Group, Active Controlled Trial	Phase 3	2014-07-16
CTRI/2014/07/004724	Interventional	BiologicalPreventive	Randomized, Parallel Group, Active Controlled Trial	N/A	2014-07-10
CTRI/2015/01/005463	Interventional	Drug	Non-randomized, Active Controlled Trial	Phase 3/ Phase 4	2015-01-27
CTRI/2015/01/005464	Interventional	Drug	Non-randomized, Active Controlled Trial	Phase 3/ Phase 4	2015-01-27
CTRI/2014/06/004656	Interventional	Process of Care Changes	Randomized, Parallel Group Trial	N/A	2014-06-05
CTRI/2015/06/005906	Interventional	Process of Care Changes	Randomized, Parallel Group Trial	N/A	2015-06-10
CTRI/2014/06/004647	Interventional	Drug	Other	Phase 1	2014-06-02
CTRI/2018/02/011971	Interventional	Other (Specify) [Skin Sensitivity]	Other	N/A	2018-02-19
CTRI/2015/01/005392	Interventional	Drug	Randomized, Parallel Group, Placebo Controlled Trial	N/A	2015-01-13
CTRI/2015/06/005923	Interventional	DrugSurgical/Anesthesia	Randomized, Parallel Group, Placebo Controlled Trial	Phase 3/ Phase 4	2015-06-17
CTRI/2014/07/004760	Interventional	Drug	Randomized, Parallel Group Trial	Phase 3	2014-07-25
CTRI/2016/03/006710	Interventional	Drug	Randomized, Parallel Group, Placebo Controlled Trial	Phase 3	2016-03-04
CTRI/2014/10/005104	Interventional	Ayurveda	Single Arm Study	Phase 3/ Phase 4	2014-10-15
CTRI/2014/06/004660	Interventional	Ayurveda	Non-randomized, Active Controlled Trial	N/A	2014-06-09
CTRI/2016/09/007298	Interventional	Ayurveda	Single Arm Study	Phase 1	2016-09-20
CTRI/2014/09/004999	Interventional	Drug	Randomized, Parallel Group, Active Controlled Trial	Phase 4	2014-09-10
CTRI/2015/02/005565	Interventional	DrugAyurveda	Randomized, Parallel Group, Active Controlled Trial	Phase 4	2015-02-23
CTRI/2014/08/004850	Interventional	Behavioral	Randomized, Parallel Group, Active Controlled Trial	N/A	2014-08-08
CTRI/2014/12/005302	Interventional	Surgical/Anesthesia	Randomized, Parallel Group Trial	N/A	2014-12-16
CTRI/2014/12/005247	Interventional	Nutraceutical	Randomized, Parallel Group, Placebo Controlled Trial	N/A	2014-12-04
CTRI/2014/09/005007	Interventional	Drug	Randomized, Parallel Group, Active Controlled Trial	Phase 3	2014-09-11
CTRI/2014/11/005197	Interventional	Dentistry	Randomized, Parallel Group Trial	N/A	2014-11-12
CTRI/2015/07/006001	Interventional	DrugDentistry	Randomized, Parallel Group, Placebo Controlled Trial	Phase 4	2015-07-15
CTRI/2016/05/006945	Interventional	Surgical/Anesthesia	Randomized, Parallel Group, Active Controlled Trial	Phase 2/ Phase 3	2016-05-17
CTRI/2014/07/004777	Interventional	Medical DeviceSurgical/Anesthesia	Randomized, Parallel Group, Active Controlled Trial	N/A	2014-07-25
CTRI/2014/07/004727	Interventional	Nutraceutical	Randomized, Parallel Group, Placebo Controlled Trial	N/A	2014-07-10
CTRI/2014/09/005037	Interventional	Surgical/Anesthesia	Randomized, Parallel Group, Placebo Controlled Trial	N/A	2014-09-18
CTRI/2014/06/004704	Interventional	Ayurveda	Single Arm Study	Phase 3	2014-06-25
CTRI/2015/07/005973	Interventional	Behavioral	Randomized, Parallel Group, Active Controlled Trial	Phase 2	2015-07-06
CTRI/2014/08/004920	Interventional	Surgical/AnesthesiaDiagnostic	Single Arm Study	N/A	2014-08-25
CTRI/2014/07/004763	Interventional	Surgical/Anesthesia	Randomized, Parallel Group Trial	Phase 4	2014-07-25
CTRI/2015/09/006175	Interventional	Drug	Randomized, Parallel Group Trial	N/A	2015-09-11
CTRI/2015/01/005452	Interventional	Drug	Randomized, Parallel Group, Active Controlled Trial	Phase 3	2015-01-23
CTRI/2014/09/004963	Interventional	Medical DeviceSurgical/Anesthesia	Randomized, Parallel Group, Active Controlled Trial	N/A	2014-09-03
CTRI/2016/04/006801	Interventional	Ayurveda	Single Arm Study	Phase 2	2016-04-05
CTRI/2015/07/006060	Interventional	DrugAyurveda	Randomized, Parallel Group Trial	Phase 1	2015-07-31
CTRI/2014/11/005218	Interventional	Drug	Randomized, Parallel Group, Placebo Controlled Trial	Phase 4	2014-11-21
CTRI/2014/08/004811	Interventional	Drug	Randomized, Parallel Group, Placebo Controlled Trial	N/A	2014-08-04
CTRI/2014/07/004790	Interventional	Diagnostic	Other	Phase 2	2014-07-31
CTRI/2015/01/005477	Interventional	Drug	Randomized, Parallel Group, Multiple Arm Trial	Phase 2/ Phase 3	2015-01-30
CTRI/2014/06/004675	Interventional	Surgical/Anesthesia	Randomized, Parallel Group, Placebo Controlled Trial	N/A	2014-06-13
CTRI/2014/06/004680	Interventional	DrugSurgical/Anesthesia	Randomized, Parallel Group, Multiple Arm Trial	N/A	2014-06-17
CTRI/2014/07/004731	Interventional	Surgical/Anesthesia	Randomized, Parallel Group, Placebo Controlled Trial	N/A	2014-07-11
CTRI/2015/01/005403	Interventional	DrugAyurveda	Randomized, Parallel Group, Active Controlled Trial	Phase 4	2015-01-14
CTRI/2014/10/005146	Interventional	Drug	Single Arm Study	Phase 3	2014-10-28
CTRI/2014/06/004681	Interventional	Ayurveda	Randomized, Parallel Group Trial	Phase 2/ Phase 3	2014-06-18
CTRI/2014/12/005315	Interventional	Surgical/Anesthesia	Randomized, Parallel Group, Multiple Arm Trial	N/A	2014-12-18
CTRI/2014/07/004769	Interventional	DrugSurgical/Anesthesia	Randomized, Parallel Group Trial	N/A	2014-07-25
CTRI/2016/12/007583	Interventional	Surgical/Anesthesia	Randomized, Parallel Group, Placebo Controlled Trial	N/A	2016-12-15
CTRI/2018/04/013123	Interventional	Drug	Randomized, Parallel Group, Active Controlled Trial	Phase 4	2018-04-09
CTRI/2014/12/005255	Interventional	Diagnostic	Single Arm Study	N/A	2014-12-05
CTRI/2014/11/005215	Interventional	Drug	Randomized, Parallel Group Trial	Phase 3/ Phase 4	2014-11-21
CTRI/2014/09/005065	Interventional	Drug	Single Arm Study	Phase 3	2014-09-25
CTRI/2014/08/004809	Interventional	Medical DeviceSurgical/AnesthesiaDiagnostic	Randomized, Parallel Group, Active Controlled Trial	N/A	2014-08-01
CTRI/2018/04/013274	Interventional	Other (Specify)	Randomized, Parallel Group Trial	Phase 2	2018-04-13
CTRI/2015/08/006110	Interventional	Ayurveda	Randomized, Parallel Group, Multiple Arm Trial	Phase 2	2015-08-19
CTRI/2014/10/005118	Interventional	Surgical/Anesthesia	Randomized, Parallel Group, Active Controlled Trial	N/A	2014-10-17
CTRI/2014/09/004943	Interventional	DrugPreventive	Single Arm Study	N/A	2014-09-01
CTRI/2017/12/010891	Interventional	Drug	Randomized, Parallel Group Trial	N/A	2017-12-14
CTRI/2015/05/005772	Interventional	Surgical/Anesthesia	Randomized, Parallel Group Trial	N/A	2015-05-14
CTRI/2015/05/005774	Interventional	Surgical/Anesthesia	Randomized, Parallel Group Trial	N/A	2015-05-14
CTRI/2015/10/006328	Interventional	Drug	Randomized, Parallel Group, Active Controlled Trial	N/A	2015-10-29
CTRI/2014/09/005019	Interventional	ProbioticDentistry	Randomized, Crossover Trial	Phase 2	2014-09-15
CTRI/2014/07/004712	Interventional	Drug	Randomized, Parallel Group, Active Controlled Trial	Phase 3/ Phase 4	2014-07-03
CTRI/2014/09/005025	Interventional	BiologicalSurgical/Anesthesia	Other	N/A	2014-09-16
CTRI/2015/08/006070	Interventional	Dentistry	Randomized, Parallel Group, Placebo Controlled Trial	N/A	2015-08-03
CTRI/2014/12/005250	Interventional	Drug	Single Arm Study	Phase 3/ Phase 4	2014-12-04
CTRI/2015/01/005414	Interventional	Ayurveda	Single Arm Study	Phase 3	2015-01-15
CTRI/2014/10/005127	Interventional	Surgical/Anesthesia	Randomized, Parallel Group Trial	N/A	2014-10-21
CTRI/2014/08/004908	Interventional	Drug	Randomized, Parallel Group, Active Controlled Trial	Phase 3	2014-08-21
CTRI/2014/09/005034	Interventional	Medical DeviceDiagnostic	Other	N/A	2014-09-18
CTRI/2014/12/005267	Interventional	Behavioral	Randomized, Parallel Group, Active Controlled Trial	N/A	2014-12-09
CTRI/2014/08/004822	Interventional	Surgical/Anesthesia	Randomized, Parallel Group Trial	N/A	2014-08-05
CTRI/2014/10/005151	Interventional	DrugSurgical/Anesthesia	Randomized, Parallel Group, Active Controlled Trial	Phase 3/ Phase 4	2014-10-29
CTRI/2015/02/005534	Interventional	Other (Specify) [Cosmetic product]	Randomized, Parallel Group, Placebo Controlled Trial	N/A	2015-02-12
CTRI/2016/04/006797	Interventional	Ayurveda	Randomized, Parallel Group, Active Controlled Trial	N/A	2016-04-05
CTRI/2014/09/005023	Interventional	Surgical/Anesthesia	Randomized, Parallel Group, Multiple Arm Trial	N/A	2014-09-15
CTRI/2014/07/004804	Interventional	Ayurveda	Randomized, Parallel Group Trial	Phase 2/ Phase 3	2014-07-31
CTRI/2015/01/005353	Interventional	Drug	Randomized, Parallel Group, Active Controlled Trial	Phase 3	2015-01-05
CTRI/2015/01/005361	Interventional	Drug	Randomized, Parallel Group Trial	Phase 3	2015-01-06
CTRI/2018/04/012940	Interventional	Drug	Randomized, Parallel Group, Placebo Controlled Trial	N/A	2018-04-03
CTRI/2018/03/012311	Interventional	Other (Specify) [Skin Sensitivity Test]	Other	N/A	2018-03-05
CTRI/2014/06/004708	Interventional	DrugSurgical/Anesthesia	Randomized, Parallel Group, Active Controlled Trial	N/A	2014-06-26
CTRI/2015/05/005742	Interventional	Surgical/Anesthesia	Randomized, Parallel Group, Active Controlled Trial	Phase 3	2015-05-05
CTRI/2015/10/006285	Interventional	Drug	Randomized, Parallel Group, Active Controlled Trial	N/A	2015-10-21
CTRI/2014/06/004710	Interventional	Process of Care Changes	Other	N/A	2014-06-27
CTRI/2016/12/007534	Interventional	Surgical/Anesthesia	Randomized, Parallel Group, Active Controlled Trial	N/A	2016-12-05
CTRI/2014/08/004854	Interventional	Nutraceutical	Randomized, Parallel Group, Placebo Controlled Trial	N/A	2014-08-11
CTRI/2017/02/007953	Interventional	Surgical/Anesthesia	Randomized, Parallel Group, Active Controlled Trial	N/A	2017-02-22
CTRI/2014/11/005201	Interventional	Biological	Randomized, Parallel Group, Active Controlled Trial	Phase 3	2014-11-14
[truncated: 17,575 more rows]

## Sheet: 7528 trials
S5.3 File. Trials registered from 1 Jan 2013 onwards but not Interventional
[truncated: 7,529 more rows]

[truncated: 2 more sheets: 6437 trials, 12,924 trials]
