# Supplementary material for: Representation from India in multinational, interventional, phase 2 or 3 trials registered in Clinical Trials Registry-India: A cross-sectional study
Source: PLoS One. 2023 Sep 20;18(9):e0284434. doi: 10.1371/journal.pone.0284434 (PMC10511072; doi:10.1371/journal.pone.0284434)
Supplement: S6 File — (XLS) [file pone.0284434.s006.xls]

## Sheet: Cover Sheet
	S6 Table. The steps taken to identify trials that were unambiguously Indian or multinational trials, and those that were ambiguous, and the lists of these three groups of trials.
	Sheet Name	Description	Number of trials
	6,437_Target trials	S6.1 File. The same as S5.3 File. ie, trials registered from 1 Jan 2013 onwards AND Interventional AND Phase 1/2 OR Phase 2 OR Phase 2/3 OR Phase 3	6437
	5,580_Indian trials	S6.2 File. Unambiguously Indian trials. That is, trials where (Total_Sample_Size = Sample_Size_from_India; & Recruitment_Status_Global == "Not Applicable"; & Recruitment_Status_India != "Other (Terminated)"; & Recruitment_Status_India != "Not Applicable"; & Date_first_enrollment_Global == "Date Missing"; & Date_first_enrollment_India != "Date Missing")	5580
	473_Multinational trials	S6.2 File. Unambiguously Indian trials. That is, trials where (Total_Sample_Size = Sample_Size_from_India; & Recruitment_Status_Global == "Not Applicable"; & Recruitment_Status_India != "Other (Terminated)"; & Recruitment_Status_India != "Not Applicable"; & Date_first_enrollment_Global == "Date Missing"; & Date_first_enrollment_India != "Date Missing")	473
	384_Others	S6.4 File. Trials which are not, unambiguously, either Indian or multinational, or have been terminated or suspended.	384
	384_Breakup	S6.5 File. Subdivision of the 384 ‘other’ trials into various categories
	22_Foreign trials	S6.6 File. Foreign trials	22
	77_Terminated trials	S6.7 File. Trials terminated in one or both fields	77
	1_Suspended trial	S6.8 File. Trial suspended in one field	1
	256_Maybe Indian trials	S6.9 File. Trials that appeared to be Indian based on sample sizes	256
	18_Maybe multinational trials	S6.10 File. Trials that appeared to be multinational based on sample sizes	18
	10_Other trials	S6.11 File. Other trials	10

## Sheet: 6,437_Target trials
S6.1 File. The same as S5.3 File. ie, trials registered from 1 Jan 2013 onwards AND Interventional AND Phase 1/2 OR Phase 2 OR Phase 2/3 OR Phase 3
CTRI Number	Total Sample Size	Sample Size from India	Recruitment Status_Global	Recruitment Status_India	Date of first enrollment_Global	Date of first enrollment_India
CTRI/2013/02/003343	1300	112	Open to Recruitment	Completed	2008-12-23	2009-04-23
CTRI/2014/08/004922	171	60	Open to Recruitment	Closed to Recruitment of Participants	2009-08-25	2009-08-12
CTRI/2014/12/005312	1000	1000	Closed to Recruitment of Participants	Closed to Recruitment of Participants	Date Missing	2007-02-01
CTRI/2013/07/003808	500	500	Not Applicable	Completed	Date Missing	2011-06-15
CTRI/2013/02/003425	120	120	Not Applicable	Completed	Date Missing	2009-12-15
CTRI/2013/03/003497	100	100	Not Applicable	Open to Recruitment	Date Missing	2011-01-21
CTRI/2017/02/007760	90	90	Not Applicable	Completed	Date Missing	2011-01-11
CTRI/2015/06/005944	126	126	Not Applicable	Closed to Recruitment of Participants	Date Missing	2009-04-01
CTRI/2018/02/011794	420	50	Completed	Completed	2009-04-02	2009-03-02
CTRI/2017/08/009517	40	40	Not Applicable	Completed	Date Missing	2010-03-15
CTRI/2015/01/005366	1000	1000	Not Applicable	Open to Recruitment	Date Missing	2008-08-12
CTRI/2019/05/019036	50	50	Not Applicable	Completed	Date Missing	2010-08-17
CTRI/2013/05/003616	100	100	Not Applicable	Completed	Date Missing	2010-09-23
CTRI/2017/12/010935	250	50	Completed	Completed	2016-04-29	2018-01-03
CTRI/2015/01/005397	1000	1000	Not Applicable	Open to Recruitment	Date Missing	2009-01-02
CTRI/2015/01/005351	1000	1000	Not Applicable	Open to Recruitment	Date Missing	2009-02-02
CTRI/2015/01/005365	1000	1000	Not Applicable	Open to Recruitment	Date Missing	2009-02-02
CTRI/2013/03/003470	40	20	Completed	Completed	2011-04-01	2012-01-11
CTRI/2014/12/005276	1000	1000	Not Applicable	Open to Recruitment	Date Missing	2010-02-12
CTRI/2014/05/004636	160	160	Not Applicable	Completed	Date Missing	2011-06-01
CTRI/2013/10/004056	280	280	Not Applicable	Open to Recruitment	Date Missing	2010-11-19
CTRI/2013/09/003957	60	60	Not Applicable	Completed	Date Missing	2010-01-31
CTRI/2013/04/003545	192	25	Open to Recruitment	Open to Recruitment	2000-01-01	2011-02-25
CTRI/2013/10/004099	100	100	Not Applicable	Closed to Recruitment of Participants	Date Missing	2013-10-30
CTRI/2013/10/004109	100	100	Not Applicable	Closed to Recruitment of Participants	Date Missing	2011-03-01
CTRI/2013/10/004098	100	100	Not Applicable	Closed to Recruitment of Participants	Date Missing	2013-10-30
CTRI/2013/10/004105	100	100	Not Applicable	Closed to Recruitment of Participants	Date Missing	2013-10-29
CTRI/2013/04/003590	40	40	Not Applicable	Other (Terminated)	Date Missing	2013-05-06
CTRI/2015/07/005987	375	375	Closed to Recruitment of Participants	Closed to Recruitment of Participants	Date Missing	2013-01-15
CTRI/2013/04/003536	40	40	Not Applicable	Open to Recruitment	Date Missing	2011-03-14
CTRI/2013/07/003797	552	552	Not Applicable	Completed	Date Missing	2013-07-15
CTRI/2015/09/006157	400	400	Closed to Recruitment of Participants	Completed	Date Missing	2011-07-05
CTRI/2013/03/003504	200	200	Not Applicable	Completed	Date Missing	2011-08-05
CTRI/2013/04/003604	1800	1800	Not Applicable	Completed	Date Missing	2011-06-06
CTRI/2015/11/006396	68	68	Not Applicable	Completed	Date Missing	2010-09-06
CTRI/2016/04/006857	200	200	Not Applicable	Not Yet Recruiting	Date Missing	2013-07-01
CTRI/2014/03/004445	252	252	Not Applicable	Completed	Date Missing	2015-04-08
CTRI/2013/04/003539	88	88	Not Applicable	Open to Recruitment	Date Missing	2011-10-05
CTRI/2014/02/004402	788	788	Not Applicable	Completed	Date Missing	2012-01-23
CTRI/2013/02/003403	40	40	Not Applicable	Open to Recruitment	Date Missing	2011-11-06
CTRI/2015/04/005671	300	90	Not Applicable	Other (Terminated)	2011-07-13	2011-12-12
CTRI/2016/04/006856	60	60	Not Applicable	Not Yet Recruiting	Date Missing	2012-04-16
CTRI/2013/02/003396	80	80	Not Applicable	Not Yet Recruiting	Date Missing	2013-01-07
CTRI/2017/09/009746	52	52	Not Applicable	Completed	Date Missing	2012-01-02
CTRI/2014/07/004778	90	90	Not Applicable	Completed	Date Missing	2010-03-15
CTRI/2013/05/003709	30	30	Not Applicable	Completed	Date Missing	2008-01-11
CTRI/2013/01/003318	120	120	Not Applicable	Open to Recruitment	Date Missing	2012-12-24
CTRI/2015/11/006342	50	50	Not Applicable	Completed	Date Missing	2010-11-24
CTRI/2013/09/004014	120	120	Not Applicable	Completed	Date Missing	2008-04-10
CTRI/2015/06/005862	40	40	Not Applicable	Completed	Date Missing	2011-07-30
CTRI/2013/04/003540	700	700	Completed	Completed	Date Missing	2016-01-06
CTRI/2016/06/007055	180	180	Not Applicable	Completed	Date Missing	2009-12-14
CTRI/2014/10/005088	162	162	Not Applicable	Completed	Date Missing	2014-10-13
CTRI/2020/10/028383	130	130	Not Applicable	Completed	Date Missing	2011-05-03
CTRI/2014/11/005185	40	40	Not Applicable	Completed	Date Missing	2012-07-22
CTRI/2013/04/003588	60	60	Not Applicable	Completed	Date Missing	2012-01-30
CTRI/2013/10/004100	50	50	Not Applicable	Completed	Date Missing	2010-06-07
CTRI/2015/11/006358	1425	1425	Not Applicable	Not Yet Recruiting	Date Missing	2015-12-31
CTRI/2014/02/004381	150	150	Not Applicable	Open to Recruitment	Date Missing	2011-12-30
CTRI/2018/03/012320	45	45	Not Applicable	Open to Recruitment	Date Missing	2011-11-22
CTRI/2013/09/003943	45	45	Not Applicable	Closed to Recruitment of Participants	Date Missing	2013-10-02
CTRI/2013/05/003605	60	60	Not Applicable	Completed	Date Missing	2011-04-14
CTRI/2013/10/004082	94	6	Closed to Recruitment of Participants	Closed to Recruitment of Participants	2012-12-20	2013-10-22
CTRI/2013/01/003308	150	150	Not Applicable	Completed	Date Missing	2012-08-10
CTRI/2013/04/003551	30	30	Not Applicable	Open to Recruitment	Date Missing	2012-07-18
CTRI/2013/09/003977	2100	549	Open to Recruitment	Closed to Recruitment of Participants	2006-05-09	2006-08-31
CTRI/2013/05/003711	48	48	Not Applicable	Closed to Recruitment of Participants	Date Missing	2013-06-04
CTRI/2013/01/003310	80	80	Not Applicable	Open to Recruitment	Date Missing	2012-06-11
CTRI/2013/10/004065	60	60	Not Applicable	Completed	Date Missing	2008-01-30
CTRI/2013/01/003328	545	75	Open to Recruitment	Not Yet Recruiting	2012-06-21	2013-06-07
CTRI/2013/07/003832	100	100	Not Applicable	Completed	Date Missing	2011-07-27
CTRI/2013/02/003373	40	40	Not Applicable	Open to Recruitment	Date Missing	2011-05-03
CTRI/2013/06/003768	270	270	Not Applicable	Open to Recruitment	Date Missing	2012-08-01
CTRI/2013/02/003410	80	80	Not Applicable	Not Yet Recruiting	Date Missing	2013-03-15
CTRI/2013/01/003301	654	120	Open to Recruitment	Not Yet Recruiting	2012-07-20	2013-08-15
CTRI/2013/02/003399	110	110	Not Applicable	Open to Recruitment	Date Missing	2012-07-01
CTRI/2013/04/003579	24	24	Not Applicable	Completed	Date Missing	2012-06-26
CTRI/2013/01/003324	400	400	Not Applicable	Closed to Recruitment of Participants	Date Missing	2013-02-01
CTRI/2013/03/003500	38	38	Not Applicable	Open to Recruitment	Date Missing	2011-12-15
CTRI/2013/05/003611	254	254	Not Applicable	Completed	Date Missing	2012-09-05
CTRI/2013/01/003323	200	200	Not Applicable	Open to Recruitment	Date Missing	2012-07-16
CTRI/2013/01/003289	360	360	Not Applicable	Completed	Date Missing	2013-01-21
CTRI/2013/01/003293	80	80	Not Applicable	Open to Recruitment	Date Missing	2013-01-16
CTRI/2015/12/006472	24	24	Not Applicable	Completed	Date Missing	2012-09-10
CTRI/2018/04/013128	600	25	Closed to Recruitment of Participants	Closed to Recruitment of Participants	2012-01-02	2012-09-20
CTRI/2013/07/003838	50	40	Completed	Completed	2014-02-20	2014-02-20
CTRI/2014/01/004281	40	40	Not Applicable	Closed to Recruitment of Participants	Date Missing	2008-04-01
CTRI/2013/03/003454	100	100	Not Applicable	Not Yet Recruiting	Date Missing	2013-03-13
CTRI/2014/03/004497	8200	1000	Completed	Completed	2011-10-01	2014-04-01
CTRI/2016/08/007203	4000	4000	Not Applicable	Closed to Recruitment of Participants	Date Missing	2012-10-16
CTRI/2018/04/013310	100	100	Not Applicable	Completed	Date Missing	2013-07-24
CTRI/2013/12/004253	125	125	Not Applicable	Open to Recruitment	Date Missing	2013-12-15
CTRI/2013/04/003544	60	60	Not Applicable	Open to Recruitment	Date Missing	2013-03-21
CTRI/2013/06/003774	425	50	Open to Recruitment	Not Yet Recruiting	2011-10-13	2013-07-15
CTRI/2013/11/004122	180	180	Not Applicable	Open to Recruitment	Date Missing	2013-06-03
CTRI/2013/02/003405	212	212	Not Applicable	Open to Recruitment	Date Missing	2012-11-10
CTRI/2014/03/004513	964	125	Completed	Other (Terminated)	2012-10-05	2014-04-07
CTRI/2013/03/003444	225	225	Not Applicable	Completed	Date Missing	2013-06-01
CTRI/2013/03/003445	225	225	Not Applicable	Completed	Date Missing	2013-01-01
CTRI/2013/05/003663	96	96	Not Applicable	Completed	Date Missing	2013-06-01
CTRI/2013/02/003401	300	300	Not Applicable	Completed	Date Missing	2012-11-05
CTRI/2013/02/003388	700	700	Not Applicable	Not Applicable	2016-02-15	Date Missing
CTRI/2013/09/003994	100	40	Completed	Completed	2012-12-06	2013-10-10
CTRI/2013/07/003793	213	213	Not Applicable	Completed	Date Missing	2012-12-17
CTRI/2015/06/005914	690	80	Other (Terminated)	Other (Terminated)	2013-02-13	2013-10-04
CTRI/2013/09/003953	18	6	Closed to Recruitment of Participants	Closed to Recruitment of Participants	2013-06-04	2013-09-09
CTRI/2013/05/003632	40	40	Not Applicable	Open to Recruitment	Date Missing	2012-05-21
CTRI/2014/01/004364	75	75	Not Applicable	Open to Recruitment	Date Missing	2013-03-04
CTRI/2013/05/003667	7500	7500	Not Applicable	Completed	Date Missing	2014-05-09
CTRI/2013/01/003296	616	100	Open to Recruitment	Open to Recruitment	2012-07-30	2013-03-31
CTRI/2014/04/004518	242	20	Other (Terminated)	Other (Terminated)	2012-10-25	2014-02-27
CTRI/2013/02/003422	308	308	Not Applicable	Not Yet Recruiting	Date Missing	2013-02-25
CTRI/2013/01/003294	275	75	Open to Recruitment	Not Yet Recruiting	2011-12-19	2013-02-15
CTRI/2013/09/004005	104	104	Not Applicable	Closed to Recruitment of Participants	Date Missing	2014-04-22
CTRI/2015/06/005910	30	30	Not Applicable	Completed	Date Missing	2013-08-20
CTRI/2013/09/003995	800	120	Completed	Completed	2012-10-31	2013-12-26
CTRI/2013/01/003331	1000	1000	Not Applicable	Open to Recruitment	Date Missing	2012-08-31
CTRI/2013/09/003958	100	15	Closed to Recruitment of Participants	Completed	2013-03-15	2015-02-17
CTRI/2018/02/011784	80	80	Not Applicable	Completed	Date Missing	2012-11-19
CTRI/2013/02/003352	90	90	Not Applicable	Not Yet Recruiting	Date Missing	2013-02-25
CTRI/2013/11/004133	348	348	Not Applicable	Completed	Date Missing	2013-12-30
CTRI/2013/04/003549	105	105	Not Applicable	Closed to Recruitment of Participants	Date Missing	2013-05-16
CTRI/2013/05/003699	105	105	Not Applicable	Closed to Recruitment of Participants	Date Missing	2013-06-26
CTRI/2013/01/003320	520	520	Not Applicable	Open to Recruitment	Date Missing	2012-08-31
CTRI/2015/07/005988	24	24	Not Applicable	Completed	Date Missing	2012-12-04
CTRI/2013/01/003337	100	100	Open to Recruitment	Open to Recruitment	Date Missing	2013-03-01
CTRI/2013/02/003402	14	14	Not Applicable	Not Yet Recruiting	Date Missing	2013-02-25
CTRI/2013/03/003481	420	420	Not Applicable	Open to Recruitment	Date Missing	2012-10-10
CTRI/2018/02/011714	3260	400	Completed	Other (Terminated)	2013-02-21	2013-02-21
CTRI/2013/02/003356	520	520	Not Applicable	Open to Recruitment	Date Missing	2012-08-31
CTRI/2014/02/004410	180	180	Not Applicable	Completed	Date Missing	2014-02-26
CTRI/2013/11/004143	60	60	Not Applicable	Open to Recruitment	Date Missing	2012-01-12
CTRI/2013/12/004263	1100	1100	Not Applicable	Open to Recruitment	Date Missing	2013-02-21
CTRI/2013/06/003758	60	60	Not Applicable	Open to Recruitment	Date Missing	2013-06-19
CTRI/2013/01/003290	759	20	Completed	Completed	2012-07-02	2013-01-31
CTRI/2013/05/003708	350	350	Not Applicable	Open to Recruitment	Date Missing	2011-02-15
CTRI/2013/02/003348	66	66	Not Applicable	Completed	Date Missing	2013-02-08
CTRI/2013/11/004173	200	200	Not Applicable	Closed to Recruitment of Participants	Date Missing	2013-11-19
CTRI/2013/01/003278	150	150	Not Applicable	Completed	Date Missing	2013-01-23
CTRI/2013/01/003321	24	24	Not Applicable	Completed	Date Missing	2012-05-15
CTRI/2013/01/003325	50	50	Completed	Completed	Date Missing	2013-02-10
CTRI/2013/02/003412	40500	40500	Not Applicable	Completed	Date Missing	2013-01-07
CTRI/2014/11/005171	146	146	Not Applicable	Completed	Date Missing	2014-11-18
CTRI/2013/02/003414	8	8	Not Applicable	Not Yet Recruiting	Date Missing	2013-02-21
CTRI/2013/02/003340	100	100	Not Applicable	Completed	Date Missing	2013-02-04
CTRI/2013/05/003612	98	98	Not Applicable	Open to Recruitment	Date Missing	2011-12-28
CTRI/2013/02/003366	100	100	Not Applicable	Completed	Date Missing	2013-02-25
CTRI/2013/09/003999	432	108	Open to Recruitment	Open to Recruitment	2012-10-30	2013-03-10
CTRI/2013/02/003407	105	105	Not Applicable	Completed	Date Missing	2013-01-07
CTRI/2014/04/004551	1841	38	Completed	Completed	2013-02-15	2014-04-24
CTRI/2013/02/003397	60	60	Not Applicable	Open to Recruitment	Date Missing	2013-02-15
CTRI/2013/10/004106	106	106	Not Applicable	Not Yet Recruiting	Date Missing	2013-11-01
CTRI/2014/01/004316	21	21	Not Applicable	Closed to Recruitment of Participants	Date Missing	2011-02-09
CTRI/2014/05/004592	1356	1356	Not Applicable	Completed	Date Missing	2014-05-26
CTRI/2013/02/003347	138	83	Completed	Completed	2012-12-17	2013-02-07
CTRI/2013/07/003854	220	220	Not Applicable	Completed	Date Missing	2013-08-19
CTRI/2013/01/003334	560	560	Not Applicable	Completed	Date Missing	2013-01-31
CTRI/2013/02/003355	524	524	Not Applicable	Open to Recruitment	Date Missing	2012-08-31
CTRI/2013/09/003992	275	75	Open to Recruitment	Not Yet Recruiting	2012-04-23	2014-02-15
CTRI/2013/04/003532	30	30	Not Applicable	Completed	Date Missing	2012-03-14
CTRI/2013/02/003393	108	108	Not Applicable	Not Yet Recruiting	Date Missing	2013-03-29
CTRI/2013/02/003408	24	24	Not Applicable	Completed	Date Missing	2013-01-14
CTRI/2013/01/003329	38	38	Not Applicable	Completed	Date Missing	2013-01-28
CTRI/2013/02/003424	24	24	Not Applicable	Completed	Date Missing	2013-01-15
CTRI/2013/06/003778	342	30	Open to Recruitment	Suspended	2011-01-20	2013-01-28
CTRI/2013/04/003553	120	120	Not Applicable	Completed	Date Missing	2013-04-08
CTRI/2014/06/004669	168	25	Completed	Completed	2013-04-29	2014-06-16
CTRI/2015/07/005984	3200	250	Completed	Completed	2013-01-10	2015-08-24
CTRI/2013/02/003369	80	80	Not Applicable	Open to Recruitment	Date Missing	2013-01-30
CTRI/2013/04/003530	20	20	Not Applicable	Open to Recruitment	Date Missing	2013-02-25
CTRI/2013/03/003475	50	50	Not Applicable	Completed	Date Missing	2013-03-14
CTRI/2013/02/003419	40	40	Not Applicable	Completed	Date Missing	2013-01-25
CTRI/2015/04/005686	60	60	Not Applicable	Completed	Date Missing	2013-02-15
CTRI/2013/11/004129	24	24	Not Applicable	Open to Recruitment	Date Missing	2013-09-02
CTRI/2013/06/003735	60	60	Not Applicable	Closed to Recruitment of Participants	Date Missing	2012-03-01
CTRI/2013/06/003781	114	0	Completed	Not Applicable	2009-05-05	Date Missing
CTRI/2013/04/003583	16	16	Not Applicable	Completed	Date Missing	2013-05-01
CTRI/2013/08/003881	40	40	Not Applicable	Not Yet Recruiting	Date Missing	2013-08-09
CTRI/2013/03/003447	24	24	Not Applicable	Completed	Date Missing	2013-01-28
CTRI/2018/02/011828	24	24	Not Applicable	Completed	Date Missing	2013-02-25
CTRI/2013/07/003837	60	60	Not Applicable	Open to Recruitment	Date Missing	2013-03-04
CTRI/2013/05/003662	10	10	Closed to Recruitment of Participants	Open to Recruitment	Date Missing	2013-05-22
CTRI/2013/05/003635	30	30	Not Applicable	Open to Recruitment	Date Missing	2013-03-26
CTRI/2013/03/003476	40	40	Not Applicable	Completed	Date Missing	2013-02-26
CTRI/2013/06/003746	96	96	Not Applicable	Open to Recruitment	Date Missing	2011-11-15
CTRI/2013/05/003650	100	100	Not Applicable	Not Yet Recruiting	Date Missing	2013-05-20
CTRI/2013/05/003633	24	24	Not Applicable	Completed	Date Missing	2013-02-27
CTRI/2013/03/003483	60	60	Not Applicable	Completed	Date Missing	2011-10-20
CTRI/2013/07/003818	84	84	Not Applicable	Not Yet Recruiting	Date Missing	2015-08-03
CTRI/2013/05/003703	100	100	Not Applicable	Not Yet Recruiting	Date Missing	2013-06-15
CTRI/2014/06/004654	450	450	Not Applicable	Closed to Recruitment of Participants	2019-02-20	2019-02-20
CTRI/2013/03/003509	44	44	Not Applicable	Suspended	Date Missing	2013-04-01
CTRI/2016/04/006864	50	50	Not Applicable	Open to Recruitment	Date Missing	2012-09-19
CTRI/2013/04/003557	1200	1200	Not Applicable	Closed to Recruitment of Participants	Date Missing	2013-08-01
CTRI/2013/08/003904	90	90	Not Applicable	Open to Recruitment	Date Missing	2013-04-01
CTRI/2014/04/004562	60	60	Not Applicable	Open to Recruitment	Date Missing	2013-01-10
CTRI/2013/04/003552	80	80	Not Applicable	Open to Recruitment	Date Missing	2012-07-01
CTRI/2013/04/003556	78	78	Not Applicable	Completed	Date Missing	2013-04-15
CTRI/2013/04/003538	575	575	Not Applicable	Open to Recruitment	Date Missing	2013-04-10
CTRI/2013/07/003844	122	122	Not Applicable	Open to Recruitment	Date Missing	2012-10-01
CTRI/2013/10/004091	480	480	Not Applicable	Open to Recruitment	Date Missing	2013-03-25
CTRI/2013/10/004092	624	624	Not Applicable	Open to Recruitment	Date Missing	2013-03-31
CTRI/2013/12/004215	532	532	Not Applicable	Open to Recruitment	Date Missing	2013-03-29
CTRI/2013/07/003815	730	730	Not Applicable	Open to Recruitment	Date Missing	2003-09-04
CTRI/2016/01/006558	40	40	Not Applicable	Completed	Date Missing	2010-09-29
CTRI/2013/04/003580	152	25	Completed	Closed to Recruitment of Participants	2012-01-23	2013-05-05
CTRI/2013/05/003698	30	30	Not Applicable	Closed to Recruitment of Participants	Date Missing	2011-08-17
CTRI/2013/05/003666	60	60	Open to Recruitment	Completed	Date Missing	2010-12-02
CTRI/2013/05/003660	100000	100000	Not Applicable	Open to Recruitment	Date Missing	2013-03-25
CTRI/2013/12/004256	632	632	Not Applicable	Open to Recruitment	Date Missing	2013-03-29
CTRI/2014/01/004330	30	30	Not Applicable	Open to Recruitment	Date Missing	2012-02-02
CTRI/2013/10/004118	40	40	Not Applicable	Open to Recruitment	Date Missing	2013-02-22
CTRI/2013/12/004258	300	300	Not Applicable	Open to Recruitment	Date Missing	2011-11-02
CTRI/2013/10/004068	300	300	Not Applicable	Open to Recruitment	Date Missing	2011-11-02
CTRI/2013/10/004069	300	300	Not Applicable	Open to Recruitment	Date Missing	2011-11-02
CTRI/2013/09/003978	300	300	Not Applicable	Not Yet Recruiting	Date Missing	2012-11-02
CTRI/2013/12/004257	540	540	Not Applicable	Open to Recruitment	Date Missing	2013-03-13
CTRI/2013/12/004197	540	540	Not Applicable	Open to Recruitment	Date Missing	2013-03-13
CTRI/2013/11/004171	540	540	Not Applicable	Open to Recruitment	Date Missing	2013-03-13
CTRI/2014/01/004283	300	300	Not Applicable	Open to Recruitment	Date Missing	2011-11-02
CTRI/2013/05/003705	100	100	Not Applicable	Completed	Date Missing	2012-06-26
CTRI/2014/01/004365	3332	600	Completed	Completed	2013-07-15	2014-02-18
CTRI/2013/07/003843	30	30	Not Applicable	Completed	Date Missing	2012-09-20
CTRI/2013/05/003685	60	60	Not Applicable	Other (Terminated)	Date Missing	2013-02-26
CTRI/2014/09/005004	100	100	Not Applicable	Completed	Date Missing	2013-05-07
CTRI/2013/05/003689	100	100	Not Applicable	Closed to Recruitment of Participants	Date Missing	2013-03-30
CTRI/2016/06/007003	140	100	Not Applicable	Completed	Date Missing	2013-09-23
CTRI/2013/05/003615	280	280	Not Applicable	Suspended	Date Missing	2013-06-01
CTRI/2014/02/004387	18000	1800	Completed	Completed	2012-10-01	2014-02-15
CTRI/2014/03/004444	300	25	Completed	Completed	2013-02-27	2014-03-20
CTRI/2013/06/003736	100	100	Not Applicable	Open to Recruitment	Date Missing	2013-03-07
CTRI/2013/09/003990	60	60	Not Applicable	Open to Recruitment	Date Missing	2012-05-25
CTRI/2013/05/003661	20	20	Not Applicable	Open to Recruitment	Date Missing	2013-03-19
CTRI/2013/10/004059	30	30	Not Applicable	Open to Recruitment	Date Missing	2012-10-20
CTRI/2013/06/003738	35	35	Not Applicable	Completed	Date Missing	2013-04-18
CTRI/2013/12/004262	170	170	Not Applicable	Open to Recruitment	Date Missing	2011-11-02
CTRI/2013/12/004199	300	300	Not Applicable	Open to Recruitment	Date Missing	2012-09-08
CTRI/2014/01/004267	300	300	Not Applicable	Open to Recruitment	Date Missing	2011-11-02
CTRI/2013/10/004116	300	300	Not Applicable	Open to Recruitment	Date Missing	2011-11-02
CTRI/2013/12/004184	55	55	Not Applicable	Open to Recruitment	Date Missing	2012-09-08
CTRI/2013/06/003727	60	60	Not Applicable	Completed	Date Missing	2013-02-27
CTRI/2013/04/003577	250	250	Not Applicable	Open to Recruitment	Date Missing	2014-12-18
CTRI/2013/06/003742	24	24	Not Applicable	Completed	Date Missing	2013-04-18
CTRI/2013/06/003728	45	45	Not Applicable	Completed	Date Missing	2013-02-01
CTRI/2013/06/003743	24	24	Not Applicable	Completed	Date Missing	2013-04-24
CTRI/2013/06/003739	24	24	Not Applicable	Open to Recruitment	Date Missing	2013-04-22
CTRI/2013/05/003649	90	90	Not Applicable	Completed	Date Missing	2013-05-20
CTRI/2013/05/003700	50	50	Not Applicable	Open to Recruitment	Date Missing	2013-06-07
CTRI/2013/07/003848	240	240	Not Applicable	Completed	Date Missing	2013-08-05
CTRI/2013/07/003792	40	40	Not Applicable	Closed to Recruitment of Participants	Date Missing	2011-03-01
CTRI/2013/06/003752	63	63	Completed	Completed	Date Missing	2013-05-02
CTRI/2014/01/004276	50	50	Not Applicable	Open to Recruitment	Date Missing	2012-05-07
CTRI/2013/05/003693	50	50	Not Applicable	Completed	Date Missing	2013-06-03
CTRI/2014/09/005021	60	60	Not Applicable	Closed to Recruitment of Participants	Date Missing	2013-06-03
CTRI/2014/02/004423	15	15	Not Applicable	Open to Recruitment	Date Missing	2014-02-02
CTRI/2013/09/003974	40	40	Not Applicable	Completed	Date Missing	2013-02-16
CTRI/2013/05/003640	1000	160	Open to Recruitment	Not Yet Recruiting	2011-09-15	2013-09-01
CTRI/2013/10/004073	30	30	Not Applicable	Open to Recruitment	Date Missing	2013-03-01
CTRI/2013/09/003975	30	30	Not Applicable	Completed	Date Missing	2013-08-01
CTRI/2013/09/003976	20	20	Not Applicable	Other (Terminated)	Date Missing	2013-09-08
CTRI/2013/07/003823	100	1	Completed	Completed	2011-04-12	2013-05-09
CTRI/2014/11/005228	1600	1600	Not Applicable	Closed to Recruitment of Participants	Date Missing	2011-12-12
CTRI/2014/12/005275	7883	7883	Not Applicable	Completed	Date Missing	2013-07-01
CTRI/2013/06/003770	40	40	Not Applicable	Completed	Date Missing	2013-05-23
CTRI/2013/07/003803	40	40	Not Applicable	Open to Recruitment	Date Missing	2013-05-07
CTRI/2015/01/005391	40	40	Not Applicable	Completed	Date Missing	2013-11-07
CTRI/2013/07/003852	100	100	Not Applicable	Completed	Date Missing	2013-04-27
CTRI/2014/12/005254	538	538	Not Applicable	Closed to Recruitment of Participants	Date Missing	2011-06-10
CTRI/2014/04/004542	30	30	Not Applicable	Open to Recruitment	Date Missing	2013-04-25
CTRI/2013/11/004124	100	30	Completed	Completed	2007-03-23	2008-10-30
CTRI/2013/06/003779	30	30	Not Applicable	Open to Recruitment	Date Missing	2011-08-01
CTRI/2013/07/003796	16	16	Not Applicable	Not Yet Recruiting	Date Missing	2013-07-10
CTRI/2014/04/004552	30	30	Not Applicable	Completed	Date Missing	2013-03-23
CTRI/2014/02/004403	120	120	Completed	Completed	Date Missing	2014-03-05
CTRI/2013/06/003748	100	30	Completed	Completed	2006-10-02	2008-10-27
CTRI/2018/02/012165	40	40	Not Applicable	Completed	Date Missing	2011-02-28
CTRI/2013/07/003801	90	90	Not Applicable	Open to Recruitment	Date Missing	2012-06-12
CTRI/2013/06/003734	200	200	Open to Recruitment	Open to Recruitment	Date Missing	2013-06-30
CTRI/2013/07/003847	40	40	Not Applicable	Not Yet Recruiting	Date Missing	2013-07-30
CTRI/2013/07/003833	500	500	Not Applicable	Open to Recruitment	Date Missing	2012-08-31
CTRI/2013/10/004049	18000	18000	Not Applicable	Completed	Date Missing	2012-11-10
CTRI/2019/05/018980	154	154	Not Applicable	Completed	Date Missing	2012-05-29
CTRI/2013/08/003872	60	60	Completed	Completed	Date Missing	2013-04-25
CTRI/2016/09/007267	70	70	Not Applicable	Completed	Date Missing	2010-11-29
CTRI/2014/07/004780	30	30	Not Applicable	Open to Recruitment	Date Missing	2013-03-08
CTRI/2013/06/003784	50	50	Not Applicable	Not Yet Recruiting	Date Missing	2013-07-01
CTRI/2013/08/003879	30	30	Not Applicable	Completed	Date Missing	2009-08-15
CTRI/2013/09/003960	24	24	Not Applicable	Completed	Date Missing	2013-05-30
CTRI/2014/06/004676	20	20	Not Applicable	Open to Recruitment	Date Missing	2013-06-17
CTRI/2014/09/005010	210	210	Not Applicable	Completed	Date Missing	2014-11-14
CTRI/2013/06/003782	54	54	Not Applicable	Completed	Date Missing	2013-06-30
CTRI/2013/08/003917	45	45	Not Applicable	Open to Recruitment	Date Missing	2013-02-05
CTRI/2013/07/003846	24	24	Not Applicable	Completed	Date Missing	2013-06-24
CTRI/2013/07/003845	120	120	Not Applicable	Not Yet Recruiting	Date Missing	2013-08-01
CTRI/2014/11/005229	100	100	Not Applicable	Open to Recruitment	Date Missing	2013-01-22
CTRI/2013/12/004224	100	100	Not Applicable	Completed	Date Missing	2013-08-07
CTRI/2013/10/004072	40	40	Not Applicable	Open to Recruitment	Date Missing	2012-07-05
CTRI/2013/08/003888	120	120	Not Applicable	Completed	Date Missing	2010-03-01
CTRI/2013/09/004012	2800	225	Closed to Recruitment of Participants	Closed to Recruitment of Participants	2010-08-25	2009-09-28
CTRI/2013/08/003891	100	100	Not Applicable	Completed	Date Missing	2013-08-12
CTRI/2013/08/003884	80	80	Not Applicable	Open to Recruitment	Date Missing	2013-06-24
CTRI/2018/02/011830	61	61	Not Applicable	Completed	Date Missing	2013-04-04
CTRI/2014/01/004272	30	30	Not Applicable	Open to Recruitment	Date Missing	2013-01-11
CTRI/2013/09/004020	20	20	Not Applicable	Open to Recruitment	Date Missing	2012-10-11
CTRI/2013/08/003882	287	287	Not Applicable	Open to Recruitment	Date Missing	2013-07-22
CTRI/2014/01/004344	40	40	Not Applicable	Not Yet Recruiting	Date Missing	2014-02-03
CTRI/2014/08/004837	148	24	Completed	Completed	2011-08-01	2014-09-10
CTRI/2013/08/003883	126	126	Not Applicable	Completed	Date Missing	2013-02-07
CTRI/2013/07/003831	192	192	Not Applicable	Closed to Recruitment of Participants	Date Missing	2013-07-24
CTRI/2014/04/004546	150	30	Completed	Completed	2013-08-19	2014-05-15
CTRI/2015/05/005753	180	180	Not Applicable	Completed	Date Missing	2012-05-18
CTRI/2014/01/004285	676	67	Completed	Completed	2013-09-30	2014-01-06
CTRI/2014/02/004420	30	30	Not Applicable	Open to Recruitment	Date Missing	2013-03-07
CTRI/2014/10/005145	60	60	Not Applicable	Not Yet Recruiting	Date Missing	2013-11-01
CTRI/2014/01/004298	660	35	Closed to Recruitment of Participants	Closed to Recruitment of Participants	2013-02-25	2014-02-20
CTRI/2013/07/003851	120	120	Not Applicable	Not Yet Recruiting	Date Missing	2013-08-01
CTRI/2013/08/003926	15	15	Not Applicable	Completed	Date Missing	2013-06-12
CTRI/2014/07/004753	348	30	Closed to Recruitment of Participants	Closed to Recruitment of Participants	2013-07-09	2014-08-30
CTRI/2013/10/004097	60	60	Not Applicable	Completed	Date Missing	2013-09-19
CTRI/2013/09/003952	40	40	Not Applicable	Not Yet Recruiting	Date Missing	2013-10-05
CTRI/2013/09/003997	177	177	Not Applicable	Open to Recruitment	Date Missing	2013-10-10
CTRI/2013/08/003899	12	12	Not Applicable	Not Yet Recruiting	2013-09-02	2013-09-02
CTRI/2018/07/015102	30	30	Not Applicable	Completed	Date Missing	2009-09-15
CTRI/2013/12/004231	90	90	Not Applicable	Open to Recruitment	Date Missing	2012-04-10
CTRI/2013/08/003921	150	150	Not Applicable	Completed	Date Missing	2013-08-30
CTRI/2014/02/004431	30	30	Not Applicable	Completed	Date Missing	2012-10-12
CTRI/2018/02/011785	24	24	Not Applicable	Completed	Date Missing	2013-08-05
CTRI/2015/02/005571	100	100	Not Applicable	Completed	Date Missing	2013-03-01
CTRI/2013/08/003930	30	30	Not Applicable	Not Yet Recruiting	Date Missing	2014-03-03
CTRI/2014/02/004395	470	60	Completed	Completed	2013-09-25	2014-02-28
CTRI/2014/03/004506	450	50	Other (Terminated)	Other (Terminated)	2013-09-30	2014-03-28
CTRI/2015/02/005496	40	40	Not Applicable	Open to Recruitment	Date Missing	2012-12-14
CTRI/2014/05/004617	30	30	Completed	Completed	Date Missing	2012-09-24
CTRI/2014/04/004534	60	60	Not Applicable	Open to Recruitment	Date Missing	2012-09-03
CTRI/2013/09/003963	100	100	Not Applicable	Completed	Date Missing	2013-10-28
CTRI/2015/05/005815	30	30	Not Applicable	Closed to Recruitment of Participants	Date Missing	2013-11-01
CTRI/2013/11/004160	100	100	Not Applicable	Completed	Date Missing	2016-03-01
CTRI/2014/01/004294	150	150	Not Applicable	Other (Terminated)	Date Missing	2007-08-30
CTRI/2014/01/004289	218	66	Completed	Completed	2013-10-01	2014-01-06
CTRI/2015/05/005802	30	30	Not Applicable	Completed	Date Missing	2013-04-24
CTRI/2013/09/004030	200	200	Not Applicable	Completed	Date Missing	2007-08-04
CTRI/2015/10/006253	67	67	Not Applicable	Completed	Date Missing	2012-10-01
CTRI/2013/11/004167	60	60	Not Applicable	Open to Recruitment	Date Missing	2013-09-21
CTRI/2013/12/004260	120	120	Not Applicable	Open to Recruitment	Date Missing	2013-09-13
CTRI/2013/09/003951	42	42	Not Applicable	Not Yet Recruiting	Date Missing	2013-09-23
CTRI/2014/05/004626	1200	250	Completed	Completed	2013-12-02	2014-05-27
CTRI/2014/07/004743	336	84	Completed	Completed	2013-05-28	2014-08-30
CTRI/2013/09/003956	100	100	Not Applicable	Open to Recruitment	Date Missing	2013-09-20
CTRI/2014/05/004622	1600	100	Closed to Recruitment of Participants	Closed to Recruitment of Participants	2013-04-13	2014-06-19
CTRI/2013/10/004048	192	15	Open to Recruitment	Closed to Recruitment of Participants	2012-09-13	2018-02-28
CTRI/2014/02/004406	12	12	Completed	Completed	Date Missing	2013-10-28
CTRI/2014/01/004363	60	60	Not Applicable	Open to Recruitment	Date Missing	2013-05-01
CTRI/2014/01/004362	200	200	Not Applicable	Open to Recruitment	Date Missing	2013-07-01
CTRI/2013/12/004234	120	120	Not Applicable	Completed	Date Missing	2012-02-01
CTRI/2013/09/003983	60	60	Not Applicable	Open to Recruitment	Date Missing	2013-10-10
CTRI/2013/11/004144	200	200	Not Applicable	Open to Recruitment	Date Missing	2014-02-14
CTRI/2013/11/004139	60	60	Not Applicable	Open to Recruitment	Date Missing	2014-02-14
CTRI/2016/02/006641	3600	3600	Not Applicable	Completed	Date Missing	2016-03-01
CTRI/2014/10/005119	60	60	Not Applicable	Completed	Date Missing	2013-12-09
CTRI/2014/06/004700	128	20	Completed	Completed	2014-03-26	2014-07-30
CTRI/2013/11/004127	375	375	Not Applicable	Completed	Date Missing	2013-11-04
CTRI/2014/01/004270	120	120	Not Applicable	Completed	Date Missing	2013-10-01
CTRI/2014/08/004840	303	303	Not Applicable	Completed	Date Missing	2014-08-11
CTRI/2014/07/004764	840	100	Completed	Completed	2014-10-28	2015-08-08
CTRI/2013/12/004232	30	30	Not Applicable	Open to Recruitment	Date Missing	2013-12-21
CTRI/2013/12/004213	50	50	Not Applicable	Not Yet Recruiting	Date Missing	2013-12-20
CTRI/2014/09/005058	120	120	Not Applicable	Completed	Date Missing	2013-09-26
CTRI/2013/12/004238	120	120	Not Applicable	Other (Terminated)	Date Missing	2014-01-01
CTRI/2014/02/004383	50	50	Not Applicable	Open to Recruitment	Date Missing	2014-01-10
CTRI/2014/12/005321	80	80	Completed	Completed	Date Missing	2014-05-15
CTRI/2013/10/004040	120	120	Not Applicable	Completed	Date Missing	2013-10-15
CTRI/2013/12/004200	50	50	Completed	Completed	Date Missing	2013-11-01
CTRI/2013/09/004034	144	144	Not Applicable	Completed	Date Missing	2013-10-01
CTRI/2013/10/004063	100	100	Not Applicable	Completed	Date Missing	2013-10-20
CTRI/2013/11/004169	100	100	Not Applicable	Completed	Date Missing	2013-09-11
CTRI/2013/10/004083	100	100	Not Applicable	Completed	Date Missing	2013-11-15
CTRI/2013/10/004076	56	56	Not Applicable	Completed	Date Missing	2007-10-22
CTRI/2014/05/004577	200	200	Not Applicable	Completed	Date Missing	2014-05-15
CTRI/2015/03/005649	60	60	Not Applicable	Closed to Recruitment of Participants	Date Missing	2013-10-05
CTRI/2013/11/004166	100	100	Not Applicable	Completed	Date Missing	2012-03-29
CTRI/2013/12/004203	110	110	Not Applicable	Open to Recruitment	Date Missing	2013-11-18
CTRI/2014/02/004372	200	200	Not Applicable	Not Yet Recruiting	Date Missing	2014-02-17
CTRI/2014/08/004929	100	100	Not Applicable	Closed to Recruitment of Participants	Date Missing	2012-11-12
CTRI/2014/02/004421	150	150	Not Applicable	Completed	Date Missing	2013-03-01
CTRI/2013/12/004201	90	90	Not Applicable	Completed	Date Missing	2005-07-21
CTRI/2015/01/005359	200	200	Not Applicable	Completed	Date Missing	2015-01-30
CTRI/2013/12/004182	90	90	Not Applicable	Completed	Date Missing	2014-02-03
CTRI/2013/12/004188	90	90	Not Applicable	Completed	Date Missing	2005-08-05
CTRI/2014/06/004671	50	50	Not Applicable	Open to Recruitment	Date Missing	2013-11-01
CTRI/2014/06/004672	126	126	Not Applicable	Completed	Date Missing	2014-07-02
CTRI/2014/06/004665	126	126	Not Applicable	Completed	Date Missing	2014-07-02
CTRI/2014/02/004439	120	120	Not Applicable	Closed to Recruitment of Participants	Date Missing	2014-02-25
CTRI/2014/08/004844	90	90	Not Applicable	Completed	Date Missing	2014-10-01
CTRI/2014/02/004388	180	180	Not Applicable	Completed	Date Missing	2013-09-29
CTRI/2017/12/010856	100	100	Completed	Completed	Date Missing	2013-05-17
CTRI/2014/01/004333	100	100	Completed	Completed	Date Missing	2014-02-01
CTRI/2014/02/004401	40	40	Not Applicable	Completed	Date Missing	2012-10-28
CTRI/2017/12/010899	150	150	Not Applicable	Completed	Date Missing	2013-06-01
CTRI/2014/02/004424	43	43	Not Applicable	Completed	Date Missing	2012-02-14
CTRI/2013/11/004172	60	60	Not Applicable	Completed	Date Missing	2014-01-06
CTRI/2015/03/005602	120	120	Not Applicable	Closed to Recruitment of Participants	Date Missing	2013-06-05
CTRI/2013/11/004161	30	30	Not Applicable	Closed to Recruitment of Participants	Date Missing	2013-11-19
CTRI/2016/02/006631	110	110	Not Applicable	Open to Recruitment	Date Missing	2013-10-27
CTRI/2013/12/004207	30	30	Not Applicable	Open to Recruitment	Date Missing	2013-11-15
CTRI/2014/02/004374	50	50	Not Applicable	Closed to Recruitment of Participants	Date Missing	2013-10-07
CTRI/2014/02/004426	30	30	Not Applicable	Not Yet Recruiting	Date Missing	2014-03-01
CTRI/2014/05/004599	1282	1282	Not Applicable	Not Yet Recruiting	Date Missing	2014-06-15
CTRI/2015/04/005706	108	108	Not Applicable	Completed	Date Missing	2015-05-04
CTRI/2016/09/007248	30	30	Not Applicable	Open to Recruitment	Date Missing	2012-09-17
CTRI/2013/12/004236	6831	6831	Not Applicable	Open to Recruitment	Date Missing	1999-08-05
CTRI/2015/06/005940	30	30	Not Applicable	Completed	Date Missing	2013-09-30
CTRI/2014/01/004273	128	128	Not Applicable	Completed	Date Missing	2014-01-24
CTRI/2014/01/004305	40	40	Not Applicable	Completed	Date Missing	2014-01-15
CTRI/2013/12/004242	120	120	Not Applicable	Open to Recruitment	Date Missing	2014-01-15
CTRI/2015/08/006090	200	200	Not Applicable	Completed	Date Missing	2015-08-25
CTRI/2013/12/004212	660	66	Closed to Recruitment of Participants	Closed to Recruitment of Participants	2012-12-12	2014-01-15
CTRI/2014/12/005294	240	240	Not Applicable	Completed	Date Missing	2014-08-29
CTRI/2013/12/004211	550	56	Closed to Recruitment of Participants	Closed to Recruitment of Participants	2012-11-19	2014-01-15
CTRI/2014/12/005322	75	75	Not Applicable	Completed	Date Missing	2011-04-25
CTRI/2014/12/005257	126	126	Not Applicable	Not Yet Recruiting	Date Missing	2015-01-08
CTRI/2014/08/004881	24	24	Not Applicable	Completed	Date Missing	2013-11-19
CTRI/2015/02/005527	300	300	Not Applicable	Open to Recruitment	Date Missing	2014-03-01
CTRI/2014/05/004581	50	50	Not Applicable	Open to Recruitment	Date Missing	2014-01-06
CTRI/2014/05/004629	240	240	Not Applicable	Closed to Recruitment of Participants	Date Missing	2013-09-21
CTRI/2014/04/004555	20	20	Not Applicable	Completed	Date Missing	2014-05-01
CTRI/2015/03/005630	300	300	Not Applicable	Open to Recruitment	Date Missing	2014-04-02
CTRI/2014/04/004554	40	40	Not Applicable	Completed	Date Missing	2014-05-01
CTRI/2014/02/004418	160	160	Not Applicable	Completed	Date Missing	2006-11-01
CTRI/2014/02/004373	36	36	Not Applicable	Completed	Date Missing	2014-01-10
CTRI/2014/03/004503	72	72	Not Applicable	Not Yet Recruiting	Date Missing	2014-04-02
CTRI/2014/01/004361	105	105	Not Applicable	Completed	Date Missing	2012-05-21
CTRI/2014/01/004282	40	40	Not Applicable	Open to Recruitment	Date Missing	2014-01-01
CTRI/2013/12/004265	40	40	Not Applicable	Not Yet Recruiting	Date Missing	2014-01-01
CTRI/2014/01/004278	40	40	Not Applicable	Open to Recruitment	Date Missing	2014-01-01
CTRI/2018/08/015228	217	217	Not Applicable	Completed	Date Missing	2014-02-11
CTRI/2014/03/004501	20	20	Not Applicable	Completed	Date Missing	2013-10-07
CTRI/2014/08/004855	20	20	Not Applicable	Not Yet Recruiting	Date Missing	2014-09-01
CTRI/2016/09/007318	112	112	Not Applicable	Closed to Recruitment of Participants	Date Missing	2013-10-01
CTRI/2014/03/004475	30	30	Not Applicable	Completed	Date Missing	2013-06-01
CTRI/2014/09/005046	40	40	Not Applicable	Not Yet Recruiting	Date Missing	2014-10-01
CTRI/2014/01/004304	80	80	Not Applicable	Completed	Date Missing	2014-01-27
CTRI/2014/01/004300	30	30	Not Applicable	Completed	Date Missing	2014-01-10
CTRI/2014/09/004975	104	16	Closed to Recruitment of Participants	Closed to Recruitment of Participants	2014-03-25	2014-09-05
CTRI/2014/01/004324	27500	1200	Completed	Completed	2013-02-07	2014-04-25
CTRI/2016/12/007585	72	72	Not Applicable	Open to Recruitment	Date Missing	2013-07-29
CTRI/2015/05/005800	200	200	Not Applicable	Completed	Date Missing	2009-08-18
CTRI/2014/01/004355	60	60	Not Applicable	Closed to Recruitment of Participants	Date Missing	2015-05-08
CTRI/2015/01/005445	780	50	Open to Recruitment	Not Yet Recruiting	2014-01-31	2015-02-18
CTRI/2017/06/008891	184	184	Not Applicable	Closed to Recruitment of Participants	Date Missing	2017-08-01
CTRI/2016/06/006980	670	150	Open to Recruitment	Open to Recruitment	2015-04-01	2015-04-16
CTRI/2016/12/007546	656	656	Not Applicable	Completed	Date Missing	2013-08-03
CTRI/2015/08/006100	15	15	Not Applicable	Completed	Date Missing	2014-02-03
CTRI/2014/03/004492	100	100	Not Applicable	Not Yet Recruiting	Date Missing	2014-04-01
CTRI/2015/01/005461	500	21	Closed to Recruitment of Participants	Closed to Recruitment of Participants	2013-08-01	2015-01-27
CTRI/2014/05/004586	465	465	Not Applicable	Open to Recruitment	Date Missing	2014-04-03
CTRI/2018/04/013103	80	80	Not Applicable	Completed	Date Missing	2014-01-15
CTRI/2014/04/004576	100	100	Not Applicable	Open to Recruitment	Date Missing	2014-04-28
CTRI/2014/02/004415	64	64	Completed	Completed	Date Missing	2013-06-29
CTRI/2014/01/004290	100	100	Not Applicable	Open to Recruitment	Date Missing	2011-05-10
CTRI/2014/07/004726	120	45	Completed	Completed	2013-08-20	2014-08-08
CTRI/2014/04/004566	40	40	Not Applicable	Open to Recruitment	Date Missing	2013-12-15
CTRI/2014/01/004317	390	240	Completed	Completed	2013-09-09	2014-01-24
CTRI/2014/01/004329	864	410	Completed	Completed	2013-09-02	2014-02-20
CTRI/2014/08/004829	33	33	Not Applicable	Completed	Date Missing	2004-02-03
CTRI/2014/02/004371	120	120	Not Applicable	Open to Recruitment	Date Missing	2014-01-30
CTRI/2014/03/004505	7500	350	Completed	Completed	2013-11-04	2014-03-27
CTRI/2014/01/004315	237	237	Not Applicable	Completed	Date Missing	2014-01-28
CTRI/2014/01/004370	300	300	Not Applicable	Not Yet Recruiting	Date Missing	2014-02-20
CTRI/2016/08/007133	21	21	Not Applicable	Completed	Date Missing	2014-01-18
CTRI/2014/04/004567	40	40	Not Applicable	Closed to Recruitment of Participants	Date Missing	2013-12-11
CTRI/2018/09/015783	200	200	Not Applicable	Completed	Date Missing	2013-12-01
CTRI/2014/04/004571	105	105	Not Applicable	Closed to Recruitment of Participants	Date Missing	2014-04-07
CTRI/2014/04/004538	170	170	Not Applicable	Completed	Date Missing	2014-01-22
CTRI/2014/01/004339	100	100	Not Applicable	Completed	Date Missing	2014-01-20
CTRI/2014/02/004417	240	240	Not Applicable	Completed	Date Missing	2014-02-26
CTRI/2014/01/004343	100	100	Not Applicable	Completed	Date Missing	2014-01-20
CTRI/2014/07/004723	40	40	Not Applicable	Open to Recruitment	Date Missing	2013-12-23
CTRI/2015/06/005869	30	30	Not Applicable	Completed	Date Missing	2012-10-09
CTRI/2018/06/014441	40	40	Not Applicable	Completed	Date Missing	2014-01-07
CTRI/2014/08/004931	40	40	Not Applicable	Completed	Date Missing	2014-01-27
CTRI/2014/04/004569	40	40	Not Applicable	Closed to Recruitment of Participants	Date Missing	2014-01-07
CTRI/2014/04/004520	10	10	Not Applicable	Open to Recruitment	Date Missing	2013-12-10
CTRI/2017/07/009095	100	100	Not Applicable	Completed	Date Missing	2013-09-12
CTRI/2014/08/004872	17150	200	Closed to Recruitment of Participants	Closed to Recruitment of Participants	2013-04-25	2014-10-16
CTRI/2015/05/005799	90	90	Not Applicable	Not Yet Recruiting	Date Missing	2013-02-18
CTRI/2014/03/004507	30	30	Not Applicable	Completed	Date Missing	2014-01-01
CTRI/2018/05/014301	40	40	Not Applicable	Open to Recruitment	Date Missing	2013-12-03
CTRI/2014/10/005121	100	100	Not Applicable	Open to Recruitment	Date Missing	2014-10-13
CTRI/2015/07/006044	34	34	Not Applicable	Completed	Date Missing	2014-03-13
CTRI/2014/07/004791	110	110	Not Applicable	Completed	Date Missing	2011-07-11
CTRI/2014/05/004613	240	240	Not Applicable	Open to Recruitment	Date Missing	2013-02-14
CTRI/2016/07/007076	240	240	Not Applicable	Open to Recruitment	Date Missing	2013-10-05
CTRI/2014/07/004715	40	40	Not Applicable	Completed	Date Missing	2014-07-09
CTRI/2014/07/004773	40	40	Not Applicable	Open to Recruitment	Date Missing	2013-05-09
CTRI/2014/03/004478	150	150	Not Applicable	Completed	Date Missing	2011-04-12
CTRI/2015/03/005659	180	180	Not Applicable	Closed to Recruitment of Participants	Date Missing	2013-03-01
CTRI/2014/06/004646	20	20	Not Applicable	Closed to Recruitment of Participants	Date Missing	2013-05-10
CTRI/2015/07/006038	20	20	Not Applicable	Completed	Date Missing	2013-12-20
CTRI/2014/08/004894	10	10	Not Applicable	Not Yet Recruiting	Date Missing	2014-10-10
CTRI/2015/07/006037	60	60	Not Applicable	Completed	Date Missing	2014-01-08
CTRI/2015/03/005626	190	190	Not Applicable	Open to Recruitment	Date Missing	2013-08-01
CTRI/2014/06/004673	150	150	Not Applicable	Completed	Date Missing	2014-02-20
CTRI/2015/06/005941	448	100	Other (Terminated)	Other (Terminated)	2013-12-18	2014-07-15
CTRI/2014/02/004416	669	80	Other (Terminated)	Other (Terminated)	2011-11-04	2014-02-27
CTRI/2014/05/004632	40	40	Not Applicable	Open to Recruitment	Date Missing	2013-06-01
CTRI/2014/03/004481	60	60	Not Applicable	Completed	Date Missing	2014-04-01
CTRI/2014/04/004521	192	192	Not Applicable	Completed	Date Missing	2014-04-07
CTRI/2015/07/006051	40	40	Not Applicable	Completed	Date Missing	2015-06-23
CTRI/2015/07/005961	150	150	Not Applicable	Completed	Date Missing	2015-06-15
CTRI/2014/03/004474	1176	1176	Not Applicable	Closed to Recruitment of Participants	Date Missing	2014-03-24
CTRI/2014/03/004442	70	70	Not Applicable	Open to Recruitment	Date Missing	2014-03-10
CTRI/2014/09/004956	10	10	Not Applicable	Open to Recruitment	Date Missing	2014-02-06
CTRI/2015/07/005968	900	900	Not Applicable	Other (Terminated)	Date Missing	2015-08-15
CTRI/2014/07/004792	88	88	Not Applicable	Completed	Date Missing	2010-11-18
CTRI/2014/06/004693	60	60	Not Applicable	Completed	Date Missing	2013-05-04
CTRI/2015/01/005406	90	90	Completed	Completed	Date Missing	2014-12-11
CTRI/2015/07/005997	40	40	Not Applicable	Open to Recruitment	Date Missing	2014-06-09
CTRI/2015/02/005544	300	300	Not Applicable	Open to Recruitment	Date Missing	2014-01-01
CTRI/2015/02/005525	300	300	Not Applicable	Open to Recruitment	Date Missing	2014-05-01
CTRI/2014/02/004436	48	48	Completed	Completed	Date Missing	2014-01-18
CTRI/2014/10/005149	60	60	Not Applicable	Open to Recruitment	Date Missing	2013-04-01
CTRI/2014/06/004709	10	10	Not Applicable	Completed	Date Missing	2014-07-14
CTRI/2014/08/004936	20	20	Not Applicable	Closed to Recruitment of Participants	Date Missing	2013-05-20
CTRI/2015/03/005618	40	40	Not Applicable	Closed to Recruitment of Participants	Date Missing	2013-05-14
CTRI/2014/08/004916	40	40	Not Applicable	Closed to Recruitment of Participants	Date Missing	2013-05-09
CTRI/2014/08/004896	300	70	Open to Recruitment	Open to Recruitment	2013-06-07	2014-09-25
CTRI/2014/09/005051	40	40	Not Applicable	Closed to Recruitment of Participants	Date Missing	2013-05-22
CTRI/2014/08/004930	40	40	Not Applicable	Closed to Recruitment of Participants	Date Missing	2013-05-14
CTRI/2014/12/005293	120	120	Not Applicable	Completed	Date Missing	2013-03-02
CTRI/2016/01/006566	70	70	Not Applicable	Open to Recruitment	Date Missing	2014-04-01
CTRI/2014/09/005052	40	40	Not Applicable	Closed to Recruitment of Participants	Date Missing	2013-07-24
CTRI/2014/12/005233	60	60	Not Applicable	Open to Recruitment	Date Missing	2013-01-01
CTRI/2014/09/005072	40	40	Not Applicable	Not Yet Recruiting	Date Missing	2014-11-17
CTRI/2014/05/004595	148	148	Not Applicable	Open to Recruitment	Date Missing	2014-03-07
CTRI/2014/09/004942	63	63	Not Applicable	Open to Recruitment	Date Missing	2014-03-01
CTRI/2015/01/005381	40	40	Not Applicable	Open to Recruitment	Date Missing	2014-06-29
CTRI/2014/12/005239	500	500	Not Applicable	Open to Recruitment	Date Missing	2015-01-01
CTRI/2014/10/005085	40	40	Not Applicable	Open to Recruitment	Date Missing	2014-04-07
CTRI/2014/08/004825	40	40	Not Applicable	Open to Recruitment	Date Missing	2014-06-09
CTRI/2014/07/004758	40	40	Not Applicable	Open to Recruitment	Date Missing	2014-03-24
CTRI/2016/10/007346	60	60	Not Applicable	Completed	Date Missing	2014-03-01
CTRI/2014/10/005087	60	60	Not Applicable	Open to Recruitment	Date Missing	2013-02-23
CTRI/2014/08/004924	45	45	Not Applicable	Completed	Date Missing	2012-02-02
CTRI/2014/09/004976	72	72	Not Applicable	Completed	Date Missing	2014-04-01
CTRI/2014/09/005030	40	40	Not Applicable	Open to Recruitment	Date Missing	2014-08-06
CTRI/2014/09/004987	120	120	Not Applicable	Completed	Date Missing	2013-11-01
CTRI/2015/02/005528	300	300	Not Applicable	Open to Recruitment	Date Missing	2014-02-01
CTRI/2015/03/005610	300	300	Not Applicable	Open to Recruitment	Date Missing	2014-05-01
CTRI/2015/03/005608	540	540	Not Applicable	Open to Recruitment	Date Missing	2014-03-03
CTRI/2015/02/005551	300	300	Not Applicable	Open to Recruitment	Date Missing	2014-05-01
CTRI/2015/02/005591	300	300	Not Applicable	Open to Recruitment	Date Missing	2014-02-01
CTRI/2015/02/005526	300	300	Not Applicable	Open to Recruitment	Date Missing	2014-02-01
CTRI/2015/03/005633	540	540	Not Applicable	Open to Recruitment	Date Missing	2014-04-01
CTRI/2014/10/005098	860	860	Not Applicable	Not Yet Recruiting	Date Missing	2014-10-25
CTRI/2015/01/005405	400	400	Not Applicable	Open to Recruitment	Date Missing	2013-08-14
CTRI/2014/08/004828	40	40	Not Applicable	Completed	Date Missing	2014-09-09
CTRI/2014/10/005086	240	240	Not Applicable	Not Yet Recruiting	Date Missing	2014-12-15
CTRI/2014/04/004519	78	78	Not Applicable	Completed	Date Missing	2014-04-07
CTRI/2015/06/005857	90	90	Not Applicable	Open to Recruitment	Date Missing	2014-08-22
CTRI/2018/05/013773	40	40	Not Applicable	Completed	Date Missing	2014-02-27
CTRI/2015/05/005804	210	210	Not Applicable	Not Yet Recruiting	Date Missing	2015-06-20
CTRI/2014/08/004891	187	30	Completed	Completed	2013-09-16	2014-08-29
CTRI/2014/12/005274	252	30	Completed	Completed	2013-11-15	2014-08-08
CTRI/2014/10/005079	475	80	Open to Recruitment	Open to Recruitment	2013-09-16	2014-10-28
CTRI/2014/08/004812	40	40	Not Applicable	Open to Recruitment	Date Missing	2013-12-10
CTRI/2014/09/005018	40	40	Not Applicable	Open to Recruitment	Date Missing	2015-01-12
CTRI/2014/08/004917	55	55	Not Applicable	Not Yet Recruiting	Date Missing	2014-10-01
CTRI/2014/12/005331	90	90	Not Applicable	Open to Recruitment	Date Missing	2015-02-02
CTRI/2014/09/005017	45	45	Not Applicable	Open to Recruitment	Date Missing	2014-09-15
CTRI/2014/05/004605	102	102	Not Applicable	Closed to Recruitment of Participants	Date Missing	2014-05-26
CTRI/2017/12/010872	300	300	Not Applicable	Completed	Date Missing	2013-08-05
CTRI/2014/04/004533	36	20	Not Yet Recruiting	Not Yet Recruiting	2014-04-15	2014-04-15
CTRI/2014/06/004707	450	450	Not Applicable	Completed	Date Missing	2014-07-01
CTRI/2015/08/006120	40	40	Not Applicable	Closed to Recruitment of Participants	Date Missing	2014-06-11
CTRI/2014/08/004814	76	76	Not Applicable	Not Yet Recruiting	Date Missing	2015-07-30
CTRI/2019/07/020209	100	100	Not Applicable	Other (Terminated)	Date Missing	2014-04-30
CTRI/2014/07/004722	206	110	Completed	Completed	Date Missing	2014-07-02
CTRI/2015/01/005404	174	174	Not Applicable	Open to Recruitment	Date Missing	2014-05-28
CTRI/2014/10/005081	150	150	Not Applicable	Not Yet Recruiting	Date Missing	2014-12-01
CTRI/2014/10/005107	450	450	Not Applicable	Completed	Date Missing	2014-08-01
CTRI/2015/01/005469	40	40	Not Applicable	Closed to Recruitment of Participants	Date Missing	2014-03-24
CTRI/2014/05/004589	60	60	Not Applicable	Completed	Date Missing	2013-11-11
CTRI/2019/04/018576	30	30	Not Applicable	Completed	Date Missing	2014-04-18
CTRI/2014/05/004590	40	40	Not Applicable	Open to Recruitment	Date Missing	2013-02-18
CTRI/2014/05/004591	35	35	Not Applicable	Open to Recruitment	Date Missing	2013-03-18
CTRI/2015/02/005562	300	300	Not Applicable	Open to Recruitment	Date Missing	2014-04-02
CTRI/2014/06/004664	2520	2520	Not Applicable	Open to Recruitment	Date Missing	2013-10-01
CTRI/2015/01/005474	65	65	Not Applicable	Not Yet Recruiting	Date Missing	2015-07-01
CTRI/2015/01/005402	75	75	Not Applicable	Completed	Date Missing	2014-01-22
CTRI/2014/07/004802	80	80	Not Applicable	Completed	Date Missing	2014-04-12
CTRI/2016/01/006552	120	120	Not Applicable	Completed	Date Missing	2014-12-01
CTRI/2015/01/005429	360	360	Not Applicable	Completed	Date Missing	2011-05-12
CTRI/2014/08/004819	200	200	Not Applicable	Open to Recruitment	Date Missing	2013-11-04
CTRI/2014/09/005075	64	16	Closed to Recruitment of Participants	Closed to Recruitment of Participants	2012-04-25	2015-01-15
CTRI/2014/05/004643	59	59	Not Applicable	Not Yet Recruiting	2014-06-03	2014-06-03
CTRI/2014/05/004587	90	90	Not Applicable	Completed	Date Missing	2014-06-17
CTRI/2014/07/004775	100	100	Not Applicable	Completed	Date Missing	2014-02-28
CTRI/2014/07/004761	100	100	Not Applicable	Open to Recruitment	Date Missing	2014-08-04
CTRI/2015/01/005473	76	76	Not Applicable	Open to Recruitment	Date Missing	2014-11-17
CTRI/2015/02/005512	100	100	Not Applicable	Closed to Recruitment of Participants	Date Missing	2014-01-01
CTRI/2016/09/007280	40	40	Completed	Completed	Date Missing	2014-03-03
CTRI/2014/07/004798	80	80	Not Applicable	Completed	Date Missing	2014-08-16
CTRI/2017/10/010206	153	153	Not Applicable	Completed	Date Missing	2017-11-20
CTRI/2015/01/005466	40	40	Not Applicable	Open to Recruitment	Date Missing	2014-03-22
CTRI/2014/06/004684	40	40	Not Applicable	Open to Recruitment	Date Missing	2014-07-01
CTRI/2015/12/006454	25	25	Not Applicable	Open to Recruitment	2015-09-01	2015-09-01
CTRI/2015/04/005717	120	120	Not Applicable	Open to Recruitment	Date Missing	2013-02-01
CTRI/2014/12/005265	86	86	Not Applicable	Open to Recruitment	Date Missing	2013-07-10
CTRI/2014/09/005033	1047	175	Completed	Completed	2014-08-04	2014-09-22
CTRI/2015/01/005446	90	90	Not Applicable	Open to Recruitment	Date Missing	2015-01-01
CTRI/2016/08/007161	386	386	Not Applicable	Open to Recruitment	Date Missing	2013-12-11
CTRI/2014/08/004805	196	196	Not Applicable	Completed	Date Missing	2014-04-24
CTRI/2014/09/005074	24	8	Closed to Recruitment of Participants	Closed to Recruitment of Participants	2014-11-01	2014-11-04
CTRI/2014/11/005180	40	40	Not Applicable	Open to Recruitment	Date Missing	2014-05-15
CTRI/2015/07/006041	60	60	Not Applicable	Completed	Date Missing	2014-04-26
CTRI/2014/09/004974	40	40	Not Applicable	Completed	Date Missing	2014-07-01
CTRI/2014/07/004742	308	60	Completed	Completed	2013-03-15	2014-07-09
CTRI/2014/07/004760	644	75	Completed	Completed	2013-12-16	2014-07-29
CTRI/2016/03/006710	1200	1200	Not Applicable	Closed to Recruitment of Participants	Date Missing	2013-03-20
CTRI/2014/09/005007	120	120	Not Applicable	Closed to Recruitment of Participants	Date Missing	2016-11-16
CTRI/2016/05/006945	60	60	Not Applicable	Closed to Recruitment of Participants	Date Missing	2014-04-29
CTRI/2014/06/004704	126	126	Not Applicable	Closed to Recruitment of Participants	Date Missing	2014-07-01
CTRI/2015/07/005973	30	30	Not Applicable	Completed	Date Missing	2014-05-30
CTRI/2015/01/005452	150	150	Not Applicable	Other (Terminated)	Date Missing	2015-05-07
CTRI/2016/04/006801	210	210	Not Applicable	Open to Recruitment	Date Missing	2014-12-06
CTRI/2014/07/004790	45	45	Not Applicable	Completed	Date Missing	2011-05-26
CTRI/2015/01/005477	42	42	Completed	Completed	Date Missing	2014-04-28
CTRI/2014/10/005146	900	79	Closed to Recruitment of Participants	Closed to Recruitment of Participants	2007-06-16	2008-10-16
CTRI/2014/06/004681	90	90	Not Applicable	Completed	Date Missing	2014-06-19
CTRI/2014/09/005065	250	10	Closed to Recruitment of Participants	Closed to Recruitment of Participants	2014-07-30	2015-01-28
CTRI/2018/04/013274	70	70	Not Applicable	Completed	Date Missing	2014-05-08
CTRI/2015/08/006110	100	100	Not Applicable	Not Yet Recruiting	Date Missing	2015-08-20
CTRI/2014/09/005019	40	40	Not Applicable	Not Yet Recruiting	Date Missing	2014-09-15
CTRI/2015/01/005414	60	60	Not Applicable	Completed	Date Missing	2015-04-01
CTRI/2014/08/004908	318	318	Not Applicable	Completed	Date Missing	2014-08-28
CTRI/2014/07/004804	100	100	Not Applicable	Completed	Date Missing	2014-08-12
CTRI/2015/01/005353	180	180	Not Applicable	Closed to Recruitment of Participants	Date Missing	2015-01-30
CTRI/2015/01/005361	180	180	Not Applicable	Closed to Recruitment of Participants	Date Missing	2015-01-15
CTRI/2015/05/005742	135	135	Not Applicable	Not Yet Recruiting	Date Missing	2015-05-05
CTRI/2014/11/005201	250	60	Closed to Recruitment of Participants	Other (Terminated)	2014-07-30	2015-01-29
CTRI/2018/02/012118	20	20	Not Applicable	Completed	Date Missing	2014-04-26
CTRI/2015/03/005607	105	105	Not Applicable	Closed to Recruitment of Participants	Date Missing	2014-10-10
CTRI/2016/01/006511	40	40	Not Applicable	Completed	Date Missing	2014-07-01
CTRI/2014/12/005339	40	40	Not Applicable	Open to Recruitment	Date Missing	2014-12-31
CTRI/2014/11/005184	150	150	Not Applicable	Completed	Date Missing	2014-10-27
CTRI/2014/08/004885	125	125	Not Applicable	Closed to Recruitment of Participants	Date Missing	2015-01-17
CTRI/2014/07/004756	50	50	Not Applicable	Completed	Date Missing	2014-08-04
CTRI/2014/07/004736	2671	93	Open to Recruitment	Open to Recruitment	2013-06-27	2014-07-17
CTRI/2014/07/004711	228	228	Not Applicable	Completed	Date Missing	2014-09-01
CTRI/2014/12/005242	180	180	Not Applicable	Open to Recruitment	Date Missing	2014-12-01
CTRI/2015/08/006082	30	30	Completed	Completed	Date Missing	2014-09-01
CTRI/2015/06/005939	156	156	Not Applicable	Not Yet Recruiting	Date Missing	2015-10-01
CTRI/2018/02/011852	105	105	Not Applicable	Completed	Date Missing	2014-06-16
CTRI/2016/12/007535	30	30	Not Applicable	Closed to Recruitment of Participants	Date Missing	2012-11-09
CTRI/2015/01/005410	252	252	Not Applicable	Completed	Date Missing	2014-10-06
CTRI/2016/01/006531	20	20	Not Applicable	Completed	Date Missing	2014-09-01
CTRI/2014/08/004899	196	196	Not Applicable	Completed	Date Missing	2014-08-01
CTRI/2015/05/005770	400	400	Not Applicable	Completed	Date Missing	2015-07-22
CTRI/2014/11/005202	186	186	Not Applicable	Completed	Date Missing	2014-06-01
CTRI/2015/02/005580	172	172	Not Applicable	Open to Recruitment	Date Missing	2015-03-16
CTRI/2014/11/005208	532	92	Closed to Recruitment of Participants	Closed to Recruitment of Participants	2014-06-10	2015-01-14
CTRI/2014/12/005264	288	288	Not Applicable	Completed	Date Missing	2014-08-02
CTRI/2014/11/005188	250	250	Not Applicable	Completed	Date Missing	2015-01-01
CTRI/2014/09/004977	120	120	Not Applicable	Completed	Date Missing	2014-09-15
CTRI/2015/10/006305	195	195	Not Applicable	Not Yet Recruiting	Date Missing	2014-12-15
CTRI/2014/08/004927	60	60	Not Applicable	Completed	Date Missing	2014-08-05
CTRI/2014/07/004786	690	65	Closed to Recruitment of Participants	Closed to Recruitment of Participants	2014-02-25	2014-08-01
CTRI/2015/07/005963	90	90	Not Applicable	Completed	Date Missing	2013-02-12
CTRI/2014/12/005337	150	150	Not Applicable	Closed to Recruitment of Participants	Date Missing	2015-02-13
CTRI/2014/12/005326	244	244	Not Applicable	Completed	Date Missing	2014-12-29
CTRI/2015/11/006363	60	60	Not Applicable	Completed	Date Missing	2014-04-27
CTRI/2014/08/004827	378	378	Not Applicable	Completed	Date Missing	2014-08-18
CTRI/2014/08/004888	100	100	Not Applicable	Completed	Date Missing	2014-08-28
CTRI/2014/08/004830	750	750	Not Applicable	Completed	Date Missing	2014-09-08
CTRI/2017/09/009829	50	50	Not Applicable	Completed	Date Missing	2014-09-15
CTRI/2014/09/004953	60	30	Not Applicable	Open to Recruitment	Date Missing	2014-09-11
CTRI/2015/07/006040	60	60	Not Applicable	Completed	Date Missing	2015-03-02
CTRI/2014/10/005113	200	200	Not Applicable	Not Yet Recruiting	Date Missing	2014-11-15
CTRI/2014/10/005122	610	60	Closed to Recruitment of Participants	Closed to Recruitment of Participants	2012-07-26	2014-11-06
CTRI/2016/03/006701	210	210	Not Applicable	Closed to Recruitment of Participants	Date Missing	2014-09-01
CTRI/2014/10/005123	858	110	Completed	Completed	2013-09-11	2015-10-01
CTRI/2014/09/004954	276	276	Completed	Completed	Date Missing	2014-09-05
CTRI/2014/09/005049	60	60	Not Applicable	Completed	Date Missing	2014-11-03
CTRI/2014/08/004907	350	80	Closed to Recruitment of Participants	Completed	2013-10-30	2014-09-03
CTRI/2015/06/005909	105	105	Not Applicable	Other (Terminated)	Date Missing	2015-06-25
CTRI/2015/08/006080	40	40	Not Applicable	Completed	Date Missing	2011-06-02
CTRI/2014/08/004868	100	40	Completed	Completed	2014-09-01	2014-08-25
CTRI/2015/12/006402	530	120	Other (Terminated)	Other (Terminated)	2016-02-24	2016-06-23
CTRI/2014/10/005095	200	30	Closed to Recruitment of Participants	Closed to Recruitment of Participants	2010-10-01	2014-10-27
CTRI/2014/09/005044	450	40	Other (Terminated)	Other (Terminated)	2011-07-01	2014-09-30
CTRI/2014/10/005114	10	10	Not Applicable	Suspended	Date Missing	2014-09-05
CTRI/2015/09/006179	20	20	Not Applicable	Completed	Date Missing	2014-07-25
CTRI/2014/09/005048	58	58	Not Applicable	Not Yet Recruiting	Date Missing	2014-10-01
CTRI/2015/05/005771	60	60	Closed to Recruitment of Participants	Closed to Recruitment of Participants	Date Missing	2014-07-01
CTRI/2015/06/005865	80	80	Not Applicable	Other (Terminated)	Date Missing	2015-09-21
CTRI/2014/09/005066	180	180	Not Applicable	Not Yet Recruiting	Date Missing	2014-10-01
CTRI/2014/08/004866	75	75	Not Applicable	Not Yet Recruiting	Date Missing	2014-08-11
CTRI/2014/09/004980	536	536	Not Applicable	Open to Recruitment	Date Missing	2012-10-05
CTRI/2018/02/011841	72	72	Completed	Completed	Date Missing	2012-10-08
CTRI/2015/09/006172	200	200	Not Applicable	Completed	Date Missing	2015-10-01
CTRI/2014/09/004959	250	100	Open to Recruitment	Open to Recruitment	2013-07-01	2014-09-19
CTRI/2014/08/004912	30	30	Not Applicable	Completed	Date Missing	2014-08-26
CTRI/2014/08/004893	1182	1182	Not Applicable	Completed	Date Missing	2014-10-01
CTRI/2018/02/012096	50	50	Not Applicable	Open to Recruitment	Date Missing	2013-10-19
CTRI/2015/01/005426	120	120	Not Applicable	Open to Recruitment	Date Missing	2015-03-02
CTRI/2014/12/005341	308	308	Not Applicable	Other (Terminated)	Date Missing	2015-02-02
CTRI/2014/09/004965	806	140	Completed	Completed	2014-04-18	2014-10-27
CTRI/2014/09/004962	100	100	Completed	Completed	Date Missing	2014-08-20
CTRI/2015/01/005399	240	240	Not Applicable	Completed	Date Missing	2015-01-27
CTRI/2015/02/005579	132	20	Completed	Completed	2014-10-15	2015-03-30
CTRI/2014/11/005163	40	40	Not Applicable	Completed	Date Missing	2014-04-24
CTRI/2015/01/005465	50	50	Not Applicable	Open to Recruitment	Date Missing	2014-06-03
CTRI/2015/04/005695	60	60	Not Applicable	Completed	Date Missing	2011-07-15
CTRI/2016/09/007285	60	60	Not Applicable	Completed	Date Missing	2014-03-01
CTRI/2014/11/005207	130	130	Not Applicable	Completed	Date Missing	2013-11-07
CTRI/2016/01/006550	90	90	Not Applicable	Open to Recruitment	Date Missing	2015-05-08
CTRI/2014/09/005028	15	15	Not Applicable	Not Yet Recruiting	Date Missing	2014-09-29
CTRI/2014/11/005183	90	90	Not Applicable	Closed to Recruitment of Participants	Date Missing	2014-09-15
CTRI/2017/05/008469	40	40	Not Applicable	Open to Recruitment	Date Missing	2016-08-16
CTRI/2015/01/005458	280	20	Completed	Completed	2014-11-04	2015-02-04
CTRI/2014/10/005109	150	150	Not Applicable	Completed	Date Missing	2005-11-08
CTRI/2014/11/005231	15	15	Not Applicable	Not Yet Recruiting	Date Missing	2014-12-23
CTRI/2017/11/010666	120	120	Not Applicable	Open to Recruitment	Date Missing	2015-08-14
CTRI/2015/07/006049	35	35	Not Applicable	Open to Recruitment	Date Missing	2013-11-30
CTRI/2015/06/005918	1000	1000	Not Applicable	Completed	Date Missing	2013-01-01
CTRI/2014/09/005042	129	129	Not Applicable	Open to Recruitment	Date Missing	2014-10-01
CTRI/2014/10/005125	150	150	Not Applicable	Not Yet Recruiting	Date Missing	2014-11-01
CTRI/2015/01/005347	30	30	Not Applicable	Not Yet Recruiting	Date Missing	2015-01-30
CTRI/2014/09/005054	663	100	Other (Terminated)	Other (Terminated)	2015-03-31	2015-04-24
CTRI/2014/09/005062	200	200	Not Applicable	Completed	Date Missing	2014-10-01
CTRI/2015/05/005760	385	385	Not Applicable	Other (Terminated)	Date Missing	2015-05-11
CTRI/2019/06/019758	387	387	Completed	Completed	Date Missing	2016-01-01
CTRI/2015/07/006034	1500	1500	Not Applicable	Completed	Date Missing	2015-11-30
CTRI/2014/10/005082	430	430	Not Applicable	Completed	Date Missing	2014-10-25
CTRI/2015/02/005586	100	100	Not Applicable	Open to Recruitment	Date Missing	2014-11-25
CTRI/2015/11/006356	128	128	Not Applicable	Closed to Recruitment of Participants	Date Missing	2013-08-26
CTRI/2015/06/005904	402	402	Not Applicable	Open to Recruitment	Date Missing	2015-07-01
CTRI/2015/05/005825	60	60	Not Applicable	Completed	Date Missing	2014-05-22
CTRI/2015/02/005577	1975	1675	Not Applicable	Completed	2015-10-05	2015-03-02
CTRI/2015/03/005660	120	120	Not Applicable	Open to Recruitment	Date Missing	2015-08-01
CTRI/2017/03/008106	40	40	Not Applicable	Completed	Date Missing	2014-07-09
CTRI/2015/06/005907	24	24	Not Applicable	Closed to Recruitment of Participants	Date Missing	2015-07-30
CTRI/2014/11/005196	100	100	Not Applicable	Not Yet Recruiting	Date Missing	2015-01-01
CTRI/2014/11/005190	98	98	Not Applicable	Open to Recruitment	Date Missing	2014-11-01
CTRI/2015/01/005357	100	100	Not Applicable	Completed	Date Missing	2013-01-10
CTRI/2015/01/005450	74	74	Not Applicable	Open to Recruitment	Date Missing	2015-02-07
CTRI/2015/01/005346	255	255	Not Applicable	Open to Recruitment	Date Missing	2015-01-26
CTRI/2016/02/006668	120	120	Not Applicable	Completed	Date Missing	2015-04-15
CTRI/2015/04/005676	120	120	Not Applicable	Completed	Date Missing	2015-01-01
CTRI/2017/08/009200	150	150	Not Applicable	Completed	Date Missing	2014-10-28
CTRI/2015/02/005503	138	138	Not Applicable	Completed	Date Missing	2014-07-05
CTRI/2015/02/005569	50	50	Not Applicable	Closed to Recruitment of Participants	Date Missing	2015-03-30
CTRI/2016/03/006754	300	300	Not Applicable	Open to Recruitment	Date Missing	2015-09-07
CTRI/2014/11/005212	120	120	Not Applicable	Completed	Date Missing	2014-11-10
CTRI/2014/12/005272	300	200	Completed	Completed	2013-06-15	2014-12-18
CTRI/2014/12/005234	216	216	Not Applicable	Completed	Date Missing	2014-12-20
CTRI/2015/03/005658	200	200	Not Applicable	Closed to Recruitment of Participants	Date Missing	2015-03-16
CTRI/2015/05/005798	22	12	Closed to Recruitment of Participants	Closed to Recruitment of Participants	2016-08-02	2016-08-02
CTRI/2015/10/006270	40	40	Not Applicable	Not Yet Recruiting	Date Missing	2015-11-19
CTRI/2017/08/009518	60	60	Not Applicable	Completed	Date Missing	2015-04-02
CTRI/2015/07/006020	30	30	Not Applicable	Completed	Date Missing	2014-04-30
CTRI/2016/07/007116	120	120	Not Applicable	Open to Recruitment	Date Missing	2014-12-17
CTRI/2015/01/005355	48	48	Not Applicable	Open to Recruitment	Date Missing	2014-12-01
CTRI/2015/02/005543	40	40	Not Applicable	Closed to Recruitment of Participants	Date Missing	2013-12-27
CTRI/2014/12/005298	80	80	Not Applicable	Completed	Date Missing	2014-12-15
CTRI/2015/02/005504	50	50	Not Applicable	Completed	Date Missing	2015-01-23
CTRI/2015/02/005568	100	100	Not Applicable	Other (Terminated)	Date Missing	2015-03-15
CTRI/2014/12/005334	600	100	Open to Recruitment	Open to Recruitment	2014-05-05	2014-12-12
CTRI/2015/02/005488	100	100	Not Applicable	Not Yet Recruiting	Date Missing	2015-02-16
CTRI/2015/02/005510	212	212	Not Applicable	Completed	Date Missing	2015-02-25
CTRI/2015/04/005691	60	60	Not Applicable	Not Yet Recruiting	Date Missing	2015-05-11
CTRI/2015/03/005597	7800	200	Completed	Completed	2015-01-06	2015-03-23
CTRI/2017/11/010669	20	20	Not Applicable	Closed to Recruitment of Participants	Date Missing	2013-08-19
CTRI/2015/03/005611	60	60	Not Applicable	Not Yet Recruiting	Date Missing	2015-05-01
CTRI/2016/06/006996	1400	1400	Completed	Completed	Date Missing	2016-07-01
CTRI/2015/06/005877	46	46	Not Applicable	Open to Recruitment	Date Missing	2014-03-18
CTRI/2015/10/006311	61	61	Not Applicable	Completed	Date Missing	2013-11-15
CTRI/2015/03/005643	60	60	Not Applicable	Open to Recruitment	Date Missing	2015-02-10
CTRI/2015/03/005644	60	60	Not Applicable	Open to Recruitment	Date Missing	2015-03-10
CTRI/2015/08/006136	600	600	Not Applicable	Open to Recruitment	Date Missing	2015-05-14
CTRI/2015/05/005779	250	250	Not Applicable	Open to Recruitment	Date Missing	2015-02-01
CTRI/2015/03/005637	60	60	Not Applicable	Open to Recruitment	Date Missing	2015-02-10
CTRI/2015/02/005585	60	60	Not Applicable	Open to Recruitment	Date Missing	2014-12-02
CTRI/2015/02/005584	60	60	Not Applicable	Open to Recruitment	Date Missing	2014-12-02
CTRI/2018/03/012580	60	60	Not Applicable	Open to Recruitment	Date Missing	2014-12-02
CTRI/2015/02/005536	492	100	Closed to Recruitment of Participants	Closed to Recruitment of Participants	2014-12-05	2015-06-20
CTRI/2015/01/005439	60	60	Not Applicable	Open to Recruitment	Date Missing	2014-01-06
CTRI/2016/05/006947	40	40	Not Applicable	Completed	Date Missing	2016-05-31
CTRI/2015/01/005385	94	94	Not Applicable	Not Yet Recruiting	Date Missing	2015-01-15
CTRI/2016/10/007352	50	50	Not Applicable	Completed	Date Missing	2014-07-01
CTRI/2015/06/005875	30	30	Not Applicable	Completed	Date Missing	2013-12-12
CTRI/2016/04/006828	266	266	Not Applicable	Completed	Date Missing	2014-02-18
CTRI/2015/04/005719	60	60	Not Applicable	Open to Recruitment	Date Missing	2015-03-26
CTRI/2016/04/006818	40	40	Not Applicable	Open to Recruitment	Date Missing	2015-09-15
CTRI/2016/04/006795	200	200	Not Applicable	Closed to Recruitment of Participants	Date Missing	2012-03-19
CTRI/2015/07/005991	660	30	Closed to Recruitment of Participants	Closed to Recruitment of Participants	2015-02-10	2015-08-03
CTRI/2015/01/005457	80	80	Not Applicable	Open to Recruitment	Date Missing	2014-12-29
CTRI/2018/02/011840	15	15	Not Applicable	Open to Recruitment	Date Missing	2015-08-18
CTRI/2015/09/006201	102	102	Not Applicable	Completed	Date Missing	2015-10-01
CTRI/2015/01/005408	300	300	Not Applicable	Completed	Date Missing	2015-03-16
CTRI/2015/02/005573	384	384	Not Applicable	Not Yet Recruiting	Date Missing	2015-03-01
CTRI/2015/03/005638	300	300	Not Applicable	Not Yet Recruiting	Date Missing	2015-04-01
CTRI/2015/02/005561	300	300	Not Applicable	Not Yet Recruiting	Date Missing	2015-03-01
CTRI/2015/01/005412	1000	1000	Not Applicable	Open to Recruitment	Date Missing	2008-08-04
CTRI/2015/09/006168	108	108	Not Applicable	Completed	Date Missing	2015-09-30
CTRI/2016/12/007579	100	100	Not Applicable	Completed	Date Missing	2012-06-01
CTRI/2016/06/007021	40	40	Not Applicable	Open to Recruitment	Date Missing	2015-06-18
CTRI/2016/03/006756	40	40	Not Applicable	Open to Recruitment	Date Missing	2015-09-19
CTRI/2016/02/006633	40	40	Not Applicable	Open to Recruitment	Date Missing	2015-06-10
CTRI/2017/11/010589	700	700	Not Applicable	Closed to Recruitment of Participants	Date Missing	2014-02-05
CTRI/2015/07/006065	114	114	Not Applicable	Completed	Date Missing	2015-08-20
CTRI/2015/05/005778	300	300	Not Applicable	Completed	Date Missing	2015-07-09
CTRI/2015/01/005373	60	60	Not Applicable	Not Yet Recruiting	Date Missing	2015-01-10
CTRI/2015/05/005783	200	200	Not Applicable	Completed	Date Missing	2015-06-22
CTRI/2017/01/007680	100	100	Not Applicable	Completed	Date Missing	2015-11-25
CTRI/2015/01/005387	50	50	Not Applicable	Not Yet Recruiting	Date Missing	2015-01-15
CTRI/2015/10/006272	300	300	Not Applicable	Open to Recruitment	Date Missing	2015-03-19
CTRI/2015/10/006273	200	200	Not Applicable	Open to Recruitment	Date Missing	2015-04-03
CTRI/2015/10/006296	246	246	Not Applicable	Open to Recruitment	Date Missing	2015-04-02
CTRI/2015/10/006274	300	300	Not Applicable	Open to Recruitment	Date Missing	2015-05-25
CTRI/2015/10/006290	300	300	Not Applicable	Open to Recruitment	Date Missing	2015-06-01
CTRI/2015/01/005413	100	100	Not Applicable	Completed	Date Missing	2013-07-04
CTRI/2016/04/006895	408	408	Not Applicable	Completed	Date Missing	2011-05-01
CTRI/2015/10/006329	1996	1996	Not Yet Recruiting	Completed	Date Missing	2015-02-24
CTRI/2015/03/005617	457	75	Closed to Recruitment of Participants	Closed to Recruitment of Participants	2012-12-14	2015-03-12
CTRI/2015/05/005805	1200	105	Open to Recruitment	Not Yet Recruiting	2014-11-12	2015-08-24
CTRI/2015/01/005455	195	195	Not Applicable	Open to Recruitment	Date Missing	2015-02-02
CTRI/2016/01/006534	408	408	Not Applicable	Open to Recruitment	Date Missing	2015-08-01
CTRI/2015/03/005636	30	30	Not Applicable	Completed	Date Missing	2012-11-09
CTRI/2015/11/006391	45	45	Not Applicable	Completed	Date Missing	2010-09-10
CTRI/2015/01/005454	46	46	Not Applicable	Not Yet Recruiting	Date Missing	2015-02-01
CTRI/2015/03/005645	40	40	Completed	Completed	Date Missing	2015-01-12
CTRI/2015/05/005791	1000	1000	Not Applicable	Open to Recruitment	Date Missing	2009-07-01
CTRI/2015/06/005899	1000	1000	Not Applicable	Open to Recruitment	Date Missing	2009-01-02
CTRI/2015/09/006171	40	40	Not Applicable	Not Yet Recruiting	Date Missing	2015-09-15
CTRI/2015/04/005718	60	60	Not Applicable	Completed	Date Missing	2015-05-02
CTRI/2015/10/006289	50	50	Not Applicable	Completed	Date Missing	2010-11-03
CTRI/2016/02/006681	60	60	Not Applicable	Closed to Recruitment of Participants	Date Missing	2015-01-12
CTRI/2015/04/005679	240	240	Not Applicable	Completed	Date Missing	2015-04-22
CTRI/2015/02/005545	358	40	Completed	Completed	2014-06-11	2015-02-18
CTRI/2015/05/005790	1360	1360	Not Applicable	Not Yet Recruiting	Date Missing	2015-06-08
CTRI/2016/01/006523	60	60	Not Applicable	Closed to Recruitment of Participants	Date Missing	2013-10-25
CTRI/2015/08/006086	100	100	Not Applicable	Completed	Date Missing	2012-08-06
CTRI/2015/06/005832	35	35	Not Applicable	Completed	Date Missing	2014-09-10
CTRI/2015/02/005556	75	75	Not Applicable	Completed	Date Missing	2015-02-20
CTRI/2018/04/013019	24	24	Not Applicable	Completed	Date Missing	2015-02-03
CTRI/2015/12/006438	160	160	Completed	Completed	Date Missing	2012-11-08
CTRI/2015/09/006167	4900	499	Completed	Completed	2014-10-14	2015-09-23
CTRI/2015/02/005578	284	284	Not Applicable	Not Yet Recruiting	Date Missing	2015-03-02
CTRI/2015/03/005609	30	4	Completed	Completed	2012-06-25	2015-11-12
CTRI/2015/04/005716	10	10	Not Applicable	Open to Recruitment	Date Missing	2015-03-02
CTRI/2015/10/006309	60	60	Not Applicable	Open to Recruitment	Date Missing	2015-05-14
CTRI/2017/08/009468	64	64	Not Applicable	Completed	Date Missing	2014-02-24
CTRI/2015/05/005746	34	34	Not Applicable	Closed to Recruitment of Participants	Date Missing	2013-01-03
CTRI/2015/02/005557	222	222	Not Applicable	Closed to Recruitment of Participants	Date Missing	2015-04-24
CTRI/2015/06/005864	100	100	Not Applicable	Open to Recruitment	Date Missing	2015-06-10
CTRI/2015/03/005634	76	76	Not Applicable	Open to Recruitment	Date Missing	2015-04-15
CTRI/2015/10/006236	102	102	Not Applicable	Closed to Recruitment of Participants	Date Missing	2016-07-09
CTRI/2015/06/005891	80	80	Not Applicable	Not Yet Recruiting	Date Missing	2015-07-01
CTRI/2016/01/006496	90	90	Not Applicable	Not Yet Recruiting	Date Missing	2016-03-01
CTRI/2015/04/005680	50	50	Not Applicable	Open to Recruitment	Date Missing	2015-03-30
CTRI/2016/02/006647	30	30	Not Applicable	Completed	Date Missing	2016-02-29
CTRI/2017/10/009994	100	100	Completed	Completed	Date Missing	2014-06-12
CTRI/2015/04/005662	12	12	Not Applicable	Completed	Date Missing	2015-04-15
CTRI/2015/04/005721	90	90	Not Applicable	Not Yet Recruiting	Date Missing	2015-05-30
CTRI/2015/04/005661	12	12	Not Applicable	Completed	Date Missing	2015-04-08
CTRI/2015/07/006048	160	160	Not Applicable	Completed	Date Missing	2015-08-17
CTRI/2015/07/006056	30	30	Not Applicable	Completed	Date Missing	2015-05-28
CTRI/2015/06/005841	50	50	Not Applicable	Other (Terminated)	Date Missing	2015-06-01
CTRI/2016/03/006764	200	200	Not Applicable	Open to Recruitment	Date Missing	2015-07-11
CTRI/2015/10/006275	60	60	Not Applicable	Open to Recruitment	Date Missing	2014-09-29
CTRI/2015/05/005767	300	300	Not Applicable	Completed	Date Missing	2015-05-25
CTRI/2016/06/007018	30	30	Not Applicable	Completed	Date Missing	2015-07-01
CTRI/2015/09/006173	130	130	Not Applicable	Closed to Recruitment of Participants	Date Missing	2015-06-15
CTRI/2015/08/006114	60	60	Not Applicable	Completed	Date Missing	2015-05-18
CTRI/2016/04/006802	90	90	Completed	Completed	Date Missing	2015-04-16
CTRI/2015/04/005701	280	280	Not Applicable	Completed	Date Missing	2015-06-11
CTRI/2015/08/006127	60	60	Not Applicable	Completed	Date Missing	2015-06-10
CTRI/2015/05/005794	2502	40	Completed	Completed	2014-08-08	2015-08-31
CTRI/2015/12/006431	300	300	Not Applicable	Open to Recruitment	Date Missing	2015-06-01
CTRI/2015/12/006473	50	50	Not Applicable	Other (Terminated)	2015-04-15	Date Missing
CTRI/2016/07/007097	105	105	Not Applicable	Closed to Recruitment of Participants	Date Missing	2016-09-01
CTRI/2015/05/005811	394	35	Completed	Completed	2014-11-25	2015-05-29
CTRI/2018/06/014654	20	20	Not Applicable	Completed	Date Missing	2013-04-11
CTRI/2016/04/006848	30	30	Not Applicable	Closed to Recruitment of Participants	Date Missing	2015-02-28
CTRI/2020/05/025268	80	80	Not Applicable	Completed	Date Missing	2016-01-04
CTRI/2017/01/007733	60	60	Completed	Completed	Date Missing	2015-07-14
CTRI/2015/09/006192	120	120	Not Applicable	Completed	Date Missing	2015-04-01
CTRI/2015/11/006394	100	100	Completed	Completed	Date Missing	2013-12-23
CTRI/2015/09/006203	1140	1140	Not Applicable	Closed to Recruitment of Participants	Date Missing	2015-09-30
CTRI/2017/09/009679	50	50	Not Applicable	Completed	Date Missing	2015-04-01
CTRI/2015/08/006121	100	100	Not Applicable	Open to Recruitment	Date Missing	2015-05-01
CTRI/2015/09/006199	28	28	Not Applicable	Completed	Date Missing	2014-02-12
CTRI/2015/06/005896	260	260	Not Applicable	Not Yet Recruiting	Date Missing	2015-06-15
CTRI/2016/10/007382	120	120	Not Applicable	Open to Recruitment	Date Missing	2014-10-23
CTRI/2015/07/006043	232	232	Not Applicable	Open to Recruitment	Date Missing	2015-08-10
CTRI/2015/07/005976	232	232	Not Applicable	Not Yet Recruiting	Date Missing	2015-07-24
CTRI/2017/12/010735	40	40	Not Applicable	Completed	Date Missing	2015-03-16
CTRI/2018/05/014337	160	160	Not Applicable	Open to Recruitment	Date Missing	2015-06-18
CTRI/2015/04/005688	55	55	Not Applicable	Completed	Date Missing	2015-04-11
CTRI/2015/06/005916	36	36	Not Applicable	Not Yet Recruiting	Date Missing	2015-06-15
CTRI/2015/05/005816	14	14	Not Applicable	Completed	Date Missing	2015-04-15
CTRI/2015/07/006063	30	30	Not Applicable	Open to Recruitment	Date Missing	2014-08-13
CTRI/2015/10/006276	30	30	Not Applicable	Open to Recruitment	Date Missing	2015-06-01
CTRI/2015/07/006062	54	54	Not Applicable	Completed	Date Missing	2015-08-17
CTRI/2015/05/005739	327	327	Not Applicable	Completed	Date Missing	2015-05-12
CTRI/2015/10/006317	60	60	Not Applicable	Completed	Date Missing	2015-04-01
CTRI/2015/05/005740	282	282	Not Applicable	Completed	Date Missing	2015-05-07
CTRI/2015/05/005768	282	282	Not Applicable	Completed	Date Missing	2015-05-18
CTRI/2015/07/005953	6	4	Closed to Recruitment of Participants	Closed to Recruitment of Participants	2015-07-15	2015-07-15
CTRI/2016/11/007479	50	50	Not Applicable	Completed	Date Missing	2015-04-24
CTRI/2016/01/006499	60	60	Not Applicable	Completed	Date Missing	2014-01-28
CTRI/2015/09/006150	240	240	Not Applicable	Open to Recruitment	Date Missing	2015-09-21
CTRI/2016/01/006485	54	54	Not Applicable	Other (Terminated)	Date Missing	2016-01-21
CTRI/2016/01/006513	300	42	Open to Recruitment	Completed	2015-12-30	2016-01-30
CTRI/2017/06/008829	334	334	Not Applicable	Completed	Date Missing	2015-03-01
CTRI/2015/08/006069	60	60	Not Applicable	Completed	Date Missing	2015-08-05
CTRI/2015/05/005757	111	111	Not Applicable	Completed	Date Missing	2015-05-12
CTRI/2015/09/006207	20	20	Not Applicable	Open to Recruitment	Date Missing	2015-02-26
CTRI/2015/08/006141	60	60	Completed	Completed	Date Missing	2015-06-29
CTRI/2015/12/006430	300	300	Not Applicable	Open to Recruitment	Date Missing	2015-06-01
CTRI/2015/05/005763	6000	100	Closed to Recruitment of Participants	Closed to Recruitment of Participants	2014-12-10	2015-05-20
CTRI/2015/05/005807	150	150	Completed	Completed	Date Missing	2016-11-01
CTRI/2019/08/020566	59	59	Not Applicable	Open to Recruitment	Date Missing	2019-09-02
CTRI/2015/08/006125	100	100	Not Applicable	Open to Recruitment	Date Missing	2014-12-22
CTRI/2017/06/008821	60	60	Not Applicable	Completed	Date Missing	2015-01-12
CTRI/2016/08/007192	60	60	Not Applicable	Completed	Date Missing	2013-01-13
CTRI/2015/09/006160	50	50	Not Applicable	Not Yet Recruiting	Date Missing	2015-09-14
CTRI/2015/07/005986	100	100	Not Applicable	Not Yet Recruiting	Date Missing	2015-08-15
CTRI/2016/06/007053	40	40	Not Applicable	Closed to Recruitment of Participants	Date Missing	2015-04-28
CTRI/2015/06/005833	60	60	Completed	Completed	Date Missing	2015-06-01
CTRI/2015/06/005848	92	92	Not Applicable	Not Yet Recruiting	Date Missing	2015-06-15
CTRI/2016/02/006616	60	60	Not Applicable	Open to Recruitment	Date Missing	2015-09-02
CTRI/2015/06/005938	60	60	Not Applicable	Not Yet Recruiting	Date Missing	2015-07-01
CTRI/2015/11/006385	300	300	Not Applicable	Open to Recruitment	Date Missing	2015-04-13
CTRI/2016/06/007039	60	60	Not Applicable	Completed	Date Missing	2015-03-25
CTRI/2015/06/005847	22	22	Not Applicable	Completed	Date Missing	2015-08-26
CTRI/2016/09/007259	40	40	Not Applicable	Completed	Date Missing	2015-03-26
CTRI/2017/05/008673	100	100	Not Applicable	Open to Recruitment	Date Missing	2015-10-19
CTRI/2016/01/006535	200	200	Not Applicable	Completed	Date Missing	2016-03-01
CTRI/2015/06/005927	120	120	Not Applicable	Open to Recruitment	Date Missing	2015-01-01
CTRI/2016/09/007243	30	30	Not Applicable	Open to Recruitment	Date Missing	2015-03-26
CTRI/2015/05/005784	327	327	Not Applicable	Completed	Date Missing	2015-06-05
CTRI/2015/06/005838	18	18	Not Applicable	Completed	Date Missing	2016-01-21
CTRI/2015/10/006295	540	540	Not Applicable	Open to Recruitment	Date Missing	2015-04-02
CTRI/2017/07/008976	45	45	Closed to Recruitment of Participants	Completed	Date Missing	2017-07-15
CTRI/2015/07/006024	150	150	Not Applicable	Completed	Date Missing	2014-06-09
CTRI/2015/12/006462	200	200	Not Applicable	Completed	Date Missing	2015-05-16
CTRI/2016/08/007144	20	20	Not Applicable	Open to Recruitment	Date Missing	2015-08-01
CTRI/2016/09/007256	30	30	Not Applicable	Open to Recruitment	Date Missing	2015-07-01
CTRI/2016/02/006661	100	100	Not Applicable	Completed	Date Missing	2015-03-23
CTRI/2015/06/005850	20	20	Not Applicable	Completed	Date Missing	2015-06-10
CTRI/2015/07/005955	17000	1200	Open to Recruitment	Not Yet Recruiting	2013-12-10	2015-07-15
CTRI/2018/02/012235	150	150	Not Applicable	Completed	Date Missing	2015-07-15
CTRI/2015/07/005954	9000	1200	Open to Recruitment	Not Yet Recruiting	2013-12-12	2015-07-15
CTRI/2016/03/006731	30	30	Not Applicable	Completed	Date Missing	2016-04-01
CTRI/2015/06/005837	1040	1040	Completed	Completed	Date Missing	2015-06-10
CTRI/2016/07/007110	60	60	Not Applicable	Completed	Date Missing	2014-01-30
CTRI/2015/11/006381	240	240	Not Applicable	Open to Recruitment	Date Missing	2015-06-12
CTRI/2016/03/006738	19500	980	Open to Recruitment	Open to Recruitment	2015-02-02	2015-09-24
CTRI/2015/08/006109	222	222	Not Applicable	Open to Recruitment	Date Missing	2015-08-25
CTRI/2016/08/007143	60	60	Not Applicable	Completed	Date Missing	2012-10-10
CTRI/2016/04/006852	990	160	Closed to Recruitment of Participants	Closed to Recruitment of Participants	2015-09-01	2016-04-25
CTRI/2015/07/006007	168	45	Completed	Completed	2013-04-03	2015-10-15
CTRI/2015/10/006281	60	60	Not Applicable	Not Yet Recruiting	Date Missing	2015-08-17
CTRI/2016/08/007156	155	155	Not Applicable	Open to Recruitment	Date Missing	2015-07-03
CTRI/2016/03/006771	500	500	Not Applicable	Completed	Date Missing	2015-09-28
CTRI/2017/05/008611	50	50	Not Applicable	Completed	Date Missing	2014-12-26
CTRI/2015/10/006265	550	80	Open to Recruitment	Open to Recruitment	2015-07-15	2015-11-01
CTRI/2015/10/006262	240	240	Not Applicable	Completed	Date Missing	2015-11-08
CTRI/2016/03/006718	255	80	Closed to Recruitment of Participants	Closed to Recruitment of Participants	2015-01-13	2016-05-02
CTRI/2015/08/006089	30	30	Not Applicable	Closed to Recruitment of Participants	Date Missing	2015-09-14
CTRI/2015/06/005952	100	100	Not Applicable	Completed	Date Missing	2015-08-24
CTRI/2015/07/006061	40	40	Not Applicable	Open to Recruitment	Date Missing	2015-06-15
CTRI/2016/02/006679	30	30	Not Applicable	Open to Recruitment	Date Missing	2015-03-02
CTRI/2016/04/006825	30	30	Not Applicable	Closed to Recruitment of Participants	Date Missing	2015-01-01
CTRI/2016/01/006520	192	192	Not Applicable	Completed	Date Missing	2010-03-26
CTRI/2015/08/006075	30	30	Not Applicable	Closed to Recruitment of Participants	Date Missing	2015-06-08
CTRI/2015/08/006068	100	100	Not Applicable	Open to Recruitment	Date Missing	2015-04-01
CTRI/2015/07/006006	50	50	Not Applicable	Not Yet Recruiting	Date Missing	2015-12-01
CTRI/2015/10/006293	100	100	Not Applicable	Completed	Date Missing	2015-09-01
CTRI/2015/09/006158	30	30	Not Applicable	Open to Recruitment	Date Missing	2015-06-15
CTRI/2015/10/006238	4300	170	Completed	Completed	2014-05-10	2016-06-02
CTRI/2015/11/006337	30	30	Not Applicable	Open to Recruitment	Date Missing	2015-04-01
CTRI/2016/10/007371	150	150	Not Applicable	Not Yet Recruiting	Date Missing	2013-12-10
CTRI/2015/10/006268	20	20	Not Applicable	Open to Recruitment	Date Missing	2015-07-15
CTRI/2015/07/006004	60	60	Completed	Completed	Date Missing	2015-10-21
CTRI/2016/02/006610	45	45	Not Applicable	Completed	Date Missing	2015-05-11
CTRI/2015/10/006260	550	80	Open to Recruitment	Open to Recruitment	2014-10-13	2015-11-01
CTRI/2017/11/010714	50	50	Not Applicable	Completed	Date Missing	2014-11-03
CTRI/2016/01/006497	30	30	Not Applicable	Open to Recruitment	Date Missing	2015-02-22
CTRI/2015/08/006087	150	150	Not Applicable	Closed to Recruitment of Participants	Date Missing	2015-09-08
CTRI/2015/07/006047	60	60	Not Applicable	Not Yet Recruiting	Date Missing	2015-07-28
CTRI/2015/09/006166	90	90	Not Applicable	Completed	Date Missing	2015-02-28
CTRI/2015/07/006002	138	138	Not Applicable	Not Yet Recruiting	Date Missing	2015-12-31
CTRI/2018/02/011886	30	30	Not Applicable	Completed	Date Missing	2013-04-05
CTRI/2015/10/006331	550	80	Other (Terminated)	Other (Terminated)	2015-09-01	2015-11-01
CTRI/2016/07/007075	10	10	Not Applicable	Open to Recruitment	Date Missing	2016-05-10
CTRI/2016/05/006973	30	30	Not Applicable	Open to Recruitment	Date Missing	2015-02-20
CTRI/2016/09/007314	100	100	Not Applicable	Closed to Recruitment of Participants	Date Missing	2015-07-01
CTRI/2015/12/006449	30	30	Not Applicable	Open to Recruitment	Date Missing	2015-02-10
CTRI/2016/01/006563	45	45	Not Applicable	Completed	Date Missing	2015-02-10
CTRI/2016/05/006935	30	30	Not Applicable	Open to Recruitment	Date Missing	2015-04-09
CTRI/2018/05/014095	60	60	Not Applicable	Open to Recruitment	Date Missing	2016-08-22
CTRI/2017/07/009027	114	15	Open to Recruitment	Not Yet Recruiting	2014-12-15	2017-09-29
CTRI/2015/11/006345	114	114	Not Applicable	Not Yet Recruiting	Date Missing	2015-12-15
CTRI/2015/09/006180	800	800	Not Applicable	Not Yet Recruiting	Date Missing	2015-09-26
CTRI/2016/04/006787	40	40	Not Applicable	Open to Recruitment	Date Missing	2015-06-18
CTRI/2020/06/026230	40	20	Not Applicable	Completed	Date Missing	2015-08-07
CTRI/2017/12/011002	80	80	Not Applicable	Completed	Date Missing	2014-07-02
CTRI/2016/05/006972	40	40	Not Applicable	Open to Recruitment	Date Missing	2015-09-04
CTRI/2015/10/006283	120	120	Not Applicable	Completed	Date Missing	2015-11-01
CTRI/2015/11/006373	100	13	Closed to Recruitment of Participants	Completed	2014-03-19	2016-01-02
CTRI/2015/07/006059	256	256	Not Applicable	Completed	Date Missing	2015-08-10
CTRI/2015/10/006300	60	60	Not Applicable	Completed	Date Missing	2015-11-09
CTRI/2019/05/019099	100	100	Not Applicable	Completed	Date Missing	2016-03-01
CTRI/2016/07/007068	600	130	Completed	Completed	2016-07-21	2016-07-21
CTRI/2015/11/006333	60	60	Not Applicable	Not Yet Recruiting	Date Missing	2015-11-27
CTRI/2015/12/006445	100	100	Not Applicable	Other (Terminated)	Date Missing	2016-01-10
CTRI/2016/02/006685	66	66	Not Applicable	Completed	Date Missing	2014-02-26
CTRI/2016/08/007129	60	60	Not Applicable	Closed to Recruitment of Participants	Date Missing	2008-12-12
CTRI/2016/01/006478	84	84	Not Applicable	Open to Recruitment	Date Missing	2015-07-30
CTRI/2016/02/006643	136	55	Closed to Recruitment of Participants	Closed to Recruitment of Participants	2013-08-26	2016-03-15
CTRI/2015/11/006340	40	40	Not Applicable	Open to Recruitment	Date Missing	2015-03-12
CTRI/2015/08/006085	208	192	Open to Recruitment	Completed	2017-08-07	2015-08-15
CTRI/2016/06/007016	560	30	Closed to Recruitment of Participants	Closed to Recruitment of Participants	2015-07-23	2016-07-26
CTRI/2015/07/006058	48	48	Not Applicable	Completed	Date Missing	2015-08-10
CTRI/2015/09/006211	30	30	Not Applicable	Completed	Date Missing	2015-10-01
CTRI/2015/08/006067	46	46	Not Applicable	Completed	Date Missing	2015-08-10
CTRI/2016/02/006592	70	70	Not Applicable	Open to Recruitment	Date Missing	2015-07-24
CTRI/2017/10/010160	118	118	Not Applicable	Open to Recruitment	Date Missing	2014-10-13
CTRI/2015/09/006204	300	300	Not Applicable	Not Yet Recruiting	Date Missing	2015-09-28
CTRI/2015/10/006327	350	350	Not Applicable	Completed	Date Missing	2015-11-30
CTRI/2016/10/007405	60	60	Closed to Recruitment of Participants	Closed to Recruitment of Participants	Date Missing	2015-10-10
CTRI/2015/10/006315	152	60	Completed	Completed	2015-09-30	2015-10-01
CTRI/2016/05/006953	38	38	Not Applicable	Not Yet Recruiting	Date Missing	2016-06-29
CTRI/2019/09/021224	40	40	Not Applicable	Completed	Date Missing	2016-01-30
CTRI/2015/12/006461	1425	100	Closed to Recruitment of Participants	Closed to Recruitment of Participants	2014-07-01	2016-01-06
CTRI/2016/02/006615	15	15	Not Applicable	Open to Recruitment	Date Missing	2015-02-07
CTRI/2016/02/006630	30	0	Not Applicable	Open to Recruitment	Date Missing	2015-03-25
CTRI/2016/02/006628	40	40	Not Applicable	Open to Recruitment	Date Missing	2014-12-30
CTRI/2016/05/006934	40	40	Not Applicable	Open to Recruitment	Date Missing	2015-09-23
CTRI/2016/02/006629	30	30	Not Applicable	Closed to Recruitment of Participants	Date Missing	2015-03-16
CTRI/2015/08/006145	80	80	Not Applicable	Completed	Date Missing	2015-01-06
CTRI/2016/06/007051	38	38	Not Applicable	Completed	Date Missing	2015-04-01
CTRI/2015/12/006412	2600	200	Completed	Completed	2014-06-26	2016-01-04
CTRI/2015/09/006197	50	50	Not Applicable	Completed	Date Missing	2015-09-25
CTRI/2016/01/006557	40	40	Not Applicable	Open to Recruitment	Date Missing	2015-07-30
CTRI/2016/08/007222	66	60	Not Applicable	Open to Recruitment	Date Missing	2015-09-01
CTRI/2016/06/006983	40	40	Not Applicable	Completed	Date Missing	2015-10-31
CTRI/2016/06/007035	60	60	Not Applicable	Open to Recruitment	Date Missing	2015-09-21
CTRI/2016/03/006695	60	60	Not Applicable	Open to Recruitment	Date Missing	2016-01-15
CTRI/2016/03/006759	60	60	Not Applicable	Completed	Date Missing	2016-03-28
CTRI/2016/06/007052	30	30	Not Applicable	Open to Recruitment	Date Missing	2015-08-14
CTRI/2017/03/008239	60	60	Not Applicable	Completed	Date Missing	2012-06-21
CTRI/2015/12/006457	60	60	Not Applicable	Not Yet Recruiting	Date Missing	2015-12-31
CTRI/2015/10/006320	200	200	Not Applicable	Other (Terminated)	Date Missing	2015-11-02
CTRI/2017/06/008752	30	30	Not Applicable	Completed	Date Missing	2014-05-02
CTRI/2015/12/006406	28	28	Not Applicable	Closed to Recruitment of Participants	Date Missing	2014-08-28
CTRI/2015/12/006407	30	30	Not Applicable	Open to Recruitment	Date Missing	2015-09-01
CTRI/2016/02/006671	30	30	Not Applicable	Open to Recruitment	Date Missing	2013-11-01
CTRI/2016/06/007047	45	45	Not Applicable	Completed	Date Missing	2016-07-01
CTRI/2015/09/006209	348	348	Not Applicable	Open to Recruitment	Date Missing	2015-09-30
CTRI/2015/11/006368	100	100	Not Applicable	Completed	Date Missing	2015-09-05
CTRI/2015/09/006208	348	348	Not Applicable	Open to Recruitment	Date Missing	2015-09-30
CTRI/2017/04/008420	60	60	Not Applicable	Completed	Date Missing	2016-04-30
CTRI/2017/11/010393	20	20	Not Applicable	Closed to Recruitment of Participants	Date Missing	2014-07-19
CTRI/2015/09/006177	56	56	Not Applicable	Completed	Date Missing	2015-09-14
CTRI/2015/10/006252	60	60	Not Applicable	Completed	Date Missing	2015-10-15
CTRI/2016/02/006601	100	100	Not Applicable	Open to Recruitment	Date Missing	2016-03-02
CTRI/2016/04/006873	88	88	Not Applicable	Not Yet Recruiting	Date Missing	2016-05-18
CTRI/2015/09/006226	120	120	Not Applicable	Not Yet Recruiting	Date Missing	2015-10-05
CTRI/2016/01/006533	120	120	Not Applicable	Not Yet Recruiting	Date Missing	2016-02-01
CTRI/2016/05/006911	48	48	Not Applicable	Open to Recruitment	Date Missing	2015-06-15
CTRI/2015/11/006386	60	60	Not Applicable	Completed	Date Missing	2015-11-02
CTRI/2017/05/008663	30	30	Not Applicable	Completed	Date Missing	2016-01-04
CTRI/2015/11/006365	70	70	Not Applicable	Not Yet Recruiting	Date Missing	2015-11-19
CTRI/2017/11/010373	450	450	Not Applicable	Other (Terminated)	Date Missing	2015-06-17
CTRI/2015/12/006437	357	105	Completed	Completed	2016-01-04	2016-01-04
CTRI/2015/10/006314	485	485	Not Applicable	Completed	Date Missing	2015-12-01
CTRI/2016/09/007286	100	100	Not Applicable	Completed	Date Missing	2014-03-03
CTRI/2017/11/010664	100	100	Not Applicable	Completed	Date Missing	2015-10-08
CTRI/2015/12/006423	60	60	Not Applicable	Completed	Date Missing	2014-05-01
CTRI/2015/11/006371	60	60	Not Applicable	Completed	Date Missing	2015-11-30
CTRI/2016/01/006507	36	36	Not Applicable	Completed	Date Missing	2016-01-18
CTRI/2016/09/007242	200	200	Not Applicable	Completed	Date Missing	2015-08-21
CTRI/2015/12/006414	60	60	Not Applicable	Completed	Date Missing	2015-10-12
CTRI/2016/02/006606	300	300	Not Applicable	Completed	Date Missing	2016-02-20
CTRI/2016/02/006637	200	200	Not Applicable	Open to Recruitment	Date Missing	2016-02-15
CTRI/2016/01/006541	405	405	Not Applicable	Completed	Date Missing	2016-01-22
CTRI/2016/04/006835	60	60	Not Applicable	Not Yet Recruiting	Date Missing	2016-04-29
CTRI/2017/02/007846	66	66	Not Applicable	Completed	Date Missing	2014-07-08
CTRI/2016/01/006515	360	360	Not Applicable	Closed to Recruitment of Participants	Date Missing	2016-02-01
CTRI/2016/05/006966	1000	80	Closed to Recruitment of Participants	Closed to Recruitment of Participants	2016-01-11	2016-03-16
CTRI/2016/05/006952	1520	100	Other (Terminated)	Other (Terminated)	2014-03-12	2016-06-20
CTRI/2016/10/007404	52	52	Not Applicable	Open to Recruitment	Date Missing	2015-11-02
CTRI/2016/01/006522	798	80	Closed to Recruitment of Participants	Closed to Recruitment of Participants	2015-05-21	2016-02-22
CTRI/2017/09/009639	170	170	Not Applicable	Completed	Date Missing	2015-12-21
CTRI/2017/07/009139	100	100	Not Applicable	Open to Recruitment	Date Missing	2016-03-01
CTRI/2016/05/006917	1196	130	Completed	Completed	2016-01-06	2016-05-11
CTRI/2016/04/006824	60	60	Not Applicable	Completed	Date Missing	2015-10-06
CTRI/2015/11/006338	240	240	Not Applicable	Completed	Date Missing	2015-11-05
CTRI/2018/02/011670	1852	150	Completed	Other (Terminated)	2016-02-15	Date Missing
CTRI/2016/04/006798	40	40	Not Applicable	Completed	Date Missing	2016-04-05
CTRI/2016/10/007378	30	30	Not Applicable	Closed to Recruitment of Participants	Date Missing	2016-01-15
CTRI/2017/02/007838	40	40	Not Applicable	Completed	Date Missing	2014-07-15
CTRI/2016/05/006924	60	60	Not Applicable	Open to Recruitment	Date Missing	2015-11-23
CTRI/2017/12/010901	60	60	Not Applicable	Completed	Date Missing	2011-11-07
CTRI/2015/12/006420	3700	200	Closed to Recruitment of Participants	Closed to Recruitment of Participants	2014-02-21	2015-12-14
CTRI/2015/11/006379	850	600	Completed	Not Yet Recruiting	2013-11-08	2015-12-02
CTRI/2017/06/008771	44	44	Not Applicable	Closed to Recruitment of Participants	Date Missing	2015-09-09
CTRI/2017/03/008024	60	60	Not Applicable	Not Yet Recruiting	Date Missing	2017-03-15
CTRI/2016/09/007279	846	210	Closed to Recruitment of Participants	Closed to Recruitment of Participants	2015-12-03	2016-10-01
CTRI/2017/03/008050	200	200	Not Applicable	Not Yet Recruiting	Date Missing	2018-04-02
CTRI/2017/03/008183	200	200	Not Applicable	Open to Recruitment	Date Missing	2016-07-31
CTRI/2015/12/006435	150	150	Not Applicable	Completed	Date Missing	2016-01-01
CTRI/2016/01/006493	174	12	Closed to Recruitment of Participants	Closed to Recruitment of Participants	2015-11-09	2016-02-01
CTRI/2017/07/009021	80	80	Not Applicable	Open to Recruitment	Date Missing	2016-02-16
CTRI/2015/12/006465	100	100	Not Applicable	Completed	Date Missing	2004-11-18
CTRI/2015/12/006419	100	100	Not Applicable	Open to Recruitment	Date Missing	2014-07-07
CTRI/2018/02/011755	30	30	Not Applicable	Open to Recruitment	Date Missing	2016-06-01
CTRI/2016/09/007301	70	15	Closed to Recruitment of Participants	Closed to Recruitment of Participants	2016-03-03	2016-09-23
CTRI/2016/05/006899	500	100	Completed	Completed	2015-08-19	2016-05-16
CTRI/2017/09/009789	100	100	Not Applicable	Completed	Date Missing	2016-04-05
CTRI/2018/09/015832	15	15	Not Applicable	Open to Recruitment	Date Missing	2019-01-02
CTRI/2016/02/006625	220	220	Not Applicable	Completed	Date Missing	2016-08-09
CTRI/2016/08/007137	800	800	Not Applicable	Completed	Date Missing	2016-08-17
CTRI/2016/06/007010	100	100	Not Applicable	Completed	Date Missing	2016-06-20
CTRI/2016/01/006567	80	80	Not Applicable	Not Yet Recruiting	Date Missing	2016-02-02
CTRI/2016/03/006779	105	105	Not Applicable	Completed	Date Missing	2016-02-20
CTRI/2016/12/007540	176	176	Not Applicable	Open to Recruitment	Date Missing	2015-12-25
CTRI/2016/01/006481	160	160	Not Applicable	Completed	Date Missing	2016-01-06
CTRI/2016/01/006546	90	90	Not Applicable	Completed	Date Missing	2016-05-12
CTRI/2017/09/009677	40	40	Not Applicable	Completed	Date Missing	2014-03-03
CTRI/2017/11/010510	60	60	Not Applicable	Open to Recruitment	Date Missing	2016-01-11
CTRI/2016/10/007391	30	30	Not Applicable	Completed	Date Missing	2016-01-08
CTRI/2017/07/009072	50	50	Not Applicable	Completed	Date Missing	2016-11-16
CTRI/2016/03/006751	60	60	Not Applicable	Completed	Date Missing	2015-06-01
CTRI/2016/06/006993	214	214	Not Applicable	Closed to Recruitment of Participants	Date Missing	2016-06-30
CTRI/2016/01/006474	400	400	Not Applicable	Not Yet Recruiting	Date Missing	2016-01-03
CTRI/2016/06/007031	999	100	Completed	Completed	2016-05-04	2016-07-11
CTRI/2016/12/007523	100	100	Not Applicable	Open to Recruitment	Date Missing	2016-04-01
CTRI/2016/05/006918	30	30	Not Applicable	Not Yet Recruiting	Date Missing	2016-06-01
CTRI/2016/09/007272	40	40	Not Applicable	Not Yet Recruiting	Date Missing	2016-10-03
CTRI/2016/04/006869	55	55	Not Applicable	Not Yet Recruiting	Date Missing	2016-06-01
CTRI/2016/04/006803	100	100	Not Applicable	Completed	Date Missing	2016-04-13
CTRI/2016/03/006760	30	30	Not Applicable	Completed	Date Missing	2015-01-07
CTRI/2015/12/006456	112	112	Not Applicable	Completed	Date Missing	2016-01-07
CTRI/2016/02/006684	100	100	Not Applicable	Completed	Date Missing	2016-03-15
CTRI/2017/08/009425	38	38	Not Applicable	Completed	Date Missing	2015-09-29
CTRI/2016/06/007059	2800	450	Closed to Recruitment of Participants	Closed to Recruitment of Participants	2015-12-29	2016-07-15
CTRI/2017/09/009699	216	150	Completed	Completed	2013-08-22	2015-04-10
CTRI/2017/06/008797	90	90	Not Applicable	Completed	Date Missing	2015-07-06
CTRI/2016/03/006702	90	90	Not Applicable	Completed	Date Missing	2015-07-06
CTRI/2016/03/006715	48	48	Not Applicable	Completed	Date Missing	2015-06-29
CTRI/2016/03/006714	180	180	Not Applicable	Completed	Date Missing	2015-09-07
CTRI/2017/06/008796	30	30	Not Applicable	Completed	Date Missing	2015-08-10
CTRI/2017/08/009528	50	50	Not Applicable	Completed	Date Missing	2015-10-19
CTRI/2016/08/007187	50	50	Not Applicable	Completed	Date Missing	2011-03-01
CTRI/2016/01/006542	120	120	Not Applicable	Not Yet Recruiting	Date Missing	2016-06-20
CTRI/2016/09/007235	102	102	Not Applicable	Completed	Date Missing	2014-02-03
CTRI/2016/05/006904	74	74	Not Applicable	Open to Recruitment	Date Missing	2016-01-15
CTRI/2017/10/010228	30	30	Not Applicable	Completed	Date Missing	2016-07-01
CTRI/2017/09/009802	30	30	Not Applicable	Completed	Date Missing	2014-12-30
CTRI/2017/09/009598	30	30	Not Applicable	Completed	Date Missing	2016-01-01
CTRI/2016/02/006619	30	30	Not Applicable	Completed	Date Missing	2016-02-10
CTRI/2017/10/010110	100	100	Not Applicable	Completed	Date Missing	2014-09-17
CTRI/2016/02/006600	120	100	Completed	Completed	2016-02-09	2016-02-02
CTRI/2016/02/006632	120	100	Completed	Completed	2016-02-25	2016-02-18
CTRI/2016/01/006521	150	150	Not Applicable	Not Yet Recruiting	Date Missing	2016-06-20
CTRI/2016/02/006598	100	100	Not Applicable	Completed	Date Missing	2015-12-22
CTRI/2019/02/017775	160	160	Not Applicable	Open to Recruitment	Date Missing	2016-02-24
CTRI/2017/01/007660	44	44	Not Applicable	Open to Recruitment	Date Missing	2016-03-23
CTRI/2016/02/006597	60	60	Not Applicable	Completed	Date Missing	2016-01-08
CTRI/2016/07/007088	60	60	Not Applicable	Open to Recruitment	Date Missing	2015-04-14
CTRI/2017/05/008477	30	30	Not Applicable	Completed	Date Missing	2016-02-01
CTRI/2017/10/010019	30	30	Not Applicable	Completed	Date Missing	2016-03-01
CTRI/2016/08/007185	60	60	Not Applicable	Open to Recruitment	Date Missing	2016-01-20
CTRI/2018/04/012988	71	71	Not Applicable	Open to Recruitment	Date Missing	2016-03-15
CTRI/2016/01/006575	30	30	Not Applicable	Not Yet Recruiting	Date Missing	2016-02-02
CTRI/2016/06/006987	30	30	Not Applicable	Open to Recruitment	Date Missing	2016-03-04
CTRI/2017/10/010155	72	72	Not Applicable	Completed	Date Missing	2015-07-21
CTRI/2016/02/006690	30	30	Not Applicable	Completed	Date Missing	2016-03-07
CTRI/2016/02/006581	40	40	Not Applicable	Not Yet Recruiting	Date Missing	2016-02-22
CTRI/2016/11/007474	30	30	Not Applicable	Open to Recruitment	Date Missing	2016-01-15
CTRI/2016/11/007444	40	40	Not Applicable	Open to Recruitment	Date Missing	2016-01-16
CTRI/2017/01/007742	60	60	Not Applicable	Completed	Date Missing	2016-04-01
CTRI/2016/08/007183	400	75	Completed	Completed	2012-02-21	2016-06-17
CTRI/2016/04/006872	400	400	Not Applicable	Not Yet Recruiting	Date Missing	2016-05-16
CTRI/2016/11/007496	30	30	Not Applicable	Open to Recruitment	Date Missing	2016-01-20
CTRI/2016/05/006971	30	30	Not Applicable	Closed to Recruitment of Participants	Date Missing	2016-03-26
CTRI/2017/03/008211	30	30	Not Applicable	Open to Recruitment	Date Missing	2016-01-15
CTRI/2016/07/007080	20	20	Not Applicable	Closed to Recruitment of Participants	Date Missing	2016-03-01
CTRI/2016/02/006603	200	200	Not Applicable	Not Yet Recruiting	2017-03-01	2016-03-01
CTRI/2018/05/014340	40	40	Not Applicable	Closed to Recruitment of Participants	Date Missing	2016-03-10
CTRI/2016/04/006785	30	30	Completed	Completed	Date Missing	2016-02-23
CTRI/2016/02/006670	30	30	Not Applicable	Not Yet Recruiting	Date Missing	2016-02-29
CTRI/2016/03/006708	103	103	Not Applicable	Completed	Date Missing	2016-03-07
CTRI/2016/02/006651	30	30	Not Applicable	Completed	Date Missing	2016-02-24
CTRI/2016/04/006815	80	80	Not Applicable	Completed	Date Missing	2016-04-15
CTRI/2016/02/006658	40	40	Not Applicable	Not Yet Recruiting	Date Missing	2016-12-01
CTRI/2016/04/006793	20	20	Not Applicable	Not Applicable	Date Missing	2016-02-01
CTRI/2016/12/007521	30	30	Not Yet Recruiting	Open to Recruitment	Date Missing	2016-03-10
CTRI/2016/02/006617	520	30	Completed	Completed	2015-11-30	2016-03-01
CTRI/2016/05/006928	69	69	Not Applicable	Completed	Date Missing	2016-06-15
CTRI/2016/04/006834	96	96	Not Applicable	Not Yet Recruiting	Date Missing	2016-05-02
CTRI/2017/02/007825	30	30	Not Applicable	Open to Recruitment	Date Missing	2015-07-08
CTRI/2017/10/010243	60	60	Not Applicable	Completed	Date Missing	2015-07-14
CTRI/2016/05/006955	60	60	Not Applicable	Open to Recruitment	Date Missing	2016-02-01
CTRI/2016/12/007617	30	30	Not Applicable	Open to Recruitment	Date Missing	2016-01-25
CTRI/2017/05/008524	40	40	Not Applicable	Open to Recruitment	Date Missing	2016-06-16
CTRI/2017/04/008383	30	30	Not Applicable	Completed	Date Missing	2016-02-15
CTRI/2017/03/008138	40	40	Not Applicable	Completed	Date Missing	2016-06-16
CTRI/2016/08/007145	80	80	Not Applicable	Open to Recruitment	Date Missing	2016-01-29
CTRI/2017/06/008788	24	24	Not Applicable	Completed	Date Missing	2016-01-28
CTRI/2016/11/007506	80	80	Not Applicable	Closed to Recruitment of Participants	Date Missing	2015-04-06
CTRI/2016/06/007041	660	60	Open to Recruitment	Suspended	2015-07-21	2016-10-07
CTRI/2016/03/006693	180	180	Not Applicable	Completed	Date Missing	2016-03-01
CTRI/2016/03/006745	30	30	Not Applicable	Open to Recruitment	Date Missing	2016-02-27
CTRI/2016/03/006767	1720	1720	Not Applicable	Not Yet Recruiting	Date Missing	2019-12-10
CTRI/2016/05/006916	50	50	Not Applicable	Open to Recruitment	Date Missing	2016-02-07
CTRI/2016/02/006683	45	45	Not Applicable	Not Yet Recruiting	Date Missing	2016-03-10
CTRI/2016/09/007293	150	5	Open to Recruitment	Not Yet Recruiting	2016-03-31	2016-11-30
CTRI/2016/09/007269	150	70	Completed	Completed	2015-11-24	2016-11-07
CTRI/2017/12/010815	120	120	Not Applicable	Completed	Date Missing	2016-05-16
CTRI/2017/04/008440	30	30	Not Applicable	Closed to Recruitment of Participants	Date Missing	2016-09-06
CTRI/2017/04/008374	40	40	Not Applicable	Completed	Date Missing	2016-02-15
CTRI/2016/06/007057	30	30	Not Applicable	Completed	2016-03-17	2016-02-20
CTRI/2017/07/009029	33	33	Not Applicable	Completed	Date Missing	2015-02-10
CTRI/2017/04/008377	40	40	Not Applicable	Completed	Date Missing	2016-02-01
CTRI/2016/03/006717	35	35	Not Applicable	Completed	Date Missing	2016-04-01
CTRI/2017/01/007687	120	120	Not Applicable	Closed to Recruitment of Participants	Date Missing	2015-12-25
CTRI/2017/02/007810	152	152	Not Applicable	Completed	Date Missing	2016-02-04
CTRI/2017/01/007664	30	30	Not Applicable	Open to Recruitment	2016-12-26	2016-02-26
CTRI/2017/01/007689	180	180	Not Applicable	Closed to Recruitment of Participants	Date Missing	2016-01-04
CTRI/2017/01/007690	50	50	Not Applicable	Closed to Recruitment of Participants	Date Missing	2015-12-08
CTRI/2016/04/006821	300	300	Not Applicable	Other (Terminated)	Date Missing	2016-12-26
CTRI/2017/08/009449	60	60	Not Applicable	Completed	Date Missing	2016-04-07
CTRI/2017/01/007684	50	50	Not Applicable	Open to Recruitment	Date Missing	2016-03-16
CTRI/2016/04/006790	312	312	Not Applicable	Completed	Date Missing	2016-04-01
CTRI/2017/01/007686	122	122	Not Applicable	Completed	Date Missing	2014-12-17
CTRI/2016/12/007516	90	90	Not Applicable	Completed	Date Missing	2013-02-04
CTRI/2016/12/007515	30	30	Not Applicable	Open to Recruitment	Date Missing	2016-03-26
CTRI/2017/08/009498	15	15	Not Applicable	Open to Recruitment	Date Missing	2016-02-27
CTRI/2017/09/009607	15	15	Not Applicable	Open to Recruitment	Date Missing	2016-01-30
CTRI/2017/09/009595	20	20	Not Applicable	Completed	Date Missing	2016-05-31
CTRI/2016/09/007275	76	76	Not Applicable	Completed	Date Missing	2016-03-21
CTRI/2017/08/009278	100	100	Not Applicable	Completed	Date Missing	2005-01-06
CTRI/2016/12/007610	200	200	Not Applicable	Completed	Date Missing	2015-08-17
CTRI/2017/08/009238	90	90	Not Applicable	Completed	Date Missing	2007-05-14
CTRI/2018/03/012371	45	45	Not Applicable	Completed	Date Missing	2015-07-30
CTRI/2016/06/007062	3155	600	Closed to Recruitment of Participants	Closed to Recruitment of Participants	2015-12-08	2016-06-30
CTRI/2017/01/007645	72	72	Not Applicable	Completed	Date Missing	2009-10-05
CTRI/2018/02/012184	25	25	Not Applicable	Closed to Recruitment of Participants	Date Missing	2016-03-17
CTRI/2016/03/006763	220	220	Not Applicable	Not Yet Recruiting	Date Missing	2016-03-26
CTRI/2017/10/009967	30	30	Not Applicable	Completed	Date Missing	2013-10-16
CTRI/2018/05/013956	60	60	Not Applicable	Completed	Date Missing	2014-10-22
CTRI/2017/09/009726	200	200	Not Applicable	Open to Recruitment	Date Missing	2015-12-12
CTRI/2018/05/014312	30	30	Not Applicable	Open to Recruitment	Date Missing	2015-05-01
CTRI/2017/08/009367	300	300	Not Applicable	Open to Recruitment	Date Missing	2016-03-28
CTRI/2016/11/007458	120	120	Not Applicable	Open to Recruitment	Date Missing	2016-10-17
CTRI/2016/06/007029	260	260	Not Applicable	Not Yet Recruiting	Date Missing	2016-09-07
CTRI/2016/05/006969	30000	7100	Completed	Completed	2015-07-07	2016-06-01
CTRI/2018/02/011904	40	40	Not Applicable	Completed	Date Missing	2015-10-05
CTRI/2017/08/009495	30	30	Not Applicable	Closed to Recruitment of Participants	Date Missing	2016-04-22
CTRI/2016/10/007386	120	120	Not Applicable	Completed	Date Missing	2016-08-06
CTRI/2016/12/007615	24	24	Not Applicable	Completed	Date Missing	2014-06-11
CTRI/2017/04/008296	40	40	Not Applicable	Open to Recruitment	Date Missing	2016-01-15
CTRI/2018/05/013605	100	100	Not Applicable	Not Yet Recruiting	Date Missing	2018-05-07
CTRI/2016/08/007206	300	42	Open to Recruitment	Open to Recruitment	2016-08-30	2016-09-13
CTRI/2018/02/012141	80	80	Not Applicable	Completed	Date Missing	2015-08-01
CTRI/2016/12/007514	24	24	Not Applicable	Completed	Date Missing	2014-06-25
CTRI/2017/08/009227	79	79	Not Applicable	Completed	Date Missing	2006-03-16
CTRI/2017/08/009430	30	30	Not Applicable	Completed	Date Missing	2015-11-16
CTRI/2016/08/007159	40	40	Not Applicable	Completed	Date Missing	2016-08-22
CTRI/2018/05/014237	160	160	Not Applicable	Completed	Date Missing	2016-02-10
CTRI/2016/08/007148	90	90	Not Applicable	Completed	Date Missing	2007-08-02
CTRI/2019/05/018875	60	60	Not Applicable	Completed	Date Missing	2015-01-01
CTRI/2016/10/007415	40	40	Not Applicable	Open to Recruitment	Date Missing	2016-05-02
CTRI/2017/08/009211	40	40	Not Applicable	Open to Recruitment	Date Missing	2016-02-11
CTRI/2017/03/007985	750	150	Completed	Completed	2016-05-04	2017-03-07
CTRI/2017/09/009867	30	30	Not Applicable	Completed	Date Missing	2015-08-24
CTRI/2017/03/008237	100	100	Not Applicable	Open to Recruitment	Date Missing	2016-05-16
CTRI/2016/12/007588	100	100	Not Applicable	Completed	Date Missing	2016-06-01
CTRI/2016/05/006960	40	40	Completed	Completed	Date Missing	2014-05-01
CTRI/2017/03/008143	65	65	Not Applicable	Not Yet Recruiting	Date Missing	2017-04-03
CTRI/2017/09/009887	60	60	Not Applicable	Completed	Date Missing	2016-05-26
CTRI/2017/08/009428	45	45	Not Applicable	Completed	Date Missing	2015-02-07
CTRI/2016/04/006884	120	120	Not Applicable	Not Yet Recruiting	Date Missing	2016-04-30
CTRI/2016/12/007605	200	200	Not Applicable	Completed	Date Missing	2016-12-26
CTRI/2018/02/011925	4700	150	Open to Recruitment	Open to Recruitment	2012-07-02	2017-08-24
CTRI/2016/05/006970	11920	4180	Completed	Completed	2016-03-25	2016-06-01
CTRI/2017/05/008644	140	140	Not Applicable	Open to Recruitment	Date Missing	2016-04-15
CTRI/2017/10/010032	30	30	Not Applicable	Open to Recruitment	Date Missing	2016-03-17
CTRI/2017/10/010066	30	30	Not Applicable	Open to Recruitment	Date Missing	2017-02-27
CTRI/2018/02/011864	60	60	Not Applicable	Completed	Date Missing	2015-12-19
CTRI/2017/04/008361	37	37	Not Applicable	Open to Recruitment	Date Missing	2016-05-25
CTRI/2016/05/006905	400	400	Not Applicable	Other (Terminated)	Date Missing	2016-08-01
CTRI/2017/08/009510	300	300	Not Applicable	Open to Recruitment	Date Missing	2016-05-02
CTRI/2017/01/007668	40	40	Not Applicable	Not Yet Recruiting	Date Missing	2017-01-16
CTRI/2017/07/009152	16	16	Not Applicable	Completed	Date Missing	2016-05-01
CTRI/2016/06/007032	60	60	Not Applicable	Completed	Date Missing	2016-06-30
CTRI/2016/11/007495	50	50	Completed	Completed	Date Missing	2016-07-01
CTRI/2017/07/009054	40	40	Not Applicable	Completed	Date Missing	2016-04-20
CTRI/2016/05/006900	70	70	Not Applicable	Not Yet Recruiting	Date Missing	2016-05-15
CTRI/2017/12/010882	50	50	Not Applicable	Open to Recruitment	Date Missing	2016-09-28
CTRI/2018/06/014451	100	100	Not Applicable	Completed	Date Missing	2016-07-01
CTRI/2016/06/007036	118	118	Not Applicable	Completed	Date Missing	2016-05-03
CTRI/2018/10/016179	300	300	Not Applicable	Open to Recruitment	Date Missing	2016-03-16
CTRI/2018/10/016191	300	300	Not Applicable	Open to Recruitment	Date Missing	2016-04-04
CTRI/2018/10/016178	300	300	Not Applicable	Open to Recruitment	Date Missing	2016-04-25
CTRI/2018/10/016177	300	300	Not Applicable	Open to Recruitment	Date Missing	2016-05-30
CTRI/2018/10/016176	300	300	Not Applicable	Open to Recruitment	Date Missing	2016-03-24
CTRI/2016/09/007284	60	60	Not Applicable	Closed to Recruitment of Participants	Date Missing	2015-06-10
CTRI/2018/05/013936	40	40	Not Applicable	Completed	Date Missing	2016-06-08
CTRI/2016/07/007078	244	244	Not Applicable	Open to Recruitment	Date Missing	2016-07-25
CTRI/2017/02/007934	1050	1050	Not Applicable	Open to Recruitment	Date Missing	2016-12-05
CTRI/2016/11/007449	120	120	Not Applicable	Not Yet Recruiting	Date Missing	2016-12-14
CTRI/2016/12/007532	1022	1022	Not Applicable	Open to Recruitment	Date Missing	2016-12-20
CTRI/2016/11/007451	153	153	Not Applicable	Open to Recruitment	Date Missing	2016-07-12
CTRI/2016/05/006975	238	238	Not Applicable	Completed	Date Missing	2016-06-03
CTRI/2017/09/009663	44	44	Not Applicable	Completed	Date Missing	2012-04-16
CTRI/2017/02/007929	60	60	Not Applicable	Not Yet Recruiting	Date Missing	2017-08-01
CTRI/2016/09/007277	324	324	Not Applicable	Completed	Date Missing	2016-06-06
CTRI/2016/08/007169	760	23	Closed to Recruitment of Participants	Closed to Recruitment of Participants	2015-10-15	2016-08-19
CTRI/2016/09/007304	1600	200	Other (Terminated)	Other (Terminated)	2015-09-15	2016-11-01
CTRI/2016/07/007105	100	30	Closed to Recruitment of Participants	Closed to Recruitment of Participants	2015-10-07	2016-08-01
CTRI/2017/10/010037	100	100	Not Applicable	Completed	2015-07-03	2015-07-03
CTRI/2016/08/007204	800	60	Closed to Recruitment of Participants	Closed to Recruitment of Participants	2015-11-09	2016-08-19
CTRI/2017/09/009627	80	80	Not Applicable	Completed	Date Missing	2015-12-14
CTRI/2016/12/007607	10	10	Not Applicable	Completed	Date Missing	2017-01-02
CTRI/2018/01/011171	40	40	Not Applicable	Completed	Date Missing	2015-02-17
CTRI/2017/07/009170	100	100	Not Applicable	Completed	Date Missing	2016-07-21
CTRI/2017/04/008308	90	90	Not Applicable	Open to Recruitment	Date Missing	2016-06-03
CTRI/2016/11/007469	9920	2000	Open to Recruitment	Open to Recruitment	2015-10-08	2016-12-15
CTRI/2016/08/007166	40	40	Not Applicable	Open to Recruitment	Date Missing	2015-05-01
CTRI/2016/09/007303	120000	120000	Not Applicable	Completed	Date Missing	2016-05-26
CTRI/2018/05/013704	100	100	Not Applicable	Completed	Date Missing	2015-06-15
CTRI/2018/12/016577	300	300	Not Applicable	Open to Recruitment	Date Missing	2016-03-02
CTRI/2018/10/016190	300	300	Not Applicable	Completed	Date Missing	2016-02-15
CTRI/2018/09/015690	300	300	Not Applicable	Open to Recruitment	Date Missing	2016-03-16
CTRI/2018/09/015692	300	300	Not Applicable	Open to Recruitment	Date Missing	2016-02-15
CTRI/2017/03/008025	40	40	Not Applicable	Not Yet Recruiting	Date Missing	2017-03-15
CTRI/2018/02/011666	40	40	Not Applicable	Completed	Date Missing	2016-06-12
CTRI/2016/08/007199	314	314	Not Applicable	Not Yet Recruiting	Date Missing	2016-08-30
CTRI/2016/11/007512	100	100	Not Applicable	Closed to Recruitment of Participants	Date Missing	2016-11-30
CTRI/2016/08/007194	26	26	Not Applicable	Completed	Date Missing	2016-05-10
CTRI/2016/11/007473	30	30	Not Applicable	Completed	Date Missing	2016-11-21
CTRI/2017/10/010120	30	30	Not Applicable	Open to Recruitment	Date Missing	2017-10-31
CTRI/2017/01/007638	30	30	Not Applicable	Open to Recruitment	Date Missing	2017-01-16
CTRI/2018/04/013362	60	60	Not Applicable	Completed	Date Missing	2016-05-26
CTRI/2017/01/007695	450	45	Open to Recruitment	Open to Recruitment	2016-12-05	2017-01-18
CTRI/2017/02/007841	3176	200	Completed	Completed	2017-01-17	2017-03-15
CTRI/2017/11/010613	100	100	Not Applicable	Completed	Date Missing	2015-12-10
CTRI/2017/10/010150	30	30	Not Applicable	Open to Recruitment	Date Missing	2016-05-31
CTRI/2017/09/009619	110	110	Not Applicable	Completed	2016-06-01	2016-06-01
CTRI/2016/07/007092	60	25	Open to Recruitment	Open to Recruitment	2015-12-24	2016-07-26
CTRI/2017/10/010067	30	30	Not Applicable	Completed	Date Missing	2014-08-20
CTRI/2018/04/013058	100	100	Not Applicable	Completed	Date Missing	2016-12-06
CTRI/2017/02/007956	40	40	Not Applicable	Open to Recruitment	Date Missing	2016-09-26
CTRI/2016/10/007396	60	60	Not Applicable	Not Yet Recruiting	Date Missing	2016-11-01
CTRI/2017/08/009584	30	30	Not Applicable	Open to Recruitment	Date Missing	2016-12-17
CTRI/2016/09/007230	105	105	Not Applicable	Closed to Recruitment of Participants	Date Missing	2016-09-02
CTRI/2017/04/008382	60	60	Not Applicable	Open to Recruitment	Date Missing	2016-08-01
CTRI/2018/02/011850	70	70	Completed	Completed	Date Missing	2017-06-07
CTRI/2017/05/008685	12	12	Not Applicable	Open to Recruitment	Date Missing	2016-08-01
CTRI/2017/01/007656	30	30	Not Applicable	Not Yet Recruiting	Date Missing	2017-01-16
CTRI/2018/10/016168	300	300	Not Applicable	Open to Recruitment	Date Missing	2016-02-15
CTRI/2017/03/008273	250	250	Not Applicable	Not Yet Recruiting	Date Missing	2017-05-05
CTRI/2017/03/008058	128	128	Not Applicable	Open to Recruitment	Date Missing	2017-02-22
CTRI/2017/03/008026	20	20	Not Applicable	Not Yet Recruiting	Date Missing	2017-03-15
CTRI/2017/03/008170	70	70	Not Applicable	Open to Recruitment	Date Missing	2016-10-08
CTRI/2017/04/008295	70	70	Not Applicable	Closed to Recruitment of Participants	Date Missing	2017-01-04
CTRI/2017/05/008650	30	30	Not Applicable	Completed	Date Missing	2016-07-01
CTRI/2017/06/008843	500	500	Not Applicable	Closed to Recruitment of Participants	Date Missing	2017-06-30
CTRI/2017/04/008345	100	100	Not Applicable	Not Yet Recruiting	Date Missing	2017-04-20
CTRI/2017/04/008435	40	40	Not Applicable	Open to Recruitment	Date Missing	2016-11-03
CTRI/2017/03/008017	60	60	Not Applicable	Not Yet Recruiting	Date Missing	2017-07-01
CTRI/2018/02/011872	30	30	Not Applicable	Open to Recruitment	Date Missing	2016-03-01
CTRI/2016/07/007109	600	600	Not Applicable	Completed	Date Missing	2016-07-29
CTRI/2016/11/007504	100	100	Not Applicable	Completed	Date Missing	2016-08-01
CTRI/2017/03/008053	40	40	Not Applicable	Not Yet Recruiting	Date Missing	2017-03-15
CTRI/2018/05/013762	40	40	Not Applicable	Completed	Date Missing	2015-03-22
CTRI/2016/10/007409	312	312	Not Applicable	Not Yet Recruiting	Date Missing	2016-11-01
CTRI/2016/11/007488	240	240	Not Applicable	Completed	Date Missing	2016-07-01
CTRI/2017/05/008661	10	10	Not Applicable	Completed	Date Missing	2016-06-29
CTRI/2018/04/013249	60	60	Not Applicable	Completed	Date Missing	2016-09-03
CTRI/2017/12/010746	50	50	Not Applicable	Completed	Date Missing	2016-08-01
CTRI/2018/02/011786	24	24	Not Applicable	Completed	Date Missing	2016-07-21
CTRI/2017/06/008901	60	60	Not Applicable	Completed	Date Missing	2015-04-10
CTRI/2017/08/009213	56	56	Not Applicable	Closed to Recruitment of Participants	Date Missing	2016-12-06
CTRI/2016/09/007310	270	270	Not Applicable	Open to Recruitment	Date Missing	2016-11-15
CTRI/2017/05/008448	20	20	Not Applicable	Open to Recruitment	Date Missing	2016-09-21
CTRI/2017/05/008576	20	20	Not Applicable	Open to Recruitment	Date Missing	2016-08-01
CTRI/2017/05/008575	20	20	Not Applicable	Open to Recruitment	Date Missing	2016-09-21
CTRI/2016/10/007384	70	70	Not Applicable	Completed	Date Missing	2015-03-01
CTRI/2016/09/007268	600	80	Closed to Recruitment of Participants	Closed to Recruitment of Participants	2012-05-01	2016-09-14
CTRI/2018/02/012037	10	10	Not Yet Recruiting	Completed	Date Missing	2016-10-20
CTRI/2016/11/007461	208	208	Not Applicable	Not Yet Recruiting	Date Missing	2016-11-14
CTRI/2018/02/011798	10	10	Not Applicable	Open to Recruitment	Date Missing	2016-07-24
CTRI/2016/12/007545	36	36	Not Applicable	Completed	Date Missing	2014-07-19
CTRI/2018/02/012071	20	20	Not Applicable	Open to Recruitment	Date Missing	2016-09-27
CTRI/2017/07/009017	11500	1650	Open to Recruitment	Open to Recruitment	2017-08-17	2017-07-20
CTRI/2016/11/007447	20	20	Not Applicable	Completed	Date Missing	2015-06-02
CTRI/2018/02/011807	10	10	Not Yet Recruiting	Open to Recruitment	Date Missing	2015-12-28
CTRI/2017/09/009723	60	60	Not Applicable	Open to Recruitment	Date Missing	2016-09-01
CTRI/2017/11/010369	60	60	Not Applicable	Completed	Date Missing	2016-06-27
CTRI/2016/11/007481	300	300	Not Applicable	Completed	Date Missing	2016-12-28
CTRI/2017/06/008923	40	40	Not Applicable	Open to Recruitment	Date Missing	2017-03-01
CTRI/2016/11/007425	100	100	Not Applicable	Not Yet Recruiting	Date Missing	2016-11-15
CTRI/2017/11/010388	50	50	Not Applicable	Completed	Date Missing	2016-06-28
CTRI/2017/01/007745	160	160	Not Applicable	Not Yet Recruiting	Date Missing	2017-02-13
CTRI/2019/03/017986	100	100	Not Applicable	Not Yet Recruiting	Date Missing	2019-05-01
CTRI/2017/01/007651	210	210	Not Applicable	Completed	Date Missing	2017-01-16
CTRI/2017/02/007805	200	160	Not Yet Recruiting	Not Yet Recruiting	2017-02-20	2017-02-20
CTRI/2017/03/008068	20	20	Not Applicable	Not Yet Recruiting	Date Missing	2017-03-20
CTRI/2017/09/009727	30	30	Not Applicable	Completed	Date Missing	2016-08-14
CTRI/2017/02/007798	125	125	Not Applicable	Closed to Recruitment of Participants	Date Missing	2017-02-20
CTRI/2017/05/008552	30	30	Not Applicable	Open to Recruitment	Date Missing	2017-03-20
CTRI/2016/08/007216	416	50	Completed	Completed	2016-05-23	2016-08-26
CTRI/2017/03/008156	210	210	Not Applicable	Open to Recruitment	Date Missing	2015-05-08
CTRI/2016/11/007433	388	388	Not Applicable	Completed	Date Missing	2016-11-08
CTRI/2017/06/008867	4650	350	Closed to Recruitment of Participants	Closed to Recruitment of Participants	2016-12-09	2017-07-14
CTRI/2017/02/007797	70	70	Not Applicable	Completed	Date Missing	2019-02-08
CTRI/2019/08/020571	60	60	Not Applicable	Completed	Date Missing	2016-09-01
CTRI/2017/03/008100	20	20	Completed	Completed	Date Missing	2017-03-20
CTRI/2017/05/008548	50	50	Not Applicable	Completed	Date Missing	2017-02-14
CTRI/2017/07/008966	10	10	Not Applicable	Completed	Date Missing	2016-11-25
CTRI/2016/11/007491	242	242	Not Applicable	Completed	Date Missing	2017-08-08
CTRI/2016/11/007439	301	301	Not Applicable	Completed	Date Missing	2017-01-06
CTRI/2018/07/014785	69	69	Not Applicable	Closed to Recruitment of Participants	Date Missing	2014-12-17
CTRI/2017/08/009557	24	24	Not Applicable	Completed	Date Missing	2016-08-30
CTRI/2017/08/009556	24	24	Not Applicable	Completed	Date Missing	2016-08-29
CTRI/2017/12/011024	50	50	Not Applicable	Open to Recruitment	Date Missing	2016-10-01
CTRI/2017/06/008831	30	30	Not Applicable	Open to Recruitment	Date Missing	2017-02-28
CTRI/2017/01/007706	200	200	Not Applicable	Completed	Date Missing	2017-01-25
CTRI/2016/09/007309	153	153	Not Applicable	Completed	Date Missing	2016-09-28
CTRI/2018/04/013132	20	20	Closed to Recruitment of Participants	Completed	Date Missing	2016-01-09
CTRI/2017/01/007628	4500	2250	Completed	Completed	2017-01-07	2017-01-07
CTRI/2017/09/009618	40	40	Not Applicable	Completed	Date Missing	2016-04-18
CTRI/2017/06/008791	30	30	Not Applicable	Completed	Date Missing	2016-05-10
CTRI/2016/10/007335	113	113	Not Applicable	Not Yet Recruiting	Date Missing	2016-10-08
CTRI/2016/10/007345	231	231	Not Applicable	Completed	Date Missing	2016-10-18
CTRI/2017/04/008336	25	10	Open to Recruitment	Open to Recruitment	2017-04-17	2017-05-02
CTRI/2016/10/007394	100	100	Not Applicable	Not Yet Recruiting	Date Missing	2016-11-01
CTRI/2019/11/022087	100	100	Not Applicable	Open to Recruitment	Date Missing	2017-11-01
CTRI/2017/05/008633	30	30	Not Applicable	Completed	Date Missing	2017-01-02
CTRI/2017/06/008727	30	30	Not Applicable	Open to Recruitment	Date Missing	2017-04-05
CTRI/2017/09/009672	200	200	Not Applicable	Closed to Recruitment of Participants	Date Missing	2014-07-02
CTRI/2017/03/008181	900	120	Closed to Recruitment of Participants	Closed to Recruitment of Participants	2016-09-01	2017-04-04
CTRI/2016/11/007477	440	440	Not Applicable	Suspended	Date Missing	2016-12-20
CTRI/2017/02/007896	51	51	Not Applicable	Open to Recruitment	Date Missing	2016-12-16
CTRI/2017/03/008009	118	118	Not Applicable	Closed to Recruitment of Participants	Date Missing	2014-05-07
CTRI/2017/09/009778	24	24	Open to Recruitment	Open to Recruitment	2016-10-14	2016-10-05
CTRI/2016/09/007315	1038	1038	Not Applicable	Not Yet Recruiting	Date Missing	2016-11-01
CTRI/2017/12/010747	45	45	Not Applicable	Completed	Date Missing	2016-10-01
CTRI/2017/01/007622	500	500	Not Applicable	Open to Recruitment	Date Missing	2015-01-28
CTRI/2016/11/007434	195	195	Not Applicable	Completed	Date Missing	2016-11-07
CTRI/2017/05/008660	60	60	Not Applicable	Not Yet Recruiting	Date Missing	2017-07-02
CTRI/2018/01/011118	100	100	Not Applicable	Completed	Date Missing	2016-10-05
CTRI/2017/11/010413	60	60	Not Applicable	Completed	Date Missing	2017-03-20
CTRI/2017/09/009623	101	101	Not Applicable	Open to Recruitment	Date Missing	2016-10-24
CTRI/2017/02/007773	564	564	Not Applicable	Open to Recruitment	Date Missing	2018-02-14
CTRI/2016/12/007567	150	150	Not Applicable	Not Yet Recruiting	Date Missing	2016-12-19
CTRI/2017/10/010130	60	60	Not Applicable	Completed	Date Missing	2016-10-25
CTRI/2017/03/008166	900	120	Closed to Recruitment of Participants	Closed to Recruitment of Participants	2016-09-01	2017-04-04
CTRI/2018/04/013388	48	48	Not Applicable	Closed to Recruitment of Participants	Date Missing	2013-02-02
CTRI/2017/09/009701	12	12	Not Applicable	Completed	Date Missing	2015-02-14
CTRI/2016/10/007367	116	116	Not Applicable	Completed	Date Missing	2016-10-22
CTRI/2017/03/007988	60	60	Not Applicable	Completed	Date Missing	2017-03-15
CTRI/2017/05/008501	396	396	Not Applicable	Not Yet Recruiting	Date Missing	2017-06-01
CTRI/2017/04/008282	50	50	Not Applicable	Completed	Date Missing	2017-04-10
CTRI/2017/03/008047	30	30	Not Applicable	Closed to Recruitment of Participants	Date Missing	2016-10-26
CTRI/2017/10/009979	15	15	Not Applicable	Open to Recruitment	Date Missing	2016-10-31
CTRI/2018/02/011699	12	12	Not Applicable	Open to Recruitment	Date Missing	2016-05-12
CTRI/2017/05/008684	500	500	Not Applicable	Closed to Recruitment of Participants	Date Missing	2017-02-13
CTRI/2017/11/010438	84	84	Not Applicable	Closed to Recruitment of Participants	Date Missing	2016-08-26
CTRI/2017/09/009908	75	75	Not Applicable	Completed	Date Missing	2016-10-28
CTRI/2017/09/009921	40	40	Not Applicable	Open to Recruitment	Date Missing	2016-01-04
CTRI/2017/03/008063	426	140	Completed	Completed	2016-01-20	2016-11-28
CTRI/2017/05/008478	36	36	Not Applicable	Open to Recruitment	Date Missing	2016-12-01
CTRI/2017/06/008773	60	60	Not Applicable	Closed to Recruitment of Participants	Date Missing	2017-05-01
CTRI/2017/03/008101	210	210	Not Applicable	Completed	Date Missing	2017-03-31
CTRI/2017/02/007865	50	50	Not Applicable	Completed	Date Missing	2014-03-17
CTRI/2017/09/009596	40	40	Not Applicable	Open to Recruitment	Date Missing	2017-01-10
CTRI/2017/11/010471	100	100	Not Applicable	Completed	Date Missing	2017-01-30
CTRI/2017/10/010200	20	20	Not Applicable	Completed	Date Missing	2016-03-23
CTRI/2017/09/009744	30	30	Not Applicable	Completed	Date Missing	2016-11-15
CTRI/2017/02/007922	50	50	Not Applicable	Completed	Date Missing	2015-11-30
CTRI/2017/03/007974	18	18	Not Applicable	Completed	Date Missing	2017-02-16
CTRI/2017/07/009114	392	392	Not Applicable	Open to Recruitment	Date Missing	2018-08-02
CTRI/2017/07/009060	40	40	Not Applicable	Completed	Date Missing	2017-01-17
CTRI/2017/09/009788	30	30	Not Applicable	Completed	Date Missing	2017-01-19
CTRI/2016/11/007485	840	840	Not Applicable	Not Yet Recruiting	Date Missing	2016-12-07
CTRI/2016/12/007593	115	115	Not Applicable	Other (Terminated)	Date Missing	2016-12-21
CTRI/2017/06/008830	720	80	Closed to Recruitment of Participants	Closed to Recruitment of Participants	2017-01-02	2017-06-15
CTRI/2017/09/009768	30	30	Not Applicable	Completed	Date Missing	2017-09-18
CTRI/2017/07/009164	70	70	Not Applicable	Completed	Date Missing	2017-01-12
CTRI/2017/11/010501	100	100	Not Applicable	Open to Recruitment	Date Missing	2017-01-01
CTRI/2016/12/007530	54	54	Not Applicable	Closed to Recruitment of Participants	Date Missing	2017-01-30
CTRI/2017/07/009063	60	60	Not Applicable	Open to Recruitment	Date Missing	2016-07-29
CTRI/2017/05/008678	70	70	Not Applicable	Completed	Date Missing	2017-01-10
CTRI/2016/11/007476	64	64	Not Applicable	Closed to Recruitment of Participants	Date Missing	2014-10-06
CTRI/2017/10/010172	40	40	Not Applicable	Open to Recruitment	Date Missing	2016-11-15
CTRI/2018/02/011791	100	100	Not Applicable	Open to Recruitment	Date Missing	2017-01-01
CTRI/2018/04/013011	80	80	Not Applicable	Open to Recruitment	Date Missing	2017-02-09
CTRI/2017/01/007696	668	50	Closed to Recruitment of Participants	Closed to Recruitment of Participants	2016-05-11	2017-08-02
CTRI/2018/06/014587	500	500	Not Applicable	Open to Recruitment	Date Missing	2016-03-16
CTRI/2017/02/007910	30	30	Not Applicable	Open to Recruitment	Date Missing	2016-06-07
CTRI/2017/02/007850	30	30	Not Applicable	Open to Recruitment	Date Missing	2016-06-27
CTRI/2016/12/007552	112	112	Not Applicable	Completed	Date Missing	2011-10-01
CTRI/2017/08/009321	70	70	Not Applicable	Completed	2016-04-05	2016-04-05
CTRI/2017/03/008217	60	60	Not Applicable	Completed	Date Missing	2017-04-08
CTRI/2017/02/007801	150	150	Not Applicable	Completed	Date Missing	2017-02-15
CTRI/2017/02/007970	60	60	Not Applicable	Completed	2017-01-15	2016-12-15
CTRI/2017/03/008175	60	60	Not Applicable	Open to Recruitment	Date Missing	2016-12-29
CTRI/2017/02/007873	100	100	Not Applicable	Closed to Recruitment of Participants	Date Missing	2017-04-03
CTRI/2017/08/009217	30	30	Not Applicable	Open to Recruitment	Date Missing	2017-01-02
CTRI/2017/02/007969	60	60	Not Applicable	Open to Recruitment	Date Missing	2017-02-02
CTRI/2017/04/008433	60	60	Not Applicable	Not Yet Recruiting	Date Missing	2017-05-15
CTRI/2017/04/008325	30	30	Not Applicable	Open to Recruitment	2017-02-18	2017-02-18
CTRI/2017/03/008155	30	30	Not Applicable	Open to Recruitment	Date Missing	2017-01-01
CTRI/2017/03/008174	40	40	Not Applicable	Closed to Recruitment of Participants	Date Missing	2017-03-27
CTRI/2017/01/007691	60	60	Not Applicable	Completed	Date Missing	2017-01-24
CTRI/2017/05/008456	30	30	Not Applicable	Completed	Date Missing	2016-12-28
CTRI/2018/04/013277	16	16	Not Applicable	Completed	Date Missing	2016-12-05
CTRI/2017/02/007802	60	60	Not Applicable	Completed	Date Missing	2016-08-23
CTRI/2017/04/008333	60	60	Not Applicable	Open to Recruitment	Date Missing	2017-02-20
CTRI/2017/04/008306	30	30	Not Applicable	Open to Recruitment	Date Missing	2017-02-14
CTRI/2017/04/008415	30	30	Not Applicable	Open to Recruitment	Date Missing	2016-11-22
CTRI/2017/09/009906	1000	100	Open to Recruitment	Open to Recruitment	2017-03-01	2017-10-16
CTRI/2017/09/009868	30	30	Not Applicable	Open to Recruitment	Date Missing	2017-01-01
CTRI/2017/09/009589	60	60	Not Applicable	Completed	Date Missing	2017-04-28
CTRI/2017/02/007925	220	220	Not Applicable	Completed	Date Missing	2017-03-01
CTRI/2017/03/008038	30	30	Not Applicable	Not Yet Recruiting	Date Missing	2017-03-24
CTRI/2017/01/007705	45	45	Not Applicable	Completed	Date Missing	2017-01-23
CTRI/2017/02/007957	96	96	Not Applicable	Completed	Date Missing	2013-09-01
CTRI/2017/11/010639	60	60	Not Applicable	Closed to Recruitment of Participants	Date Missing	2016-09-18
CTRI/2017/05/008693	60	60	Not Applicable	Open to Recruitment	Date Missing	2016-12-08
CTRI/2018/01/011490	10	10	Not Applicable	Closed to Recruitment of Participants	Date Missing	2017-02-11
CTRI/2017/02/007920	20	20	Not Applicable	Not Yet Recruiting	Date Missing	2017-03-01
CTRI/2017/10/010123	60	60	Not Applicable	Open to Recruitment	Date Missing	2016-11-22
CTRI/2017/09/009803	50	50	Not Applicable	Completed	Date Missing	2016-12-01
CTRI/2017/04/008360	15	15	Not Applicable	Open to Recruitment	Date Missing	2017-01-01
CTRI/2016/12/007557	650	225	Completed	Completed	2017-01-16	2016-12-25
CTRI/2017/07/009075	30	30	Not Applicable	Open to Recruitment	Date Missing	2017-01-01
CTRI/2017/05/008563	10	10	Not Applicable	Open to Recruitment	Date Missing	2017-04-03
CTRI/2017/04/008389	30	30	Not Applicable	Not Yet Recruiting	Date Missing	2017-05-01
CTRI/2017/03/008266	2000	2000	Open to Recruitment	Open to Recruitment	Date Missing	2017-07-01
CTRI/2017/05/008568	40	40	Not Applicable	Open to Recruitment	Date Missing	2016-08-31
CTRI/2017/07/009133	30	30	Not Applicable	Open to Recruitment	Date Missing	2017-01-01
CTRI/2018/06/014652	35	35	Not Applicable	Not Yet Recruiting	Date Missing	2018-08-01
CTRI/2017/04/008434	60	60	Not Applicable	Not Yet Recruiting	Date Missing	2017-05-22
CTRI/2017/09/009791	60	60	Not Applicable	Closed to Recruitment of Participants	Date Missing	2017-02-16
CTRI/2017/02/007912	180	75	Open to Recruitment	Open to Recruitment	2017-04-03	2017-04-03
CTRI/2017/04/008388	30	30	Not Applicable	Open to Recruitment	Date Missing	2017-01-11
CTRI/2017/05/008584	40	40	Not Applicable	Not Yet Recruiting	Date Missing	2017-05-25
CTRI/2017/03/008045	60	60	Not Applicable	Open to Recruitment	Date Missing	2017-01-12
CTRI/2017/02/007900	30	30	Not Applicable	Completed	Date Missing	2016-12-27
CTRI/2019/09/021178	110000	110000	Not Applicable	Open to Recruitment	Date Missing	2010-05-01
CTRI/2018/05/014254	177	177	Not Applicable	Closed to Recruitment of Participants	Date Missing	2018-09-05
CTRI/2020/06/025621	200	200	Not Applicable	Completed	Date Missing	2016-07-07
CTRI/2017/02/007931	188	188	Not Applicable	Open to Recruitment	Date Missing	2017-02-22
CTRI/2017/11/010315	345	100	Completed	Suspended	2016-12-30	2017-12-01
CTRI/2017/02/007765	90	90	Not Applicable	Not Yet Recruiting	Date Missing	2017-03-17
CTRI/2017/01/007624	20	20	Completed	Completed	Date Missing	2017-01-10
CTRI/2017/07/009000	1000	200	Closed to Recruitment of Participants	Closed to Recruitment of Participants	2017-03-15	2017-04-30
CTRI/2017/02/007753	40	40	Not Applicable	Not Yet Recruiting	Date Missing	2017-02-15
CTRI/2017/05/008457	40	40	Not Applicable	Not Yet Recruiting	Date Missing	2017-05-15
CTRI/2017/04/008365	60	60	Not Applicable	Not Yet Recruiting	2017-04-24	2017-04-24
CTRI/2017/04/008324	40	40	Not Applicable	Not Yet Recruiting	Date Missing	2017-04-15
CTRI/2017/05/008641	40	40	Not Applicable	Open to Recruitment	Date Missing	2016-12-28
CTRI/2017/05/008615	20	20	Not Applicable	Open to Recruitment	Date Missing	2016-09-26
CTRI/2017/02/007757	84	84	Not Applicable	Not Yet Recruiting	Date Missing	2017-02-01
CTRI/2017/06/008807	40	40	Not Applicable	Open to Recruitment	Date Missing	2016-09-26
CTRI/2017/08/009538	118	118	Not Applicable	Open to Recruitment	Date Missing	2016-12-05
CTRI/2017/09/009783	30	30	Not Applicable	Completed	Date Missing	2017-01-12
CTRI/2017/02/007923	200	200	Not Applicable	Not Yet Recruiting	Date Missing	2017-02-20
CTRI/2017/04/008331	30	30	Not Applicable	Open to Recruitment	Date Missing	2017-03-30
CTRI/2017/06/008735	40	40	Not Applicable	Open to Recruitment	Date Missing	2016-09-22
CTRI/2017/05/008669	60	60	Not Applicable	Open to Recruitment	Date Missing	2017-01-01
CTRI/2017/10/010121	232	232	Not Applicable	Completed	Date Missing	2017-10-30
CTRI/2017/06/008755	30	30	Not Applicable	Completed	Date Missing	2017-06-20
CTRI/2017/05/008486	20	20	Not Applicable	Open to Recruitment	Date Missing	2016-08-18
CTRI/2017/01/007650	528	80	Completed	Completed	2016-09-20	2017-01-09
CTRI/2017/05/008594	40	40	Not Applicable	Not Yet Recruiting	Date Missing	2017-05-25
CTRI/2017/02/007849	24	24	Not Applicable	Completed	Date Missing	2017-01-09
CTRI/2017/02/007919	104	104	Not Applicable	Open to Recruitment	Date Missing	2017-01-12
CTRI/2017/07/009140	24	24	Not Applicable	Completed	Date Missing	2007-03-06
CTRI/2017/05/008688	336	336	Not Applicable	Completed	Date Missing	2017-07-24
CTRI/2017/03/008145	40	40	Not Applicable	Not Yet Recruiting	Date Missing	2017-04-15
CTRI/2017/05/008572	52	52	Not Applicable	Completed	Date Missing	2017-07-03
CTRI/2017/06/008886	60	60	Not Applicable	Completed	Date Missing	2017-01-10
CTRI/2017/06/008898	50	12	Closed to Recruitment of Participants	Closed to Recruitment of Participants	2017-02-17	2017-07-17
CTRI/2017/02/007883	16	16	Not Applicable	Completed	Date Missing	2017-04-18
CTRI/2017/11/010370	20	20	Not Applicable	Open to Recruitment	Date Missing	2016-08-01
CTRI/2018/05/014331	200	200	Not Applicable	Open to Recruitment	Date Missing	2017-05-02
CTRI/2017/02/007918	192	192	Not Applicable	Not Yet Recruiting	Date Missing	2017-03-01
CTRI/2017/07/009081	784	50	Closed to Recruitment of Participants	Closed to Recruitment of Participants	2017-03-15	2017-08-03
CTRI/2017/08/009236	114	114	Not Applicable	Open to Recruitment	Date Missing	2016-07-02
CTRI/2017/10/010304	60	60	Not Applicable	Completed	Date Missing	2015-07-20
CTRI/2017/03/008004	120	80	Not Yet Recruiting	Not Yet Recruiting	2017-03-06	2017-03-06
CTRI/2017/01/007738	129	55	Open to Recruitment	Open to Recruitment	2016-09-12	2017-02-10
CTRI/2017/02/007763	200	200	Not Applicable	Completed	Date Missing	2017-03-15
CTRI/2017/04/008314	65	65	Not Applicable	Closed to Recruitment of Participants	Date Missing	2017-03-15
CTRI/2017/02/007787	136	116	Not Yet Recruiting	Not Yet Recruiting	2017-02-22	2017-02-15
CTRI/2017/11/010554	12	12	Not Applicable	Completed	Date Missing	2016-11-18
CTRI/2017/03/008000	66	66	Not Applicable	Completed	Date Missing	2017-03-06
CTRI/2017/04/008326	6120	620	Completed	Completed	2017-06-01	2017-06-01
CTRI/2017/06/008836	42	42	Not Applicable	Completed	Date Missing	2017-02-06
CTRI/2017/09/009681	70	70	Not Applicable	Completed	Date Missing	2016-08-01
CTRI/2017/03/008052	310	120	Completed	Completed	2016-12-16	2017-03-15
CTRI/2017/02/007814	332	332	Completed	Completed	Date Missing	2017-02-28
CTRI/2017/11/010656	80	80	Not Applicable	Completed	Date Missing	2016-08-15
CTRI/2017/10/010015	880	120	Closed to Recruitment of Participants	Closed to Recruitment of Participants	2017-03-30	2017-10-26
CTRI/2017/11/010596	81	81	Not Applicable	Open to Recruitment	Date Missing	2017-02-01
CTRI/2018/02/012211	100	100	Not Applicable	Completed	Date Missing	2017-08-02
CTRI/2017/02/007835	240	240	Not Applicable	Closed to Recruitment of Participants	Date Missing	2017-02-14
CTRI/2017/05/008531	140	116	Not Applicable	Completed	2017-02-02	2017-02-02
CTRI/2017/09/009790	400	400	Not Applicable	Closed to Recruitment of Participants	Date Missing	2016-11-10
CTRI/2017/06/008790	30	30	Not Applicable	Completed	Date Missing	2016-10-24
CTRI/2017/06/008799	30	30	Not Applicable	Completed	Date Missing	2016-10-24
CTRI/2017/08/009579	100	100	Not Applicable	Open to Recruitment	Date Missing	2016-12-05
CTRI/2017/03/008263	374	374	Not Applicable	Open to Recruitment	Date Missing	2017-05-02
CTRI/2017/06/008787	100	100	Not Applicable	Completed	Date Missing	2016-11-15
CTRI/2017/03/008184	50	50	Not Applicable	Closed to Recruitment of Participants	Date Missing	2017-03-27
CTRI/2017/10/010300	40	40	Not Applicable	Open to Recruitment	Date Missing	2017-03-27
CTRI/2017/02/007945	240	240	Not Applicable	Closed to Recruitment of Participants	Date Missing	2017-02-27
CTRI/2017/09/009786	240	240	Not Applicable	Completed	Date Missing	2017-11-28
CTRI/2017/09/009772	2500	100	Open to Recruitment	Open to Recruitment	2016-01-14	2017-06-09
CTRI/2017/03/008014	240	240	Not Applicable	Completed	Date Missing	2017-03-10
CTRI/2017/05/008614	100	100	Not Applicable	Open to Recruitment	Date Missing	2017-02-15
CTRI/2018/02/011792	30	30	Not Applicable	Completed	Date Missing	2017-04-03
CTRI/2017/10/010048	30	30	Not Applicable	Open to Recruitment	Date Missing	2017-02-01
CTRI/2017/08/009225	70	70	Not Applicable	Not Yet Recruiting	Date Missing	2017-09-01
CTRI/2017/02/007909	34	34	Not Applicable	Completed	Date Missing	2015-02-03
CTRI/2017/02/007942	69	69	Completed	Completed	Date Missing	2017-03-15
CTRI/2017/09/009666	105	105	Not Applicable	Open to Recruitment	Date Missing	2017-03-08
CTRI/2017/07/008990	303	50	Completed	Completed	2017-03-03	2017-07-19
CTRI/2017/02/007966	4140	2800	Open to Recruitment	Open to Recruitment	2017-03-06	2017-03-02
CTRI/2017/02/007892	164	164	Not Applicable	Open to Recruitment	Date Missing	2017-08-29
CTRI/2017/05/008698	30	30	Not Applicable	Not Yet Recruiting	Date Missing	2017-06-05
CTRI/2017/02/007898	50	50	Not Applicable	Completed	Date Missing	2017-03-15
CTRI/2017/02/007834	100	100	Not Applicable	Not Yet Recruiting	Date Missing	2017-02-13
CTRI/2017/03/008163	180	16	Closed to Recruitment of Participants	Closed to Recruitment of Participants	2016-12-21	2017-05-15
CTRI/2017/02/007938	60	60	Not Applicable	Completed	Date Missing	2017-03-20
CTRI/2018/02/011681	40	40	Not Applicable	Open to Recruitment	Date Missing	2017-06-06
CTRI/2017/09/009593	200	200	Not Applicable	Completed	Date Missing	2016-09-22
CTRI/2017/02/007939	120	120	Not Applicable	Completed	Date Missing	2014-08-26
CTRI/2017/05/008710	50	50	Not Applicable	Open to Recruitment	Date Missing	2018-01-01
CTRI/2017/08/009296	1000	1000	Completed	Completed	Date Missing	2016-01-16
CTRI/2017/02/007924	25	25	Not Applicable	Open to Recruitment	Date Missing	2018-05-01
CTRI/2017/05/008565	37	37	Closed to Recruitment of Participants	Closed to Recruitment of Participants	Date Missing	2017-06-01
CTRI/2017/08/009506	120	120	Not Applicable	Completed	Date Missing	2017-09-01
CTRI/2020/06/026096	37	37	Not Applicable	Completed	Date Missing	2017-04-01
CTRI/2017/02/007952	40	40	Not Applicable	Open to Recruitment	Date Missing	2017-02-25
CTRI/2017/07/008992	90	90	Not Applicable	Completed	Date Missing	2017-07-03
CTRI/2017/05/008505	10	10	Not Applicable	Completed	Date Missing	2016-03-02
CTRI/2017/05/008465	40	40	Not Applicable	Completed	Date Missing	2004-08-06
CTRI/2017/05/008461	60	60	Not Applicable	Completed	Date Missing	2016-11-24
CTRI/2017/10/010078	120	120	Not Yet Recruiting	Not Yet Recruiting	Date Missing	2017-10-30
CTRI/2017/03/008129	30	30	Not Applicable	Open to Recruitment	Date Missing	2017-03-01
CTRI/2017/04/008298	150	150	Not Applicable	Not Yet Recruiting	Date Missing	2017-04-10
CTRI/2018/08/015346	60	60	Not Applicable	Open to Recruitment	Date Missing	2017-04-01
CTRI/2017/06/008786	30	30	Not Applicable	Completed	Date Missing	2016-10-10
CTRI/2017/03/008094	30	30	Not Applicable	Closed to Recruitment of Participants	Date Missing	2017-03-14
CTRI/2017/04/008309	25	25	Not Applicable	Completed	Date Missing	2015-03-24
CTRI/2020/02/023249	81	81	Not Applicable	Not Yet Recruiting	Date Missing	2020-02-15
CTRI/2017/06/008935	30	30	Not Applicable	Not Yet Recruiting	Date Missing	2017-07-10
CTRI/2018/03/012740	20	20	Not Applicable	Completed	Date Missing	2017-02-24
CTRI/2017/12/010947	10	10	Not Applicable	Open to Recruitment	Date Missing	2017-02-15
CTRI/2017/05/008585	102	102	Not Applicable	Closed to Recruitment of Participants	Date Missing	2017-06-01
CTRI/2018/09/015591	80	80	Not Applicable	Open to Recruitment	Date Missing	2017-03-19
CTRI/2017/05/008517	1200	100	Open to Recruitment	Not Yet Recruiting	2016-06-18	2017-06-01
CTRI/2017/08/009290	230	230	Not Applicable	Completed	Date Missing	2017-10-01
CTRI/2017/03/008042	60	60	Not Applicable	Not Yet Recruiting	Date Missing	2017-08-01
CTRI/2017/03/008084	100	100	Not Applicable	Completed	Date Missing	2017-04-28
CTRI/2017/11/010377	30	30	Not Applicable	Completed	Date Missing	2016-09-01
CTRI/2017/03/008259	100	100	Completed	Completed	Date Missing	2017-04-15
CTRI/2017/04/008439	24	24	Not Applicable	Closed to Recruitment of Participants	Date Missing	2015-01-05
CTRI/2017/07/009004	60	60	Not Applicable	Closed to Recruitment of Participants	Date Missing	2017-07-15
CTRI/2017/03/008258	60	60	Not Applicable	Completed	Date Missing	2017-04-02
CTRI/2017/03/008142	86	66	Not Applicable	Completed	Date Missing	2017-03-29
CTRI/2017/03/008133	100	100	Not Applicable	Not Yet Recruiting	Date Missing	2017-03-30
CTRI/2017/05/008540	40	40	Not Applicable	Open to Recruitment	Date Missing	2017-01-21
CTRI/2017/03/008225	100	100	Not Applicable	Completed	Date Missing	2017-04-03
CTRI/2017/03/008102	150	150	Not Applicable	Completed	Date Missing	2017-04-03
CTRI/2017/08/009221	400	400	Not Applicable	Open to Recruitment	Date Missing	2017-07-03
CTRI/2017/03/008067	10	10	Not Applicable	Not Yet Recruiting	Date Missing	2017-03-17
CTRI/2017/03/008116	30	30	Not Applicable	Not Yet Recruiting	Date Missing	2017-04-01
CTRI/2017/03/008078	150	150	Not Applicable	Open to Recruitment	Date Missing	2017-04-03
CTRI/2017/03/008095	30	30	Not Applicable	Open to Recruitment	Date Missing	2017-04-01
CTRI/2017/10/009983	60	60	Not Applicable	Open to Recruitment	Date Missing	2017-05-05
CTRI/2017/06/008931	40	40	Not Applicable	Open to Recruitment	Date Missing	2016-12-28
CTRI/2017/03/008081	100	100	Not Applicable	Closed to Recruitment of Participants	Date Missing	2017-04-06
CTRI/2017/03/008185	1060	234	Open to Recruitment	Not Yet Recruiting	2017-01-24	2017-03-31
CTRI/2017/09/009934	120	120	Not Applicable	Not Yet Recruiting	Date Missing	2017-11-01
CTRI/2017/03/008215	30	30	Completed	Completed	Date Missing	2017-04-01
CTRI/2017/11/010536	30	30	Not Applicable	Completed	Date Missing	2017-04-03
CTRI/2017/10/010182	90	90	Not Applicable	Open to Recruitment	Date Missing	2017-04-04
CTRI/2017/08/009265	300	300	Not Applicable	Open to Recruitment	Date Missing	2017-09-25
CTRI/2017/04/008441	60	60	Not Applicable	Not Yet Recruiting	Date Missing	2017-05-15
CTRI/2017/07/008986	30	30	Not Applicable	Completed	Date Missing	2017-01-01
CTRI/2017/09/009797	30	30	Not Applicable	Open to Recruitment	Date Missing	2016-09-17
CTRI/2017/08/009311	3000	50	Closed to Recruitment of Participants	Closed to Recruitment of Participants	2016-11-30	2017-09-20
CTRI/2017/08/009420	30	30	Not Applicable	Open to Recruitment	Date Missing	2017-04-01
CTRI/2018/02/011899	50	50	Not Applicable	Completed	Date Missing	2017-03-24
CTRI/2017/08/009389	30	30	Not Applicable	Closed to Recruitment of Participants	Date Missing	2016-05-01
CTRI/2017/08/009407	30	30	Not Applicable	Closed to Recruitment of Participants	Date Missing	2016-05-01
CTRI/2017/04/008294	35	35	Not Applicable	Completed	Date Missing	2017-04-16
CTRI/2017/05/008492	45	45	Open to Recruitment	Open to Recruitment	Date Missing	2017-05-15
CTRI/2017/05/008700	600	600	Not Applicable	Not Yet Recruiting	Date Missing	2017-06-14
CTRI/2017/09/009687	160	20	Closed to Recruitment of Participants	Closed to Recruitment of Participants	2017-05-15	2017-09-15
CTRI/2017/06/008918	3000	144	Open to Recruitment	Open to Recruitment	2016-09-28	2017-07-03
CTRI/2017/09/009820	100	100	Open to Recruitment	Open to Recruitment	Date Missing	2015-12-01
CTRI/2017/03/008172	40	40	Not Applicable	Not Yet Recruiting	Date Missing	2017-04-03
CTRI/2017/03/008218	60	60	Not Applicable	Open to Recruitment	Date Missing	2017-04-12
CTRI/2017/06/008909	4500	177	Open to Recruitment	Open to Recruitment	2016-09-27	2017-07-05
CTRI/2017/05/008534	120	120	Not Applicable	Closed to Recruitment of Participants	Date Missing	2017-07-15
CTRI/2017/04/008283	200	200	Not Applicable	Completed	Date Missing	2017-04-05
CTRI/2018/10/016164	60	60	Not Applicable	Open to Recruitment	Date Missing	2017-06-01
CTRI/2017/09/009696	84	84	Not Applicable	Completed	Date Missing	2018-01-01
CTRI/2018/01/011122	100	100	Not Applicable	Not Yet Recruiting	Date Missing	2018-01-15
CTRI/2017/06/008893	10	10	Not Applicable	Open to Recruitment	Date Missing	2017-01-20
CTRI/2017/11/010686	60	60	Not Applicable	Open to Recruitment	Date Missing	2016-12-22
CTRI/2017/10/010203	50	50	Not Applicable	Completed	Date Missing	2017-04-10
CTRI/2017/04/008363	350	60	Closed to Recruitment of Participants	Closed to Recruitment of Participants	2014-08-12	2017-05-15
CTRI/2017/09/009730	45	45	Not Applicable	Completed	Date Missing	2015-01-12
CTRI/2018/06/014548	100	100	Not Applicable	Completed	Date Missing	2017-05-02
CTRI/2017/11/010717	30	30	Not Applicable	Closed to Recruitment of Participants	Date Missing	2017-03-09
CTRI/2017/07/009008	60	60	Not Applicable	Closed to Recruitment of Participants	Date Missing	2017-07-10
CTRI/2017/03/008277	136	116	Not Yet Recruiting	Not Yet Recruiting	2017-04-20	2017-04-17
CTRI/2017/06/008934	30	30	Not Applicable	Open to Recruitment	Date Missing	2015-09-10
CTRI/2017/04/008404	60	60	Not Applicable	Open to Recruitment	Date Missing	2016-07-08
CTRI/2017/06/008731	350	350	Not Applicable	Open to Recruitment	Date Missing	2016-07-14
CTRI/2017/08/009536	62	62	Not Applicable	Not Yet Recruiting	Date Missing	2017-09-29
CTRI/2017/04/008299	278	278	Not Applicable	Completed	Date Missing	2017-04-14
CTRI/2017/11/010466	160	160	Not Applicable	Not Yet Recruiting	Date Missing	2017-12-20
CTRI/2017/07/009122	105	105	Not Applicable	Completed	Date Missing	2016-04-11
CTRI/2017/04/008364	2625	60	Open to Recruitment	Completed	2014-09-15	2017-05-10
CTRI/2017/08/009478	1650	250	Closed to Recruitment of Participants	Closed to Recruitment of Participants	2017-04-19	2017-10-13
CTRI/2017/05/008714	28	28	Not Applicable	Open to Recruitment	Date Missing	2017-06-01
CTRI/2017/04/008387	30	30	Not Applicable	Completed	Date Missing	2017-05-01
CTRI/2017/08/009474	1200	250	Closed to Recruitment of Participants	Closed to Recruitment of Participants	2017-04-24	2017-10-11
CTRI/2017/05/008593	40	40	Not Applicable	Not Yet Recruiting	Date Missing	2017-05-20
CTRI/2017/04/008366	90	90	Not Applicable	Not Yet Recruiting	Date Missing	2017-05-17
CTRI/2017/04/008421	110	80	Not Yet Recruiting	Not Yet Recruiting	2017-06-20	2017-06-20
CTRI/2017/06/008750	60	60	Not Applicable	Completed	Date Missing	2017-08-25
CTRI/2017/11/010611	240	240	Not Applicable	Not Yet Recruiting	Date Missing	2017-12-15
CTRI/2018/05/013603	180	180	Not Applicable	Not Yet Recruiting	Date Missing	2018-06-01
CTRI/2017/08/009583	30	30	Not Applicable	Open to Recruitment	Date Missing	2016-10-01
CTRI/2017/10/010005	260	260	Not Applicable	Not Yet Recruiting	Date Missing	2017-10-16
CTRI/2017/04/008320	76	76	Not Applicable	Completed	Date Missing	2017-04-15
CTRI/2018/01/011233	60	60	Not Applicable	Open to Recruitment	Date Missing	2017-05-01
CTRI/2017/10/010096	110	110	Not Applicable	Open to Recruitment	Date Missing	2014-04-14
CTRI/2018/08/015491	90	90	Open to Recruitment	Open to Recruitment	Date Missing	2018-09-04
CTRI/2017/08/009558	6500	200	Open to Recruitment	Open to Recruitment	2015-03-26	2017-08-07
CTRI/2017/05/008557	10	10	Not Applicable	Completed	Date Missing	2016-01-11
CTRI/2017/10/010001	200	200	Completed	Completed	Date Missing	2017-10-10
CTRI/2018/05/014191	236	236	Not Applicable	Completed	Date Missing	2018-08-03
CTRI/2017/05/008638	360	200	Completed	Completed	2017-01-11	2017-05-29
CTRI/2017/04/008381	154	154	Not Applicable	Completed	Date Missing	2017-05-15
CTRI/2017/06/008904	60	60	Not Applicable	Open to Recruitment	Date Missing	2017-05-25
CTRI/2017/06/008912	60	60	Not Applicable	Open to Recruitment	Date Missing	2017-04-15
CTRI/2017/07/008969	40	40	Not Applicable	Open to Recruitment	Date Missing	2016-07-18
CTRI/2017/06/008758	282	60	Open to Recruitment	Not Yet Recruiting	2016-10-31	2017-06-19
CTRI/2018/05/014002	75	75	Not Applicable	Completed	Date Missing	2018-05-28
CTRI/2017/05/008543	100	100	Not Applicable	Completed	Date Missing	2017-05-12
CTRI/2017/04/008393	35	35	Not Applicable	Completed	Date Missing	2017-05-01
CTRI/2017/05/008583	10	10	Not Applicable	Completed	Date Missing	2017-01-02
CTRI/2017/04/008385	160	160	Not Applicable	Open to Recruitment	Date Missing	2017-04-24
CTRI/2017/05/008450	60	60	Not Applicable	Completed	Date Missing	2017-05-02
CTRI/2017/05/008574	40	40	Not Applicable	Open to Recruitment	Date Missing	2016-07-14
CTRI/2017/05/008542	60	60	Not Applicable	Open to Recruitment	Date Missing	2016-07-11
CTRI/2017/07/009092	240	240	Completed	Completed	2017-08-01	2017-08-01
CTRI/2018/03/012800	100	100	Not Applicable	Completed	Date Missing	2017-08-18
CTRI/2018/02/011673	56	56	Closed to Recruitment of Participants	Completed	Date Missing	2012-10-24
CTRI/2018/08/015199	120	120	Not Applicable	Completed	Date Missing	2016-07-11
CTRI/2017/06/008884	173	173	Not Applicable	Open to Recruitment	Date Missing	2017-01-10
CTRI/2017/07/009011	273	273	Not Applicable	Not Yet Recruiting	Date Missing	2017-07-15
CTRI/2017/05/008566	40	40	Not Applicable	Not Yet Recruiting	Date Missing	2017-06-01
CTRI/2017/08/009533	30	30	Not Applicable	Open to Recruitment	Date Missing	2017-03-01
CTRI/2017/05/008451	120	120	Not Applicable	Completed	Date Missing	2017-05-11
CTRI/2017/05/008722	30	30	Not Applicable	Not Yet Recruiting	Date Missing	2017-08-01
CTRI/2017/08/009345	20	20	Not Applicable	Not Yet Recruiting	Date Missing	2017-09-01
CTRI/2017/04/008425	1068	1068	Not Applicable	Not Yet Recruiting	Date Missing	2017-05-08
CTRI/2017/09/009668	30	30	Not Applicable	Completed	Date Missing	2017-11-21
CTRI/2018/01/011486	30	30	Not Applicable	Open to Recruitment	Date Missing	2017-05-02
CTRI/2017/05/008596	140	140	Not Applicable	Completed	Date Missing	2017-06-01
CTRI/2017/05/008480	60	60	Not Applicable	Completed	Date Missing	2017-05-15
CTRI/2017/06/008875	37	37	Not Applicable	Closed to Recruitment of Participants	Date Missing	2017-05-01
CTRI/2017/09/009752	30	30	Not Applicable	Completed	Date Missing	2016-09-06
CTRI/2017/08/009231	221	221	Not Applicable	Not Yet Recruiting	Date Missing	2017-10-03
CTRI/2017/07/009015	50	50	Not Applicable	Not Yet Recruiting	Date Missing	2017-12-01
CTRI/2017/06/008741	93	93	Not Applicable	Open to Recruitment	Date Missing	2016-08-12
CTRI/2017/05/008463	100	100	Not Applicable	Open to Recruitment	Date Missing	2017-04-24
CTRI/2017/08/009409	110	77	Closed to Recruitment of Participants	Closed to Recruitment of Participants	2017-02-28	2017-08-28
CTRI/2017/08/009411	1200	1200	Not Applicable	Open to Recruitment	Date Missing	2017-12-01
CTRI/2017/08/009487	420	420	Not Applicable	Completed	Date Missing	2017-11-20
CTRI/2017/09/009709	100	100	Not Applicable	Open to Recruitment	Date Missing	2017-05-15
CTRI/2017/06/008782	30	30	Not Applicable	Open to Recruitment	Date Missing	2017-04-17
CTRI/2017/05/008532	60	60	Not Applicable	Completed	Date Missing	2017-05-15
CTRI/2018/05/014187	30	30	Not Applicable	Not Yet Recruiting	Date Missing	2018-06-05
CTRI/2017/06/008781	120	120	Not Applicable	Completed	Date Missing	2017-07-01
CTRI/2017/06/008894	78	78	Not Applicable	Closed to Recruitment of Participants	Date Missing	2017-08-01
CTRI/2017/05/008622	40	40	Not Applicable	Not Yet Recruiting	Date Missing	2017-06-01
CTRI/2017/05/008655	300	300	Not Applicable	Completed	Date Missing	2017-06-08
CTRI/2017/09/009656	80	80	Not Applicable	Open to Recruitment	Date Missing	2017-05-08
CTRI/2017/09/009854	90	90	Not Applicable	Open to Recruitment	Date Missing	2017-10-03
CTRI/2017/06/008746	30	30	Not Applicable	Completed	Date Missing	2010-09-13
CTRI/2017/06/008871	75	75	Not Applicable	Closed to Recruitment of Participants	Date Missing	2015-12-01
CTRI/2017/06/008810	90	90	Not Applicable	Open to Recruitment	Date Missing	2017-04-05
CTRI/2017/07/008997	25	25	Not Applicable	Open to Recruitment	Date Missing	2017-01-01
CTRI/2017/05/008624	60	60	Not Applicable	Completed	Date Missing	2017-06-15
CTRI/2017/05/008704	100	100	Not Applicable	Completed	Date Missing	2016-08-30
CTRI/2018/04/013063	122	122	Not Applicable	Completed	Date Missing	2017-06-09
CTRI/2017/05/008701	615	615	Not Applicable	Closed to Recruitment of Participants	Date Missing	2017-06-12
CTRI/2018/01/011217	244	244	Not Applicable	Open to Recruitment	Date Missing	2017-11-08
CTRI/2017/06/008737	100	100	Not Applicable	Not Yet Recruiting	Date Missing	2017-06-07
CTRI/2017/05/008721	22589	2309	Completed	Completed	2017-07-01	2017-07-01
CTRI/2017/09/009609	34	34	Other (Terminated)	Other (Terminated)	Date Missing	2017-10-03
CTRI/2017/09/009896	70	70	Not Applicable	Completed	Date Missing	2016-05-14
CTRI/2017/09/009658	30	30	Not Applicable	Not Yet Recruiting	Date Missing	2017-09-15
CTRI/2017/07/009134	50	50	Not Applicable	Completed	Date Missing	2017-09-05
CTRI/2017/05/008707	60	60	Not Applicable	Open to Recruitment	Date Missing	2017-02-08
CTRI/2017/11/010610	28	28	Not Applicable	Completed	Date Missing	2017-12-15
CTRI/2017/06/008748	370	370	Not Applicable	Closed to Recruitment of Participants	Date Missing	2017-07-01
CTRI/2017/11/010338	20	20	Not Applicable	Open to Recruitment	Date Missing	2017-11-13
CTRI/2017/09/009642	40	40	Not Applicable	Open to Recruitment	Date Missing	2016-10-19
CTRI/2017/05/008712	100	100	Not Applicable	Not Yet Recruiting	Date Missing	2017-06-01
CTRI/2017/08/009349	34	34	Not Applicable	Not Yet Recruiting	Date Missing	2017-08-17
CTRI/2017/08/009573	45	45	Not Applicable	Completed	Date Missing	2015-10-15
CTRI/2017/06/008801	30	30	Not Applicable	Not Yet Recruiting	Date Missing	2017-06-10
CTRI/2017/10/010010	495	35	Completed	Closed to Recruitment of Participants	2017-08-25	2017-12-25
CTRI/2019/05/019038	60	60	Not Applicable	Open to Recruitment	Date Missing	2017-04-22
CTRI/2017/05/008691	128	128	Not Applicable	Open to Recruitment	Date Missing	2017-06-01
CTRI/2017/08/009207	7000	700	Closed to Recruitment of Participants	Closed to Recruitment of Participants	2017-02-08	2017-08-14
CTRI/2017/06/008816	44	44	Not Applicable	Not Yet Recruiting	Date Missing	2017-06-26
CTRI/2017/05/008657	40	40	Not Applicable	Not Yet Recruiting	Date Missing	2017-06-28
CTRI/2018/08/015360	266	266	Not Applicable	Completed	Date Missing	2018-08-20
CTRI/2017/11/010410	70	70	Completed	Completed	Date Missing	2017-03-27
CTRI/2018/04/013081	100	100	Not Applicable	Closed to Recruitment of Participants	Date Missing	2017-10-28
CTRI/2017/08/009197	65	65	Not Applicable	Open to Recruitment	Date Missing	2017-02-01
CTRI/2017/06/008723	60	60	Not Applicable	Not Yet Recruiting	Date Missing	2017-06-01
CTRI/2017/09/009926	40	40	Not Applicable	Completed	Date Missing	2017-10-02
CTRI/2017/10/010104	1500	1500	Not Applicable	Completed	Date Missing	2017-10-16
CTRI/2017/06/008760	30	30	Not Applicable	Not Yet Recruiting	Date Missing	2017-06-15
CTRI/2017/08/009196	1000	30	Closed to Recruitment of Participants	Closed to Recruitment of Participants	2016-11-30	2017-09-29
CTRI/2018/01/011411	90	90	Not Applicable	Not Yet Recruiting	Date Missing	2018-02-01
CTRI/2017/06/008900	10	10	Not Applicable	Open to Recruitment	Date Missing	2017-03-03
CTRI/2017/08/009276	196	196	Not Applicable	Open to Recruitment	Date Missing	2017-05-31
CTRI/2017/06/008725	100	100	Not Applicable	Not Yet Recruiting	Date Missing	2017-06-01
CTRI/2017/07/009035	308	50	Open to Recruitment	Not Yet Recruiting	2017-01-18	2017-07-19
CTRI/2017/09/009931	324	25	Closed to Recruitment of Participants	Closed to Recruitment of Participants	2017-07-01	2017-11-15
CTRI/2019/07/020217	15	15	Not Applicable	Open to Recruitment	Date Missing	2019-07-25
CTRI/2017/09/009732	2200	120	Closed to Recruitment of Participants	Closed to Recruitment of Participants	2017-06-15	2017-10-30
CTRI/2017/07/009161	36	36	Not Applicable	Not Yet Recruiting	Date Missing	2017-08-01
CTRI/2017/07/009038	308	308	Not Applicable	Closed to Recruitment of Participants	Date Missing	2017-08-01
CTRI/2018/04/012989	40	40	Not Applicable	Open to Recruitment	Date Missing	2018-03-01
CTRI/2017/09/009685	50	50	Not Applicable	Open to Recruitment	Date Missing	2017-07-18
CTRI/2017/12/010981	100	100	Not Applicable	Completed	Date Missing	2017-04-08
CTRI/2017/06/008872	50	50	Not Applicable	Not Yet Recruiting	Date Missing	2017-07-03
CTRI/2017/07/009046	60	60	Open to Recruitment	Open to Recruitment	Date Missing	2017-07-24
CTRI/2017/08/009565	20	20	Not Applicable	Not Yet Recruiting	Date Missing	2017-10-04
CTRI/2017/07/008965	10	10	Not Applicable	Completed	Date Missing	2017-01-03
CTRI/2017/06/008823	30	30	Not Applicable	Completed	Date Missing	2017-07-03
CTRI/2017/09/009842	40	40	Not Applicable	Completed	Date Missing	2016-04-27
CTRI/2017/07/009085	30	30	Not Applicable	Not Yet Recruiting	Date Missing	2017-09-05
CTRI/2018/02/012244	30	30	Not Applicable	Completed	Date Missing	2016-04-11
CTRI/2017/09/009776	22	22	Not Applicable	Completed	Date Missing	2016-03-16
CTRI/2017/09/009821	8618	600	Open to Recruitment	Not Yet Recruiting	2015-11-10	2018-01-30
CTRI/2018/07/014931	70	70	Not Applicable	Completed	Date Missing	2018-08-20
CTRI/2018/02/011782	55	55	Not Applicable	Completed	Date Missing	2017-09-20
CTRI/2018/05/014290	40	40	Not Applicable	Open to Recruitment	Date Missing	2017-08-01
CTRI/2017/12/010738	150	150	Not Applicable	Open to Recruitment	Date Missing	2017-01-01
CTRI/2017/08/009304	800	60	Open to Recruitment	Open to Recruitment	2017-06-05	2017-08-30
CTRI/2017/08/009266	750	20	Closed to Recruitment of Participants	Closed to Recruitment of Participants	2016-12-29	2017-09-28
CTRI/2017/08/009292	184	184	Not Applicable	Completed	Date Missing	2014-02-02
CTRI/2017/08/009568	50	50	Not Applicable	Open to Recruitment	Date Missing	2017-06-15
CTRI/2017/06/008889	220	220	Not Applicable	Completed	Date Missing	2017-06-26
CTRI/2017/07/008999	150	150	Not Applicable	Open to Recruitment	Date Missing	2017-02-09
CTRI/2018/04/013463	60	60	Not Applicable	Open to Recruitment	Date Missing	2017-03-01
CTRI/2017/07/009172	10000	313	Closed to Recruitment of Participants	Closed to Recruitment of Participants	2017-04-19	2017-07-31
CTRI/2017/08/009328	36	36	Not Applicable	Completed	Date Missing	2016-02-18
CTRI/2019/08/020642	243	37	Open to Recruitment	Open to Recruitment	2017-07-05	2019-08-09
CTRI/2017/09/009742	800	60	Open to Recruitment	Open to Recruitment	2017-06-05	2017-09-27
CTRI/2017/06/008907	140	140	Not Applicable	Not Yet Recruiting	Date Missing	2017-06-30
CTRI/2017/10/010069	50	50	Not Applicable	Open to Recruitment	Date Missing	2017-06-17
CTRI/2017/07/009079	260	260	Not Applicable	Completed	Date Missing	2017-07-25
CTRI/2017/10/010248	100	100	Not Applicable	Completed	Date Missing	2016-05-02
CTRI/2017/10/010286	90	90	Not Applicable	Completed	Date Missing	2017-06-14
CTRI/2017/08/009423	45	45	Not Applicable	Open to Recruitment	Date Missing	2016-12-20
CTRI/2017/09/009871	30	30	Not Applicable	Completed	Date Missing	2016-11-23
CTRI/2017/08/009331	28	28	Not Applicable	Completed	Date Missing	2017-07-05
CTRI/2017/08/009312	750	250	Closed to Recruitment of Participants	Closed to Recruitment of Participants	2017-10-02	2017-10-02
CTRI/2017/10/010000	100	100	Not Applicable	Not Yet Recruiting	Date Missing	2017-10-06
CTRI/2018/02/011686	60	60	Not Applicable	Open to Recruitment	Date Missing	2017-07-10
CTRI/2017/09/009599	20	20	Not Applicable	Completed	Date Missing	2017-09-01
CTRI/2017/08/009285	127	127	Not Applicable	Completed	Date Missing	2007-03-01
CTRI/2018/10/016188	66	66	Not Applicable	Completed	Date Missing	2017-05-12
CTRI/2017/09/009808	60	60	Not Applicable	Closed to Recruitment of Participants	Date Missing	2015-11-30
CTRI/2017/11/010451	460	65	Other (Terminated)	Other (Terminated)	2017-02-15	2018-02-12
CTRI/2017/08/009459	60	60	Not Applicable	Closed to Recruitment of Participants	Date Missing	2016-10-07
CTRI/2017/11/010690	441	40	Closed to Recruitment of Participants	Closed to Recruitment of Participants	2017-07-25	2017-12-15
CTRI/2017/08/009204	304	304	Not Applicable	Not Yet Recruiting	Date Missing	2017-09-04
CTRI/2017/10/010145	38	38	Not Applicable	Completed	Date Missing	2017-11-01
CTRI/2017/07/009033	354	354	Not Applicable	Open to Recruitment	Date Missing	2017-07-17
CTRI/2017/09/009734	4126	100	Open to Recruitment	Open to Recruitment	2017-04-04	2017-09-14
CTRI/2017/10/010252	240	20	Closed to Recruitment of Participants	Closed to Recruitment of Participants	2015-10-21	2017-11-15
CTRI/2017/08/009286	360	360	Not Applicable	Completed	Date Missing	2017-08-10
CTRI/2017/09/009748	1320	200	Open to Recruitment	Open to Recruitment	2016-10-31	2017-10-06
CTRI/2017/08/009384	60	60	Not Applicable	Closed to Recruitment of Participants	Date Missing	2017-07-28
CTRI/2017/08/009212	60	60	Not Applicable	Completed	Date Missing	2017-08-15
CTRI/2017/08/009214	90	90	Not Applicable	Open to Recruitment	Date Missing	2018-05-11
CTRI/2018/02/011796	60	60	Not Applicable	Completed	Date Missing	2016-07-31
CTRI/2017/08/009535	4000	600	Closed to Recruitment of Participants	Closed to Recruitment of Participants	2017-02-02	2017-09-11
CTRI/2017/08/009193	40	40	Not Applicable	Completed	Date Missing	2018-01-03
CTRI/2017/07/009121	906	906	Completed	Completed	Date Missing	2017-08-14
CTRI/2017/07/009127	30	30	Completed	Closed to Recruitment of Participants	Date Missing	2018-01-05
CTRI/2017/07/009110	180	180	Not Applicable	Not Yet Recruiting	Date Missing	2017-07-31
CTRI/2017/08/009336	128	128	Not Applicable	Completed	Date Missing	2017-03-22
CTRI/2017/08/009246	60	60	Not Applicable	Completed	Date Missing	2017-08-15
CTRI/2017/09/009591	1199	60	Completed	Completed	2017-07-31	2017-09-07
CTRI/2017/08/009371	2850	150	Open to Recruitment	Open to Recruitment	2017-04-25	2017-08-21
CTRI/2018/06/014520	549	50	Open to Recruitment	Not Yet Recruiting	2017-11-02	2018-09-03
CTRI/2017/12/010937	30	30	Not Applicable	Open to Recruitment	Date Missing	2018-04-16
CTRI/2017/08/009275	34	34	Not Applicable	Other (Terminated)	Date Missing	2017-09-01
CTRI/2017/08/009477	1000	150	Open to Recruitment	Open to Recruitment	2017-03-17	2017-12-10
CTRI/2017/08/009475	1300	150	Open to Recruitment	Closed to Recruitment of Participants	2016-11-14	2017-10-04
CTRI/2017/09/009708	1000	150	Open to Recruitment	Closed to Recruitment of Participants	2017-02-23	2017-12-15
CTRI/2017/08/009450	670	120	Completed	Completed	2017-07-17	2017-10-20
CTRI/2018/05/014296	50000	50000	Not Applicable	Completed	Date Missing	2017-07-24
CTRI/2017/08/009553	40	40	Not Applicable	Open to Recruitment	Date Missing	2016-10-15
CTRI/2017/09/009651	40	40	Not Applicable	Open to Recruitment	Date Missing	2016-10-24
CTRI/2017/08/009232	60	60	Not Applicable	Completed	Date Missing	2017-01-04
CTRI/2017/08/009576	40	40	Not Applicable	Open to Recruitment	Date Missing	2017-08-02
CTRI/2017/07/009119	1200	450	Open to Recruitment	Open to Recruitment	2016-07-01	2017-08-01
CTRI/2017/08/009242	240	240	Not Applicable	Completed	Date Missing	2017-09-01
CTRI/2018/07/014828	15	15	Not Applicable	Completed	Date Missing	2018-01-01
CTRI/2017/08/009270	40	40	Not Applicable	Open to Recruitment	Date Missing	2017-07-25
CTRI/2017/09/009637	84	84	Not Applicable	Completed	Date Missing	2016-11-01
CTRI/2017/07/009163	228	228	Not Applicable	Open to Recruitment	Date Missing	2017-08-10
CTRI/2017/11/010490	30	30	Not Applicable	Open to Recruitment	Date Missing	2017-09-20
CTRI/2017/08/009318	20	20	Not Applicable	Completed	Date Missing	2014-04-25
CTRI/2018/03/012339	60	60	Not Applicable	Open to Recruitment	Date Missing	2016-06-15
CTRI/2017/08/009192	140	140	Not Applicable	Completed	Date Missing	2014-01-22
CTRI/2017/08/009421	32	32	Other (Terminated)	Other (Terminated)	Date Missing	2018-01-31
CTRI/2017/07/009186	50	50	Not Applicable	Not Yet Recruiting	Date Missing	2017-08-01
CTRI/2017/07/009179	166	146	Not Applicable	Completed	2017-10-25	2017-10-25
CTRI/2017/09/009691	120	120	Not Applicable	Not Yet Recruiting	Date Missing	2017-09-12
CTRI/2017/08/009190	30	30	Not Applicable	Not Yet Recruiting	Date Missing	2017-08-01
CTRI/2018/01/011426	62	62	Not Applicable	Open to Recruitment	Date Missing	2017-08-29
CTRI/2018/01/011311	30	30	Not Applicable	Open to Recruitment	Date Missing	2017-12-30
CTRI/2018/03/012868	96	96	Not Applicable	Closed to Recruitment of Participants	Date Missing	2017-08-14
CTRI/2017/08/009215	30	30	Not Applicable	Not Yet Recruiting	Date Missing	2017-09-01
CTRI/2017/11/010720	86	86	Not Applicable	Completed	Date Missing	2016-06-27
CTRI/2017/08/009216	30	30	Not Applicable	Not Yet Recruiting	Date Missing	2017-09-01
CTRI/2017/08/009485	264	264	Not Applicable	Completed	Date Missing	2017-07-23
CTRI/2017/12/011039	30	30	Not Applicable	Not Yet Recruiting	Date Missing	2018-01-15
CTRI/2017/10/010146	225	225	Not Applicable	Completed	Date Missing	2017-12-18
CTRI/2017/09/009858	32	32	Not Applicable	Open to Recruitment	Date Missing	2018-01-31
CTRI/2018/10/016162	100	100	Not Applicable	Completed	Date Missing	2018-11-05
CTRI/2017/10/010074	30	30	Not Applicable	Completed	Date Missing	2015-01-23
CTRI/2017/08/009359	220	32	Closed to Recruitment of Participants	Closed to Recruitment of Participants	2017-12-05	2017-12-12
CTRI/2017/11/010561	364	60	Closed to Recruitment of Participants	Closed to Recruitment of Participants	2017-06-05	2018-04-02
CTRI/2017/08/009309	120	120	Not Applicable	Not Yet Recruiting	Date Missing	2017-08-20
CTRI/2018/10/016123	60	60	Not Applicable	Completed	Date Missing	2018-11-05
CTRI/2017/08/009316	100	100	Not Applicable	Not Yet Recruiting	Date Missing	2018-01-03
CTRI/2017/10/010070	30	30	Not Applicable	Open to Recruitment	Date Missing	2017-01-01
CTRI/2018/05/013975	40	40	Not Applicable	Open to Recruitment	Date Missing	2017-08-16
CTRI/2017/10/010016	1462	60	Open to Recruitment	Not Yet Recruiting	2008-10-13	2017-11-02
CTRI/2018/12/016661	50	50	Not Applicable	Completed	Date Missing	2017-08-01
CTRI/2017/08/009326	314	314	Not Applicable	Not Yet Recruiting	Date Missing	2017-08-31
CTRI/2017/09/009943	300	300	Not Applicable	Open to Recruitment	Date Missing	2017-10-04
CTRI/2017/12/010739	50	50	Not Applicable	Completed	Date Missing	2017-08-21
CTRI/2018/01/011140	20	20	Open to Recruitment	Open to Recruitment	Date Missing	2018-01-15
CTRI/2017/08/009416	60	60	Not Applicable	Not Yet Recruiting	Date Missing	2017-10-26
CTRI/2017/08/009525	20	20	Not Applicable	Not Yet Recruiting	Date Missing	2017-09-01
CTRI/2018/06/014509	250	50	Closed to Recruitment of Participants	Closed to Recruitment of Participants	2018-01-11	2018-06-14
CTRI/2018/06/014435	64	64	Not Applicable	Not Yet Recruiting	Date Missing	2018-06-10
CTRI/2017/08/009545	40	40	Not Applicable	Not Yet Recruiting	Date Missing	2017-09-05
CTRI/2017/11/010555	1035	880	Completed	Completed	2018-01-07	2018-04-02
CTRI/2018/01/011179	40	40	Not Applicable	Not Yet Recruiting	Date Missing	2018-01-12
CTRI/2018/03/012804	240000	240000	Not Applicable	Completed	Date Missing	2016-12-20
CTRI/2018/03/012823	60	60	Not Applicable	Completed	Date Missing	2016-08-20
CTRI/2018/05/014294	300	300	Not Applicable	Completed	Date Missing	2016-07-01
CTRI/2017/08/009578	176	176	Not Applicable	Open to Recruitment	Date Missing	2017-09-15
CTRI/2017/12/010783	130	40	Closed to Recruitment of Participants	Closed to Recruitment of Participants	2017-10-06	2018-04-06
CTRI/2017/08/009574	110	110	Not Applicable	Not Yet Recruiting	Date Missing	2017-09-15
CTRI/2017/09/009634	30	30	Not Applicable	Completed	Date Missing	2017-02-09
CTRI/2017/11/010317	171	171	Not Applicable	Open to Recruitment	Date Missing	2018-03-03
CTRI/2017/11/010562	30	30	Not Applicable	Completed	Date Missing	2018-03-28
CTRI/2018/04/013018	200	200	Not Applicable	Completed	Date Missing	2014-02-14
CTRI/2018/02/011893	20	20	Not Applicable	Completed	Date Missing	2017-08-01
CTRI/2017/11/010478	80	80	Completed	Completed	Date Missing	2017-09-13
CTRI/2017/09/009659	100	100	Not Applicable	Not Yet Recruiting	Date Missing	2017-09-15
CTRI/2017/11/010586	250	250	Not Applicable	Open to Recruitment	Date Missing	2017-09-01
CTRI/2017/12/010798	224	224	Not Applicable	Completed	Date Missing	2018-01-15
[truncated: 4,439 more rows]

## Sheet: 5,580_Indian trials
S6.2 File. Unambiguously Indian trials.
CTRI Number	Total Sample Size	Sample Size from India	Recruitment Status_Global	Recruitment Status_India	Date of first enrollment_Global	Date of first enrollment_India
CTRI/2013/07/003808	500	500	Not Applicable	Completed	Date Missing	2011-06-15
CTRI/2013/02/003425	120	120	Not Applicable	Completed	Date Missing	2009-12-15
CTRI/2013/03/003497	100	100	Not Applicable	Open to Recruitment	Date Missing	2011-01-21
CTRI/2017/02/007760	90	90	Not Applicable	Completed	Date Missing	2011-01-11
CTRI/2015/06/005944	126	126	Not Applicable	Closed to Recruitment of Participants	Date Missing	2009-04-01
CTRI/2017/08/009517	40	40	Not Applicable	Completed	Date Missing	2010-03-15
CTRI/2015/01/005366	1000	1000	Not Applicable	Open to Recruitment	Date Missing	2008-08-12
CTRI/2019/05/019036	50	50	Not Applicable	Completed	Date Missing	2010-08-17
CTRI/2013/05/003616	100	100	Not Applicable	Completed	Date Missing	2010-09-23
CTRI/2015/01/005397	1000	1000	Not Applicable	Open to Recruitment	Date Missing	2009-01-02
CTRI/2015/01/005351	1000	1000	Not Applicable	Open to Recruitment	Date Missing	2009-02-02
CTRI/2015/01/005365	1000	1000	Not Applicable	Open to Recruitment	Date Missing	2009-02-02
CTRI/2014/12/005276	1000	1000	Not Applicable	Open to Recruitment	Date Missing	2010-02-12
CTRI/2014/05/004636	160	160	Not Applicable	Completed	Date Missing	2011-06-01
CTRI/2013/10/004056	280	280	Not Applicable	Open to Recruitment	Date Missing	2010-11-19
CTRI/2013/09/003957	60	60	Not Applicable	Completed	Date Missing	2010-01-31
CTRI/2013/10/004099	100	100	Not Applicable	Closed to Recruitment of Participants	Date Missing	2013-10-30
CTRI/2013/10/004109	100	100	Not Applicable	Closed to Recruitment of Participants	Date Missing	2011-03-01
CTRI/2013/10/004098	100	100	Not Applicable	Closed to Recruitment of Participants	Date Missing	2013-10-30
CTRI/2013/10/004105	100	100	Not Applicable	Closed to Recruitment of Participants	Date Missing	2013-10-29
CTRI/2013/04/003536	40	40	Not Applicable	Open to Recruitment	Date Missing	2011-03-14
CTRI/2013/07/003797	552	552	Not Applicable	Completed	Date Missing	2013-07-15
CTRI/2013/03/003504	200	200	Not Applicable	Completed	Date Missing	2011-08-05
CTRI/2013/04/003604	1800	1800	Not Applicable	Completed	Date Missing	2011-06-06
CTRI/2015/11/006396	68	68	Not Applicable	Completed	Date Missing	2010-09-06
CTRI/2016/04/006857	200	200	Not Applicable	Not Yet Recruiting	Date Missing	2013-07-01
CTRI/2014/03/004445	252	252	Not Applicable	Completed	Date Missing	2015-04-08
CTRI/2013/04/003539	88	88	Not Applicable	Open to Recruitment	Date Missing	2011-10-05
CTRI/2014/02/004402	788	788	Not Applicable	Completed	Date Missing	2012-01-23
CTRI/2013/02/003403	40	40	Not Applicable	Open to Recruitment	Date Missing	2011-11-06
CTRI/2016/04/006856	60	60	Not Applicable	Not Yet Recruiting	Date Missing	2012-04-16
CTRI/2013/02/003396	80	80	Not Applicable	Not Yet Recruiting	Date Missing	2013-01-07
CTRI/2017/09/009746	52	52	Not Applicable	Completed	Date Missing	2012-01-02
CTRI/2014/07/004778	90	90	Not Applicable	Completed	Date Missing	2010-03-15
CTRI/2013/05/003709	30	30	Not Applicable	Completed	Date Missing	2008-01-11
CTRI/2013/01/003318	120	120	Not Applicable	Open to Recruitment	Date Missing	2012-12-24
CTRI/2015/11/006342	50	50	Not Applicable	Completed	Date Missing	2010-11-24
CTRI/2013/09/004014	120	120	Not Applicable	Completed	Date Missing	2008-04-10
CTRI/2015/06/005862	40	40	Not Applicable	Completed	Date Missing	2011-07-30
CTRI/2016/06/007055	180	180	Not Applicable	Completed	Date Missing	2009-12-14
CTRI/2014/10/005088	162	162	Not Applicable	Completed	Date Missing	2014-10-13
CTRI/2020/10/028383	130	130	Not Applicable	Completed	Date Missing	2011-05-03
CTRI/2014/11/005185	40	40	Not Applicable	Completed	Date Missing	2012-07-22
CTRI/2013/04/003588	60	60	Not Applicable	Completed	Date Missing	2012-01-30
CTRI/2013/10/004100	50	50	Not Applicable	Completed	Date Missing	2010-06-07
CTRI/2015/11/006358	1425	1425	Not Applicable	Not Yet Recruiting	Date Missing	2015-12-31
CTRI/2014/02/004381	150	150	Not Applicable	Open to Recruitment	Date Missing	2011-12-30
CTRI/2018/03/012320	45	45	Not Applicable	Open to Recruitment	Date Missing	2011-11-22
CTRI/2013/09/003943	45	45	Not Applicable	Closed to Recruitment of Participants	Date Missing	2013-10-02
CTRI/2013/05/003605	60	60	Not Applicable	Completed	Date Missing	2011-04-14
CTRI/2013/01/003308	150	150	Not Applicable	Completed	Date Missing	2012-08-10
CTRI/2013/04/003551	30	30	Not Applicable	Open to Recruitment	Date Missing	2012-07-18
CTRI/2013/05/003711	48	48	Not Applicable	Closed to Recruitment of Participants	Date Missing	2013-06-04
CTRI/2013/01/003310	80	80	Not Applicable	Open to Recruitment	Date Missing	2012-06-11
CTRI/2013/10/004065	60	60	Not Applicable	Completed	Date Missing	2008-01-30
CTRI/2013/07/003832	100	100	Not Applicable	Completed	Date Missing	2011-07-27
CTRI/2013/02/003373	40	40	Not Applicable	Open to Recruitment	Date Missing	2011-05-03
CTRI/2013/06/003768	270	270	Not Applicable	Open to Recruitment	Date Missing	2012-08-01
CTRI/2013/02/003410	80	80	Not Applicable	Not Yet Recruiting	Date Missing	2013-03-15
CTRI/2013/02/003399	110	110	Not Applicable	Open to Recruitment	Date Missing	2012-07-01
CTRI/2013/04/003579	24	24	Not Applicable	Completed	Date Missing	2012-06-26
CTRI/2013/01/003324	400	400	Not Applicable	Closed to Recruitment of Participants	Date Missing	2013-02-01
CTRI/2013/03/003500	38	38	Not Applicable	Open to Recruitment	Date Missing	2011-12-15
CTRI/2013/05/003611	254	254	Not Applicable	Completed	Date Missing	2012-09-05
CTRI/2013/01/003323	200	200	Not Applicable	Open to Recruitment	Date Missing	2012-07-16
CTRI/2013/01/003289	360	360	Not Applicable	Completed	Date Missing	2013-01-21
CTRI/2013/01/003293	80	80	Not Applicable	Open to Recruitment	Date Missing	2013-01-16
CTRI/2015/12/006472	24	24	Not Applicable	Completed	Date Missing	2012-09-10
CTRI/2014/01/004281	40	40	Not Applicable	Closed to Recruitment of Participants	Date Missing	2008-04-01
CTRI/2013/03/003454	100	100	Not Applicable	Not Yet Recruiting	Date Missing	2013-03-13
CTRI/2016/08/007203	4000	4000	Not Applicable	Closed to Recruitment of Participants	Date Missing	2012-10-16
CTRI/2018/04/013310	100	100	Not Applicable	Completed	Date Missing	2013-07-24
CTRI/2013/12/004253	125	125	Not Applicable	Open to Recruitment	Date Missing	2013-12-15
CTRI/2013/04/003544	60	60	Not Applicable	Open to Recruitment	Date Missing	2013-03-21
CTRI/2013/11/004122	180	180	Not Applicable	Open to Recruitment	Date Missing	2013-06-03
CTRI/2013/02/003405	212	212	Not Applicable	Open to Recruitment	Date Missing	2012-11-10
CTRI/2013/03/003444	225	225	Not Applicable	Completed	Date Missing	2013-06-01
CTRI/2013/03/003445	225	225	Not Applicable	Completed	Date Missing	2013-01-01
CTRI/2013/05/003663	96	96	Not Applicable	Completed	Date Missing	2013-06-01
CTRI/2013/02/003401	300	300	Not Applicable	Completed	Date Missing	2012-11-05
CTRI/2013/07/003793	213	213	Not Applicable	Completed	Date Missing	2012-12-17
CTRI/2013/05/003632	40	40	Not Applicable	Open to Recruitment	Date Missing	2012-05-21
CTRI/2014/01/004364	75	75	Not Applicable	Open to Recruitment	Date Missing	2013-03-04
CTRI/2013/05/003667	7500	7500	Not Applicable	Completed	Date Missing	2014-05-09
CTRI/2013/02/003422	308	308	Not Applicable	Not Yet Recruiting	Date Missing	2013-02-25
CTRI/2013/09/004005	104	104	Not Applicable	Closed to Recruitment of Participants	Date Missing	2014-04-22
CTRI/2015/06/005910	30	30	Not Applicable	Completed	Date Missing	2013-08-20
CTRI/2013/01/003331	1000	1000	Not Applicable	Open to Recruitment	Date Missing	2012-08-31
CTRI/2018/02/011784	80	80	Not Applicable	Completed	Date Missing	2012-11-19
CTRI/2013/02/003352	90	90	Not Applicable	Not Yet Recruiting	Date Missing	2013-02-25
CTRI/2013/11/004133	348	348	Not Applicable	Completed	Date Missing	2013-12-30
CTRI/2013/04/003549	105	105	Not Applicable	Closed to Recruitment of Participants	Date Missing	2013-05-16
CTRI/2013/05/003699	105	105	Not Applicable	Closed to Recruitment of Participants	Date Missing	2013-06-26
CTRI/2013/01/003320	520	520	Not Applicable	Open to Recruitment	Date Missing	2012-08-31
CTRI/2015/07/005988	24	24	Not Applicable	Completed	Date Missing	2012-12-04
CTRI/2013/02/003402	14	14	Not Applicable	Not Yet Recruiting	Date Missing	2013-02-25
CTRI/2013/03/003481	420	420	Not Applicable	Open to Recruitment	Date Missing	2012-10-10
CTRI/2013/02/003356	520	520	Not Applicable	Open to Recruitment	Date Missing	2012-08-31
CTRI/2014/02/004410	180	180	Not Applicable	Completed	Date Missing	2014-02-26
CTRI/2013/11/004143	60	60	Not Applicable	Open to Recruitment	Date Missing	2012-01-12
CTRI/2013/12/004263	1100	1100	Not Applicable	Open to Recruitment	Date Missing	2013-02-21
CTRI/2013/06/003758	60	60	Not Applicable	Open to Recruitment	Date Missing	2013-06-19
CTRI/2013/05/003708	350	350	Not Applicable	Open to Recruitment	Date Missing	2011-02-15
CTRI/2013/02/003348	66	66	Not Applicable	Completed	Date Missing	2013-02-08
CTRI/2013/11/004173	200	200	Not Applicable	Closed to Recruitment of Participants	Date Missing	2013-11-19
CTRI/2013/01/003278	150	150	Not Applicable	Completed	Date Missing	2013-01-23
CTRI/2013/01/003321	24	24	Not Applicable	Completed	Date Missing	2012-05-15
CTRI/2013/02/003412	40500	40500	Not Applicable	Completed	Date Missing	2013-01-07
CTRI/2014/11/005171	146	146	Not Applicable	Completed	Date Missing	2014-11-18
CTRI/2013/02/003414	8	8	Not Applicable	Not Yet Recruiting	Date Missing	2013-02-21
CTRI/2013/02/003340	100	100	Not Applicable	Completed	Date Missing	2013-02-04
CTRI/2013/05/003612	98	98	Not Applicable	Open to Recruitment	Date Missing	2011-12-28
CTRI/2013/02/003366	100	100	Not Applicable	Completed	Date Missing	2013-02-25
CTRI/2013/02/003407	105	105	Not Applicable	Completed	Date Missing	2013-01-07
CTRI/2013/02/003397	60	60	Not Applicable	Open to Recruitment	Date Missing	2013-02-15
CTRI/2013/10/004106	106	106	Not Applicable	Not Yet Recruiting	Date Missing	2013-11-01
CTRI/2014/01/004316	21	21	Not Applicable	Closed to Recruitment of Participants	Date Missing	2011-02-09
CTRI/2014/05/004592	1356	1356	Not Applicable	Completed	Date Missing	2014-05-26
CTRI/2013/07/003854	220	220	Not Applicable	Completed	Date Missing	2013-08-19
CTRI/2013/01/003334	560	560	Not Applicable	Completed	Date Missing	2013-01-31
CTRI/2013/02/003355	524	524	Not Applicable	Open to Recruitment	Date Missing	2012-08-31
CTRI/2013/04/003532	30	30	Not Applicable	Completed	Date Missing	2012-03-14
CTRI/2013/02/003393	108	108	Not Applicable	Not Yet Recruiting	Date Missing	2013-03-29
CTRI/2013/02/003408	24	24	Not Applicable	Completed	Date Missing	2013-01-14
CTRI/2013/01/003329	38	38	Not Applicable	Completed	Date Missing	2013-01-28
CTRI/2013/02/003424	24	24	Not Applicable	Completed	Date Missing	2013-01-15
CTRI/2013/04/003553	120	120	Not Applicable	Completed	Date Missing	2013-04-08
CTRI/2013/02/003369	80	80	Not Applicable	Open to Recruitment	Date Missing	2013-01-30
CTRI/2013/04/003530	20	20	Not Applicable	Open to Recruitment	Date Missing	2013-02-25
CTRI/2013/03/003475	50	50	Not Applicable	Completed	Date Missing	2013-03-14
CTRI/2013/02/003419	40	40	Not Applicable	Completed	Date Missing	2013-01-25
CTRI/2015/04/005686	60	60	Not Applicable	Completed	Date Missing	2013-02-15
CTRI/2013/11/004129	24	24	Not Applicable	Open to Recruitment	Date Missing	2013-09-02
CTRI/2013/06/003735	60	60	Not Applicable	Closed to Recruitment of Participants	Date Missing	2012-03-01
CTRI/2013/04/003583	16	16	Not Applicable	Completed	Date Missing	2013-05-01
CTRI/2013/08/003881	40	40	Not Applicable	Not Yet Recruiting	Date Missing	2013-08-09
CTRI/2013/03/003447	24	24	Not Applicable	Completed	Date Missing	2013-01-28
CTRI/2018/02/011828	24	24	Not Applicable	Completed	Date Missing	2013-02-25
CTRI/2013/07/003837	60	60	Not Applicable	Open to Recruitment	Date Missing	2013-03-04
CTRI/2013/05/003635	30	30	Not Applicable	Open to Recruitment	Date Missing	2013-03-26
CTRI/2013/03/003476	40	40	Not Applicable	Completed	Date Missing	2013-02-26
CTRI/2013/06/003746	96	96	Not Applicable	Open to Recruitment	Date Missing	2011-11-15
CTRI/2013/05/003650	100	100	Not Applicable	Not Yet Recruiting	Date Missing	2013-05-20
CTRI/2013/05/003633	24	24	Not Applicable	Completed	Date Missing	2013-02-27
CTRI/2013/03/003483	60	60	Not Applicable	Completed	Date Missing	2011-10-20
CTRI/2013/07/003818	84	84	Not Applicable	Not Yet Recruiting	Date Missing	2015-08-03
CTRI/2013/05/003703	100	100	Not Applicable	Not Yet Recruiting	Date Missing	2013-06-15
CTRI/2013/03/003509	44	44	Not Applicable	Suspended	Date Missing	2013-04-01
CTRI/2016/04/006864	50	50	Not Applicable	Open to Recruitment	Date Missing	2012-09-19
CTRI/2013/04/003557	1200	1200	Not Applicable	Closed to Recruitment of Participants	Date Missing	2013-08-01
CTRI/2013/08/003904	90	90	Not Applicable	Open to Recruitment	Date Missing	2013-04-01
CTRI/2014/04/004562	60	60	Not Applicable	Open to Recruitment	Date Missing	2013-01-10
CTRI/2013/04/003552	80	80	Not Applicable	Open to Recruitment	Date Missing	2012-07-01
CTRI/2013/04/003556	78	78	Not Applicable	Completed	Date Missing	2013-04-15
CTRI/2013/04/003538	575	575	Not Applicable	Open to Recruitment	Date Missing	2013-04-10
CTRI/2013/07/003844	122	122	Not Applicable	Open to Recruitment	Date Missing	2012-10-01
CTRI/2013/10/004091	480	480	Not Applicable	Open to Recruitment	Date Missing	2013-03-25
CTRI/2013/10/004092	624	624	Not Applicable	Open to Recruitment	Date Missing	2013-03-31
CTRI/2013/12/004215	532	532	Not Applicable	Open to Recruitment	Date Missing	2013-03-29
CTRI/2013/07/003815	730	730	Not Applicable	Open to Recruitment	Date Missing	2003-09-04
CTRI/2016/01/006558	40	40	Not Applicable	Completed	Date Missing	2010-09-29
CTRI/2013/05/003698	30	30	Not Applicable	Closed to Recruitment of Participants	Date Missing	2011-08-17
CTRI/2013/05/003660	100000	100000	Not Applicable	Open to Recruitment	Date Missing	2013-03-25
CTRI/2013/12/004256	632	632	Not Applicable	Open to Recruitment	Date Missing	2013-03-29
CTRI/2014/01/004330	30	30	Not Applicable	Open to Recruitment	Date Missing	2012-02-02
CTRI/2013/10/004118	40	40	Not Applicable	Open to Recruitment	Date Missing	2013-02-22
CTRI/2013/12/004258	300	300	Not Applicable	Open to Recruitment	Date Missing	2011-11-02
CTRI/2013/10/004068	300	300	Not Applicable	Open to Recruitment	Date Missing	2011-11-02
CTRI/2013/10/004069	300	300	Not Applicable	Open to Recruitment	Date Missing	2011-11-02
CTRI/2013/09/003978	300	300	Not Applicable	Not Yet Recruiting	Date Missing	2012-11-02
CTRI/2013/12/004257	540	540	Not Applicable	Open to Recruitment	Date Missing	2013-03-13
CTRI/2013/12/004197	540	540	Not Applicable	Open to Recruitment	Date Missing	2013-03-13
CTRI/2013/11/004171	540	540	Not Applicable	Open to Recruitment	Date Missing	2013-03-13
CTRI/2014/01/004283	300	300	Not Applicable	Open to Recruitment	Date Missing	2011-11-02
CTRI/2013/05/003705	100	100	Not Applicable	Completed	Date Missing	2012-06-26
CTRI/2013/07/003843	30	30	Not Applicable	Completed	Date Missing	2012-09-20
CTRI/2014/09/005004	100	100	Not Applicable	Completed	Date Missing	2013-05-07
CTRI/2013/05/003689	100	100	Not Applicable	Closed to Recruitment of Participants	Date Missing	2013-03-30
CTRI/2013/05/003615	280	280	Not Applicable	Suspended	Date Missing	2013-06-01
CTRI/2013/06/003736	100	100	Not Applicable	Open to Recruitment	Date Missing	2013-03-07
CTRI/2013/09/003990	60	60	Not Applicable	Open to Recruitment	Date Missing	2012-05-25
CTRI/2013/05/003661	20	20	Not Applicable	Open to Recruitment	Date Missing	2013-03-19
CTRI/2013/10/004059	30	30	Not Applicable	Open to Recruitment	Date Missing	2012-10-20
CTRI/2013/06/003738	35	35	Not Applicable	Completed	Date Missing	2013-04-18
CTRI/2013/12/004262	170	170	Not Applicable	Open to Recruitment	Date Missing	2011-11-02
CTRI/2013/12/004199	300	300	Not Applicable	Open to Recruitment	Date Missing	2012-09-08
CTRI/2014/01/004267	300	300	Not Applicable	Open to Recruitment	Date Missing	2011-11-02
CTRI/2013/10/004116	300	300	Not Applicable	Open to Recruitment	Date Missing	2011-11-02
CTRI/2013/12/004184	55	55	Not Applicable	Open to Recruitment	Date Missing	2012-09-08
CTRI/2013/06/003727	60	60	Not Applicable	Completed	Date Missing	2013-02-27
CTRI/2013/04/003577	250	250	Not Applicable	Open to Recruitment	Date Missing	2014-12-18
CTRI/2013/06/003742	24	24	Not Applicable	Completed	Date Missing	2013-04-18
CTRI/2013/06/003728	45	45	Not Applicable	Completed	Date Missing	2013-02-01
CTRI/2013/06/003743	24	24	Not Applicable	Completed	Date Missing	2013-04-24
CTRI/2013/06/003739	24	24	Not Applicable	Open to Recruitment	Date Missing	2013-04-22
CTRI/2013/05/003649	90	90	Not Applicable	Completed	Date Missing	2013-05-20
CTRI/2013/05/003700	50	50	Not Applicable	Open to Recruitment	Date Missing	2013-06-07
CTRI/2013/07/003848	240	240	Not Applicable	Completed	Date Missing	2013-08-05
CTRI/2013/07/003792	40	40	Not Applicable	Closed to Recruitment of Participants	Date Missing	2011-03-01
CTRI/2014/01/004276	50	50	Not Applicable	Open to Recruitment	Date Missing	2012-05-07
CTRI/2013/05/003693	50	50	Not Applicable	Completed	Date Missing	2013-06-03
CTRI/2014/09/005021	60	60	Not Applicable	Closed to Recruitment of Participants	Date Missing	2013-06-03
CTRI/2014/02/004423	15	15	Not Applicable	Open to Recruitment	Date Missing	2014-02-02
CTRI/2013/09/003974	40	40	Not Applicable	Completed	Date Missing	2013-02-16
CTRI/2013/10/004073	30	30	Not Applicable	Open to Recruitment	Date Missing	2013-03-01
CTRI/2013/09/003975	30	30	Not Applicable	Completed	Date Missing	2013-08-01
CTRI/2014/11/005228	1600	1600	Not Applicable	Closed to Recruitment of Participants	Date Missing	2011-12-12
CTRI/2014/12/005275	7883	7883	Not Applicable	Completed	Date Missing	2013-07-01
CTRI/2013/06/003770	40	40	Not Applicable	Completed	Date Missing	2013-05-23
CTRI/2013/07/003803	40	40	Not Applicable	Open to Recruitment	Date Missing	2013-05-07
CTRI/2015/01/005391	40	40	Not Applicable	Completed	Date Missing	2013-11-07
CTRI/2013/07/003852	100	100	Not Applicable	Completed	Date Missing	2013-04-27
CTRI/2014/12/005254	538	538	Not Applicable	Closed to Recruitment of Participants	Date Missing	2011-06-10
CTRI/2014/04/004542	30	30	Not Applicable	Open to Recruitment	Date Missing	2013-04-25
CTRI/2013/06/003779	30	30	Not Applicable	Open to Recruitment	Date Missing	2011-08-01
CTRI/2013/07/003796	16	16	Not Applicable	Not Yet Recruiting	Date Missing	2013-07-10
CTRI/2014/04/004552	30	30	Not Applicable	Completed	Date Missing	2013-03-23
CTRI/2018/02/012165	40	40	Not Applicable	Completed	Date Missing	2011-02-28
CTRI/2013/07/003801	90	90	Not Applicable	Open to Recruitment	Date Missing	2012-06-12
CTRI/2013/07/003847	40	40	Not Applicable	Not Yet Recruiting	Date Missing	2013-07-30
CTRI/2013/07/003833	500	500	Not Applicable	Open to Recruitment	Date Missing	2012-08-31
CTRI/2013/10/004049	18000	18000	Not Applicable	Completed	Date Missing	2012-11-10
CTRI/2019/05/018980	154	154	Not Applicable	Completed	Date Missing	2012-05-29
CTRI/2016/09/007267	70	70	Not Applicable	Completed	Date Missing	2010-11-29
CTRI/2014/07/004780	30	30	Not Applicable	Open to Recruitment	Date Missing	2013-03-08
CTRI/2013/06/003784	50	50	Not Applicable	Not Yet Recruiting	Date Missing	2013-07-01
CTRI/2013/08/003879	30	30	Not Applicable	Completed	Date Missing	2009-08-15
CTRI/2013/09/003960	24	24	Not Applicable	Completed	Date Missing	2013-05-30
CTRI/2014/06/004676	20	20	Not Applicable	Open to Recruitment	Date Missing	2013-06-17
CTRI/2014/09/005010	210	210	Not Applicable	Completed	Date Missing	2014-11-14
CTRI/2013/06/003782	54	54	Not Applicable	Completed	Date Missing	2013-06-30
CTRI/2013/08/003917	45	45	Not Applicable	Open to Recruitment	Date Missing	2013-02-05
CTRI/2013/07/003846	24	24	Not Applicable	Completed	Date Missing	2013-06-24
CTRI/2013/07/003845	120	120	Not Applicable	Not Yet Recruiting	Date Missing	2013-08-01
CTRI/2014/11/005229	100	100	Not Applicable	Open to Recruitment	Date Missing	2013-01-22
CTRI/2013/12/004224	100	100	Not Applicable	Completed	Date Missing	2013-08-07
CTRI/2013/10/004072	40	40	Not Applicable	Open to Recruitment	Date Missing	2012-07-05
CTRI/2013/08/003888	120	120	Not Applicable	Completed	Date Missing	2010-03-01
CTRI/2013/08/003891	100	100	Not Applicable	Completed	Date Missing	2013-08-12
CTRI/2013/08/003884	80	80	Not Applicable	Open to Recruitment	Date Missing	2013-06-24
CTRI/2018/02/011830	61	61	Not Applicable	Completed	Date Missing	2013-04-04
CTRI/2014/01/004272	30	30	Not Applicable	Open to Recruitment	Date Missing	2013-01-11
CTRI/2013/09/004020	20	20	Not Applicable	Open to Recruitment	Date Missing	2012-10-11
CTRI/2013/08/003882	287	287	Not Applicable	Open to Recruitment	Date Missing	2013-07-22
CTRI/2014/01/004344	40	40	Not Applicable	Not Yet Recruiting	Date Missing	2014-02-03
CTRI/2013/08/003883	126	126	Not Applicable	Completed	Date Missing	2013-02-07
CTRI/2013/07/003831	192	192	Not Applicable	Closed to Recruitment of Participants	Date Missing	2013-07-24
CTRI/2015/05/005753	180	180	Not Applicable	Completed	Date Missing	2012-05-18
CTRI/2014/02/004420	30	30	Not Applicable	Open to Recruitment	Date Missing	2013-03-07
CTRI/2014/10/005145	60	60	Not Applicable	Not Yet Recruiting	Date Missing	2013-11-01
CTRI/2013/07/003851	120	120	Not Applicable	Not Yet Recruiting	Date Missing	2013-08-01
CTRI/2013/08/003926	15	15	Not Applicable	Completed	Date Missing	2013-06-12
CTRI/2013/10/004097	60	60	Not Applicable	Completed	Date Missing	2013-09-19
CTRI/2013/09/003952	40	40	Not Applicable	Not Yet Recruiting	Date Missing	2013-10-05
CTRI/2013/09/003997	177	177	Not Applicable	Open to Recruitment	Date Missing	2013-10-10
CTRI/2018/07/015102	30	30	Not Applicable	Completed	Date Missing	2009-09-15
CTRI/2013/12/004231	90	90	Not Applicable	Open to Recruitment	Date Missing	2012-04-10
CTRI/2013/08/003921	150	150	Not Applicable	Completed	Date Missing	2013-08-30
CTRI/2014/02/004431	30	30	Not Applicable	Completed	Date Missing	2012-10-12
CTRI/2018/02/011785	24	24	Not Applicable	Completed	Date Missing	2013-08-05
CTRI/2015/02/005571	100	100	Not Applicable	Completed	Date Missing	2013-03-01
CTRI/2013/08/003930	30	30	Not Applicable	Not Yet Recruiting	Date Missing	2014-03-03
CTRI/2015/02/005496	40	40	Not Applicable	Open to Recruitment	Date Missing	2012-12-14
CTRI/2014/04/004534	60	60	Not Applicable	Open to Recruitment	Date Missing	2012-09-03
CTRI/2013/09/003963	100	100	Not Applicable	Completed	Date Missing	2013-10-28
CTRI/2015/05/005815	30	30	Not Applicable	Closed to Recruitment of Participants	Date Missing	2013-11-01
CTRI/2013/11/004160	100	100	Not Applicable	Completed	Date Missing	2016-03-01
CTRI/2015/05/005802	30	30	Not Applicable	Completed	Date Missing	2013-04-24
CTRI/2013/09/004030	200	200	Not Applicable	Completed	Date Missing	2007-08-04
CTRI/2015/10/006253	67	67	Not Applicable	Completed	Date Missing	2012-10-01
CTRI/2013/11/004167	60	60	Not Applicable	Open to Recruitment	Date Missing	2013-09-21
CTRI/2013/12/004260	120	120	Not Applicable	Open to Recruitment	Date Missing	2013-09-13
CTRI/2013/09/003951	42	42	Not Applicable	Not Yet Recruiting	Date Missing	2013-09-23
CTRI/2013/09/003956	100	100	Not Applicable	Open to Recruitment	Date Missing	2013-09-20
CTRI/2014/01/004363	60	60	Not Applicable	Open to Recruitment	Date Missing	2013-05-01
CTRI/2014/01/004362	200	200	Not Applicable	Open to Recruitment	Date Missing	2013-07-01
CTRI/2013/12/004234	120	120	Not Applicable	Completed	Date Missing	2012-02-01
CTRI/2013/09/003983	60	60	Not Applicable	Open to Recruitment	Date Missing	2013-10-10
CTRI/2013/11/004144	200	200	Not Applicable	Open to Recruitment	Date Missing	2014-02-14
CTRI/2013/11/004139	60	60	Not Applicable	Open to Recruitment	Date Missing	2014-02-14
CTRI/2016/02/006641	3600	3600	Not Applicable	Completed	Date Missing	2016-03-01
CTRI/2014/10/005119	60	60	Not Applicable	Completed	Date Missing	2013-12-09
CTRI/2013/11/004127	375	375	Not Applicable	Completed	Date Missing	2013-11-04
CTRI/2014/01/004270	120	120	Not Applicable	Completed	Date Missing	2013-10-01
CTRI/2014/08/004840	303	303	Not Applicable	Completed	Date Missing	2014-08-11
CTRI/2013/12/004232	30	30	Not Applicable	Open to Recruitment	Date Missing	2013-12-21
CTRI/2013/12/004213	50	50	Not Applicable	Not Yet Recruiting	Date Missing	2013-12-20
CTRI/2014/09/005058	120	120	Not Applicable	Completed	Date Missing	2013-09-26
CTRI/2014/02/004383	50	50	Not Applicable	Open to Recruitment	Date Missing	2014-01-10
CTRI/2013/10/004040	120	120	Not Applicable	Completed	Date Missing	2013-10-15
CTRI/2013/09/004034	144	144	Not Applicable	Completed	Date Missing	2013-10-01
CTRI/2013/10/004063	100	100	Not Applicable	Completed	Date Missing	2013-10-20
CTRI/2013/11/004169	100	100	Not Applicable	Completed	Date Missing	2013-09-11
CTRI/2013/10/004083	100	100	Not Applicable	Completed	Date Missing	2013-11-15
CTRI/2013/10/004076	56	56	Not Applicable	Completed	Date Missing	2007-10-22
CTRI/2014/05/004577	200	200	Not Applicable	Completed	Date Missing	2014-05-15
CTRI/2015/03/005649	60	60	Not Applicable	Closed to Recruitment of Participants	Date Missing	2013-10-05
CTRI/2013/11/004166	100	100	Not Applicable	Completed	Date Missing	2012-03-29
CTRI/2013/12/004203	110	110	Not Applicable	Open to Recruitment	Date Missing	2013-11-18
CTRI/2014/02/004372	200	200	Not Applicable	Not Yet Recruiting	Date Missing	2014-02-17
CTRI/2014/08/004929	100	100	Not Applicable	Closed to Recruitment of Participants	Date Missing	2012-11-12
CTRI/2014/02/004421	150	150	Not Applicable	Completed	Date Missing	2013-03-01
CTRI/2013/12/004201	90	90	Not Applicable	Completed	Date Missing	2005-07-21
CTRI/2015/01/005359	200	200	Not Applicable	Completed	Date Missing	2015-01-30
CTRI/2013/12/004182	90	90	Not Applicable	Completed	Date Missing	2014-02-03
CTRI/2013/12/004188	90	90	Not Applicable	Completed	Date Missing	2005-08-05
CTRI/2014/06/004671	50	50	Not Applicable	Open to Recruitment	Date Missing	2013-11-01
CTRI/2014/06/004672	126	126	Not Applicable	Completed	Date Missing	2014-07-02
CTRI/2014/06/004665	126	126	Not Applicable	Completed	Date Missing	2014-07-02
CTRI/2014/02/004439	120	120	Not Applicable	Closed to Recruitment of Participants	Date Missing	2014-02-25
CTRI/2014/08/004844	90	90	Not Applicable	Completed	Date Missing	2014-10-01
CTRI/2014/02/004388	180	180	Not Applicable	Completed	Date Missing	2013-09-29
CTRI/2014/02/004401	40	40	Not Applicable	Completed	Date Missing	2012-10-28
CTRI/2017/12/010899	150	150	Not Applicable	Completed	Date Missing	2013-06-01
CTRI/2014/02/004424	43	43	Not Applicable	Completed	Date Missing	2012-02-14
CTRI/2013/11/004172	60	60	Not Applicable	Completed	Date Missing	2014-01-06
CTRI/2015/03/005602	120	120	Not Applicable	Closed to Recruitment of Participants	Date Missing	2013-06-05
CTRI/2013/11/004161	30	30	Not Applicable	Closed to Recruitment of Participants	Date Missing	2013-11-19
CTRI/2016/02/006631	110	110	Not Applicable	Open to Recruitment	Date Missing	2013-10-27
CTRI/2013/12/004207	30	30	Not Applicable	Open to Recruitment	Date Missing	2013-11-15
CTRI/2014/02/004374	50	50	Not Applicable	Closed to Recruitment of Participants	Date Missing	2013-10-07
CTRI/2014/02/004426	30	30	Not Applicable	Not Yet Recruiting	Date Missing	2014-03-01
CTRI/2014/05/004599	1282	1282	Not Applicable	Not Yet Recruiting	Date Missing	2014-06-15
CTRI/2015/04/005706	108	108	Not Applicable	Completed	Date Missing	2015-05-04
CTRI/2016/09/007248	30	30	Not Applicable	Open to Recruitment	Date Missing	2012-09-17
CTRI/2013/12/004236	6831	6831	Not Applicable	Open to Recruitment	Date Missing	1999-08-05
CTRI/2015/06/005940	30	30	Not Applicable	Completed	Date Missing	2013-09-30
CTRI/2014/01/004273	128	128	Not Applicable	Completed	Date Missing	2014-01-24
CTRI/2014/01/004305	40	40	Not Applicable	Completed	Date Missing	2014-01-15
CTRI/2013/12/004242	120	120	Not Applicable	Open to Recruitment	Date Missing	2014-01-15
CTRI/2015/08/006090	200	200	Not Applicable	Completed	Date Missing	2015-08-25
CTRI/2014/12/005294	240	240	Not Applicable	Completed	Date Missing	2014-08-29
CTRI/2014/12/005322	75	75	Not Applicable	Completed	Date Missing	2011-04-25
CTRI/2014/12/005257	126	126	Not Applicable	Not Yet Recruiting	Date Missing	2015-01-08
CTRI/2014/08/004881	24	24	Not Applicable	Completed	Date Missing	2013-11-19
CTRI/2015/02/005527	300	300	Not Applicable	Open to Recruitment	Date Missing	2014-03-01
CTRI/2014/05/004581	50	50	Not Applicable	Open to Recruitment	Date Missing	2014-01-06
CTRI/2014/05/004629	240	240	Not Applicable	Closed to Recruitment of Participants	Date Missing	2013-09-21
CTRI/2014/04/004555	20	20	Not Applicable	Completed	Date Missing	2014-05-01
CTRI/2015/03/005630	300	300	Not Applicable	Open to Recruitment	Date Missing	2014-04-02
CTRI/2014/04/004554	40	40	Not Applicable	Completed	Date Missing	2014-05-01
CTRI/2014/02/004418	160	160	Not Applicable	Completed	Date Missing	2006-11-01
CTRI/2014/02/004373	36	36	Not Applicable	Completed	Date Missing	2014-01-10
CTRI/2014/03/004503	72	72	Not Applicable	Not Yet Recruiting	Date Missing	2014-04-02
CTRI/2014/01/004361	105	105	Not Applicable	Completed	Date Missing	2012-05-21
CTRI/2014/01/004282	40	40	Not Applicable	Open to Recruitment	Date Missing	2014-01-01
CTRI/2013/12/004265	40	40	Not Applicable	Not Yet Recruiting	Date Missing	2014-01-01
CTRI/2014/01/004278	40	40	Not Applicable	Open to Recruitment	Date Missing	2014-01-01
CTRI/2018/08/015228	217	217	Not Applicable	Completed	Date Missing	2014-02-11
CTRI/2014/03/004501	20	20	Not Applicable	Completed	Date Missing	2013-10-07
CTRI/2014/08/004855	20	20	Not Applicable	Not Yet Recruiting	Date Missing	2014-09-01
CTRI/2016/09/007318	112	112	Not Applicable	Closed to Recruitment of Participants	Date Missing	2013-10-01
CTRI/2014/03/004475	30	30	Not Applicable	Completed	Date Missing	2013-06-01
CTRI/2014/09/005046	40	40	Not Applicable	Not Yet Recruiting	Date Missing	2014-10-01
CTRI/2014/01/004304	80	80	Not Applicable	Completed	Date Missing	2014-01-27
CTRI/2014/01/004300	30	30	Not Applicable	Completed	Date Missing	2014-01-10
CTRI/2016/12/007585	72	72	Not Applicable	Open to Recruitment	Date Missing	2013-07-29
CTRI/2015/05/005800	200	200	Not Applicable	Completed	Date Missing	2009-08-18
CTRI/2014/01/004355	60	60	Not Applicable	Closed to Recruitment of Participants	Date Missing	2015-05-08
CTRI/2017/06/008891	184	184	Not Applicable	Closed to Recruitment of Participants	Date Missing	2017-08-01
CTRI/2016/12/007546	656	656	Not Applicable	Completed	Date Missing	2013-08-03
CTRI/2015/08/006100	15	15	Not Applicable	Completed	Date Missing	2014-02-03
CTRI/2014/03/004492	100	100	Not Applicable	Not Yet Recruiting	Date Missing	2014-04-01
CTRI/2014/05/004586	465	465	Not Applicable	Open to Recruitment	Date Missing	2014-04-03
CTRI/2018/04/013103	80	80	Not Applicable	Completed	Date Missing	2014-01-15
CTRI/2014/04/004576	100	100	Not Applicable	Open to Recruitment	Date Missing	2014-04-28
CTRI/2014/01/004290	100	100	Not Applicable	Open to Recruitment	Date Missing	2011-05-10
CTRI/2014/04/004566	40	40	Not Applicable	Open to Recruitment	Date Missing	2013-12-15
CTRI/2014/08/004829	33	33	Not Applicable	Completed	Date Missing	2004-02-03
CTRI/2014/02/004371	120	120	Not Applicable	Open to Recruitment	Date Missing	2014-01-30
CTRI/2014/01/004315	237	237	Not Applicable	Completed	Date Missing	2014-01-28
CTRI/2014/01/004370	300	300	Not Applicable	Not Yet Recruiting	Date Missing	2014-02-20
CTRI/2016/08/007133	21	21	Not Applicable	Completed	Date Missing	2014-01-18
CTRI/2014/04/004567	40	40	Not Applicable	Closed to Recruitment of Participants	Date Missing	2013-12-11
CTRI/2018/09/015783	200	200	Not Applicable	Completed	Date Missing	2013-12-01
CTRI/2014/04/004571	105	105	Not Applicable	Closed to Recruitment of Participants	Date Missing	2014-04-07
CTRI/2014/04/004538	170	170	Not Applicable	Completed	Date Missing	2014-01-22
CTRI/2014/01/004339	100	100	Not Applicable	Completed	Date Missing	2014-01-20
CTRI/2014/02/004417	240	240	Not Applicable	Completed	Date Missing	2014-02-26
CTRI/2014/01/004343	100	100	Not Applicable	Completed	Date Missing	2014-01-20
CTRI/2014/07/004723	40	40	Not Applicable	Open to Recruitment	Date Missing	2013-12-23
CTRI/2015/06/005869	30	30	Not Applicable	Completed	Date Missing	2012-10-09
CTRI/2018/06/014441	40	40	Not Applicable	Completed	Date Missing	2014-01-07
CTRI/2014/08/004931	40	40	Not Applicable	Completed	Date Missing	2014-01-27
CTRI/2014/04/004569	40	40	Not Applicable	Closed to Recruitment of Participants	Date Missing	2014-01-07
CTRI/2014/04/004520	10	10	Not Applicable	Open to Recruitment	Date Missing	2013-12-10
CTRI/2017/07/009095	100	100	Not Applicable	Completed	Date Missing	2013-09-12
CTRI/2015/05/005799	90	90	Not Applicable	Not Yet Recruiting	Date Missing	2013-02-18
CTRI/2014/03/004507	30	30	Not Applicable	Completed	Date Missing	2014-01-01
CTRI/2018/05/014301	40	40	Not Applicable	Open to Recruitment	Date Missing	2013-12-03
CTRI/2014/10/005121	100	100	Not Applicable	Open to Recruitment	Date Missing	2014-10-13
CTRI/2015/07/006044	34	34	Not Applicable	Completed	Date Missing	2014-03-13
CTRI/2014/07/004791	110	110	Not Applicable	Completed	Date Missing	2011-07-11
CTRI/2014/05/004613	240	240	Not Applicable	Open to Recruitment	Date Missing	2013-02-14
CTRI/2016/07/007076	240	240	Not Applicable	Open to Recruitment	Date Missing	2013-10-05
CTRI/2014/07/004715	40	40	Not Applicable	Completed	Date Missing	2014-07-09
CTRI/2014/07/004773	40	40	Not Applicable	Open to Recruitment	Date Missing	2013-05-09
CTRI/2014/03/004478	150	150	Not Applicable	Completed	Date Missing	2011-04-12
CTRI/2015/03/005659	180	180	Not Applicable	Closed to Recruitment of Participants	Date Missing	2013-03-01
CTRI/2014/06/004646	20	20	Not Applicable	Closed to Recruitment of Participants	Date Missing	2013-05-10
CTRI/2015/07/006038	20	20	Not Applicable	Completed	Date Missing	2013-12-20
CTRI/2014/08/004894	10	10	Not Applicable	Not Yet Recruiting	Date Missing	2014-10-10
CTRI/2015/07/006037	60	60	Not Applicable	Completed	Date Missing	2014-01-08
CTRI/2015/03/005626	190	190	Not Applicable	Open to Recruitment	Date Missing	2013-08-01
CTRI/2014/06/004673	150	150	Not Applicable	Completed	Date Missing	2014-02-20
CTRI/2014/05/004632	40	40	Not Applicable	Open to Recruitment	Date Missing	2013-06-01
CTRI/2014/03/004481	60	60	Not Applicable	Completed	Date Missing	2014-04-01
CTRI/2014/04/004521	192	192	Not Applicable	Completed	Date Missing	2014-04-07
CTRI/2015/07/006051	40	40	Not Applicable	Completed	Date Missing	2015-06-23
CTRI/2015/07/005961	150	150	Not Applicable	Completed	Date Missing	2015-06-15
CTRI/2014/03/004474	1176	1176	Not Applicable	Closed to Recruitment of Participants	Date Missing	2014-03-24
CTRI/2014/03/004442	70	70	Not Applicable	Open to Recruitment	Date Missing	2014-03-10
CTRI/2014/09/004956	10	10	Not Applicable	Open to Recruitment	Date Missing	2014-02-06
CTRI/2014/07/004792	88	88	Not Applicable	Completed	Date Missing	2010-11-18
CTRI/2014/06/004693	60	60	Not Applicable	Completed	Date Missing	2013-05-04
CTRI/2015/07/005997	40	40	Not Applicable	Open to Recruitment	Date Missing	2014-06-09
CTRI/2015/02/005544	300	300	Not Applicable	Open to Recruitment	Date Missing	2014-01-01
CTRI/2015/02/005525	300	300	Not Applicable	Open to Recruitment	Date Missing	2014-05-01
CTRI/2014/10/005149	60	60	Not Applicable	Open to Recruitment	Date Missing	2013-04-01
CTRI/2014/06/004709	10	10	Not Applicable	Completed	Date Missing	2014-07-14
CTRI/2014/08/004936	20	20	Not Applicable	Closed to Recruitment of Participants	Date Missing	2013-05-20
CTRI/2015/03/005618	40	40	Not Applicable	Closed to Recruitment of Participants	Date Missing	2013-05-14
CTRI/2014/08/004916	40	40	Not Applicable	Closed to Recruitment of Participants	Date Missing	2013-05-09
CTRI/2014/09/005051	40	40	Not Applicable	Closed to Recruitment of Participants	Date Missing	2013-05-22
CTRI/2014/08/004930	40	40	Not Applicable	Closed to Recruitment of Participants	Date Missing	2013-05-14
CTRI/2014/12/005293	120	120	Not Applicable	Completed	Date Missing	2013-03-02
CTRI/2016/01/006566	70	70	Not Applicable	Open to Recruitment	Date Missing	2014-04-01
CTRI/2014/09/005052	40	40	Not Applicable	Closed to Recruitment of Participants	Date Missing	2013-07-24
CTRI/2014/12/005233	60	60	Not Applicable	Open to Recruitment	Date Missing	2013-01-01
CTRI/2014/09/005072	40	40	Not Applicable	Not Yet Recruiting	Date Missing	2014-11-17
CTRI/2014/05/004595	148	148	Not Applicable	Open to Recruitment	Date Missing	2014-03-07
CTRI/2014/09/004942	63	63	Not Applicable	Open to Recruitment	Date Missing	2014-03-01
CTRI/2015/01/005381	40	40	Not Applicable	Open to Recruitment	Date Missing	2014-06-29
CTRI/2014/12/005239	500	500	Not Applicable	Open to Recruitment	Date Missing	2015-01-01
CTRI/2014/10/005085	40	40	Not Applicable	Open to Recruitment	Date Missing	2014-04-07
CTRI/2014/08/004825	40	40	Not Applicable	Open to Recruitment	Date Missing	2014-06-09
CTRI/2014/07/004758	40	40	Not Applicable	Open to Recruitment	Date Missing	2014-03-24
CTRI/2016/10/007346	60	60	Not Applicable	Completed	Date Missing	2014-03-01
CTRI/2014/10/005087	60	60	Not Applicable	Open to Recruitment	Date Missing	2013-02-23
CTRI/2014/08/004924	45	45	Not Applicable	Completed	Date Missing	2012-02-02
CTRI/2014/09/004976	72	72	Not Applicable	Completed	Date Missing	2014-04-01
CTRI/2014/09/005030	40	40	Not Applicable	Open to Recruitment	Date Missing	2014-08-06
CTRI/2014/09/004987	120	120	Not Applicable	Completed	Date Missing	2013-11-01
CTRI/2015/02/005528	300	300	Not Applicable	Open to Recruitment	Date Missing	2014-02-01
CTRI/2015/03/005610	300	300	Not Applicable	Open to Recruitment	Date Missing	2014-05-01
CTRI/2015/03/005608	540	540	Not Applicable	Open to Recruitment	Date Missing	2014-03-03
CTRI/2015/02/005551	300	300	Not Applicable	Open to Recruitment	Date Missing	2014-05-01
CTRI/2015/02/005591	300	300	Not Applicable	Open to Recruitment	Date Missing	2014-02-01
CTRI/2015/02/005526	300	300	Not Applicable	Open to Recruitment	Date Missing	2014-02-01
CTRI/2015/03/005633	540	540	Not Applicable	Open to Recruitment	Date Missing	2014-04-01
CTRI/2014/10/005098	860	860	Not Applicable	Not Yet Recruiting	Date Missing	2014-10-25
CTRI/2015/01/005405	400	400	Not Applicable	Open to Recruitment	Date Missing	2013-08-14
CTRI/2014/08/004828	40	40	Not Applicable	Completed	Date Missing	2014-09-09
CTRI/2014/10/005086	240	240	Not Applicable	Not Yet Recruiting	Date Missing	2014-12-15
CTRI/2014/04/004519	78	78	Not Applicable	Completed	Date Missing	2014-04-07
CTRI/2015/06/005857	90	90	Not Applicable	Open to Recruitment	Date Missing	2014-08-22
CTRI/2018/05/013773	40	40	Not Applicable	Completed	Date Missing	2014-02-27
CTRI/2015/05/005804	210	210	Not Applicable	Not Yet Recruiting	Date Missing	2015-06-20
CTRI/2014/08/004812	40	40	Not Applicable	Open to Recruitment	Date Missing	2013-12-10
CTRI/2014/09/005018	40	40	Not Applicable	Open to Recruitment	Date Missing	2015-01-12
CTRI/2014/08/004917	55	55	Not Applicable	Not Yet Recruiting	Date Missing	2014-10-01
CTRI/2014/12/005331	90	90	Not Applicable	Open to Recruitment	Date Missing	2015-02-02
CTRI/2014/09/005017	45	45	Not Applicable	Open to Recruitment	Date Missing	2014-09-15
CTRI/2014/05/004605	102	102	Not Applicable	Closed to Recruitment of Participants	Date Missing	2014-05-26
CTRI/2017/12/010872	300	300	Not Applicable	Completed	Date Missing	2013-08-05
CTRI/2014/06/004707	450	450	Not Applicable	Completed	Date Missing	2014-07-01
CTRI/2015/08/006120	40	40	Not Applicable	Closed to Recruitment of Participants	Date Missing	2014-06-11
CTRI/2014/08/004814	76	76	Not Applicable	Not Yet Recruiting	Date Missing	2015-07-30
CTRI/2015/01/005404	174	174	Not Applicable	Open to Recruitment	Date Missing	2014-05-28
CTRI/2014/10/005081	150	150	Not Applicable	Not Yet Recruiting	Date Missing	2014-12-01
CTRI/2014/10/005107	450	450	Not Applicable	Completed	Date Missing	2014-08-01
CTRI/2015/01/005469	40	40	Not Applicable	Closed to Recruitment of Participants	Date Missing	2014-03-24
CTRI/2014/05/004589	60	60	Not Applicable	Completed	Date Missing	2013-11-11
CTRI/2019/04/018576	30	30	Not Applicable	Completed	Date Missing	2014-04-18
CTRI/2014/05/004590	40	40	Not Applicable	Open to Recruitment	Date Missing	2013-02-18
CTRI/2014/05/004591	35	35	Not Applicable	Open to Recruitment	Date Missing	2013-03-18
CTRI/2015/02/005562	300	300	Not Applicable	Open to Recruitment	Date Missing	2014-04-02
CTRI/2014/06/004664	2520	2520	Not Applicable	Open to Recruitment	Date Missing	2013-10-01
CTRI/2015/01/005474	65	65	Not Applicable	Not Yet Recruiting	Date Missing	2015-07-01
CTRI/2015/01/005402	75	75	Not Applicable	Completed	Date Missing	2014-01-22
CTRI/2014/07/004802	80	80	Not Applicable	Completed	Date Missing	2014-04-12
CTRI/2016/01/006552	120	120	Not Applicable	Completed	Date Missing	2014-12-01
CTRI/2015/01/005429	360	360	Not Applicable	Completed	Date Missing	2011-05-12
CTRI/2014/08/004819	200	200	Not Applicable	Open to Recruitment	Date Missing	2013-11-04
CTRI/2014/05/004587	90	90	Not Applicable	Completed	Date Missing	2014-06-17
CTRI/2014/07/004775	100	100	Not Applicable	Completed	Date Missing	2014-02-28
CTRI/2014/07/004761	100	100	Not Applicable	Open to Recruitment	Date Missing	2014-08-04
CTRI/2015/01/005473	76	76	Not Applicable	Open to Recruitment	Date Missing	2014-11-17
CTRI/2015/02/005512	100	100	Not Applicable	Closed to Recruitment of Participants	Date Missing	2014-01-01
CTRI/2014/07/004798	80	80	Not Applicable	Completed	Date Missing	2014-08-16
CTRI/2017/10/010206	153	153	Not Applicable	Completed	Date Missing	2017-11-20
CTRI/2015/01/005466	40	40	Not Applicable	Open to Recruitment	Date Missing	2014-03-22
CTRI/2014/06/004684	40	40	Not Applicable	Open to Recruitment	Date Missing	2014-07-01
CTRI/2015/04/005717	120	120	Not Applicable	Open to Recruitment	Date Missing	2013-02-01
CTRI/2014/12/005265	86	86	Not Applicable	Open to Recruitment	Date Missing	2013-07-10
CTRI/2015/01/005446	90	90	Not Applicable	Open to Recruitment	Date Missing	2015-01-01
CTRI/2016/08/007161	386	386	Not Applicable	Open to Recruitment	Date Missing	2013-12-11
CTRI/2014/08/004805	196	196	Not Applicable	Completed	Date Missing	2014-04-24
CTRI/2014/11/005180	40	40	Not Applicable	Open to Recruitment	Date Missing	2014-05-15
CTRI/2015/07/006041	60	60	Not Applicable	Completed	Date Missing	2014-04-26
CTRI/2014/09/004974	40	40	Not Applicable	Completed	Date Missing	2014-07-01
CTRI/2016/03/006710	1200	1200	Not Applicable	Closed to Recruitment of Participants	Date Missing	2013-03-20
CTRI/2014/09/005007	120	120	Not Applicable	Closed to Recruitment of Participants	Date Missing	2016-11-16
CTRI/2016/05/006945	60	60	Not Applicable	Closed to Recruitment of Participants	Date Missing	2014-04-29
CTRI/2014/06/004704	126	126	Not Applicable	Closed to Recruitment of Participants	Date Missing	2014-07-01
CTRI/2015/07/005973	30	30	Not Applicable	Completed	Date Missing	2014-05-30
CTRI/2016/04/006801	210	210	Not Applicable	Open to Recruitment	Date Missing	2014-12-06
CTRI/2014/07/004790	45	45	Not Applicable	Completed	Date Missing	2011-05-26
CTRI/2014/06/004681	90	90	Not Applicable	Completed	Date Missing	2014-06-19
CTRI/2018/04/013274	70	70	Not Applicable	Completed	Date Missing	2014-05-08
CTRI/2015/08/006110	100	100	Not Applicable	Not Yet Recruiting	Date Missing	2015-08-20
CTRI/2014/09/005019	40	40	Not Applicable	Not Yet Recruiting	Date Missing	2014-09-15
CTRI/2015/01/005414	60	60	Not Applicable	Completed	Date Missing	2015-04-01
CTRI/2014/08/004908	318	318	Not Applicable	Completed	Date Missing	2014-08-28
CTRI/2014/07/004804	100	100	Not Applicable	Completed	Date Missing	2014-08-12
CTRI/2015/01/005353	180	180	Not Applicable	Closed to Recruitment of Participants	Date Missing	2015-01-30
CTRI/2015/01/005361	180	180	Not Applicable	Closed to Recruitment of Participants	Date Missing	2015-01-15
CTRI/2015/05/005742	135	135	Not Applicable	Not Yet Recruiting	Date Missing	2015-05-05
CTRI/2018/02/012118	20	20	Not Applicable	Completed	Date Missing	2014-04-26
CTRI/2015/03/005607	105	105	Not Applicable	Closed to Recruitment of Participants	Date Missing	2014-10-10
CTRI/2016/01/006511	40	40	Not Applicable	Completed	Date Missing	2014-07-01
CTRI/2014/12/005339	40	40	Not Applicable	Open to Recruitment	Date Missing	2014-12-31
CTRI/2014/11/005184	150	150	Not Applicable	Completed	Date Missing	2014-10-27
CTRI/2014/08/004885	125	125	Not Applicable	Closed to Recruitment of Participants	Date Missing	2015-01-17
CTRI/2014/07/004756	50	50	Not Applicable	Completed	Date Missing	2014-08-04
CTRI/2014/07/004711	228	228	Not Applicable	Completed	Date Missing	2014-09-01
CTRI/2014/12/005242	180	180	Not Applicable	Open to Recruitment	Date Missing	2014-12-01
CTRI/2015/06/005939	156	156	Not Applicable	Not Yet Recruiting	Date Missing	2015-10-01
CTRI/2018/02/011852	105	105	Not Applicable	Completed	Date Missing	2014-06-16
CTRI/2016/12/007535	30	30	Not Applicable	Closed to Recruitment of Participants	Date Missing	2012-11-09
CTRI/2015/01/005410	252	252	Not Applicable	Completed	Date Missing	2014-10-06
CTRI/2016/01/006531	20	20	Not Applicable	Completed	Date Missing	2014-09-01
CTRI/2014/08/004899	196	196	Not Applicable	Completed	Date Missing	2014-08-01
CTRI/2015/05/005770	400	400	Not Applicable	Completed	Date Missing	2015-07-22
CTRI/2014/11/005202	186	186	Not Applicable	Completed	Date Missing	2014-06-01
CTRI/2015/02/005580	172	172	Not Applicable	Open to Recruitment	Date Missing	2015-03-16
CTRI/2014/12/005264	288	288	Not Applicable	Completed	Date Missing	2014-08-02
CTRI/2014/11/005188	250	250	Not Applicable	Completed	Date Missing	2015-01-01
CTRI/2014/09/004977	120	120	Not Applicable	Completed	Date Missing	2014-09-15
CTRI/2015/10/006305	195	195	Not Applicable	Not Yet Recruiting	Date Missing	2014-12-15
CTRI/2014/08/004927	60	60	Not Applicable	Completed	Date Missing	2014-08-05
CTRI/2015/07/005963	90	90	Not Applicable	Completed	Date Missing	2013-02-12
CTRI/2014/12/005337	150	150	Not Applicable	Closed to Recruitment of Participants	Date Missing	2015-02-13
CTRI/2014/12/005326	244	244	Not Applicable	Completed	Date Missing	2014-12-29
CTRI/2015/11/006363	60	60	Not Applicable	Completed	Date Missing	2014-04-27
CTRI/2014/08/004827	378	378	Not Applicable	Completed	Date Missing	2014-08-18
CTRI/2014/08/004888	100	100	Not Applicable	Completed	Date Missing	2014-08-28
CTRI/2014/08/004830	750	750	Not Applicable	Completed	Date Missing	2014-09-08
CTRI/2017/09/009829	50	50	Not Applicable	Completed	Date Missing	2014-09-15
CTRI/2015/07/006040	60	60	Not Applicable	Completed	Date Missing	2015-03-02
CTRI/2014/10/005113	200	200	Not Applicable	Not Yet Recruiting	Date Missing	2014-11-15
CTRI/2016/03/006701	210	210	Not Applicable	Closed to Recruitment of Participants	Date Missing	2014-09-01
CTRI/2014/09/005049	60	60	Not Applicable	Completed	Date Missing	2014-11-03
CTRI/2015/08/006080	40	40	Not Applicable	Completed	Date Missing	2011-06-02
CTRI/2014/10/005114	10	10	Not Applicable	Suspended	Date Missing	2014-09-05
CTRI/2015/09/006179	20	20	Not Applicable	Completed	Date Missing	2014-07-25
CTRI/2014/09/005048	58	58	Not Applicable	Not Yet Recruiting	Date Missing	2014-10-01
CTRI/2014/09/005066	180	180	Not Applicable	Not Yet Recruiting	Date Missing	2014-10-01
CTRI/2014/08/004866	75	75	Not Applicable	Not Yet Recruiting	Date Missing	2014-08-11
CTRI/2014/09/004980	536	536	Not Applicable	Open to Recruitment	Date Missing	2012-10-05
CTRI/2015/09/006172	200	200	Not Applicable	Completed	Date Missing	2015-10-01
CTRI/2014/08/004912	30	30	Not Applicable	Completed	Date Missing	2014-08-26
CTRI/2014/08/004893	1182	1182	Not Applicable	Completed	Date Missing	2014-10-01
CTRI/2018/02/012096	50	50	Not Applicable	Open to Recruitment	Date Missing	2013-10-19
CTRI/2015/01/005426	120	120	Not Applicable	Open to Recruitment	Date Missing	2015-03-02
CTRI/2015/01/005399	240	240	Not Applicable	Completed	Date Missing	2015-01-27
CTRI/2014/11/005163	40	40	Not Applicable	Completed	Date Missing	2014-04-24
CTRI/2015/01/005465	50	50	Not Applicable	Open to Recruitment	Date Missing	2014-06-03
CTRI/2015/04/005695	60	60	Not Applicable	Completed	Date Missing	2011-07-15
CTRI/2016/09/007285	60	60	Not Applicable	Completed	Date Missing	2014-03-01
CTRI/2014/11/005207	130	130	Not Applicable	Completed	Date Missing	2013-11-07
CTRI/2016/01/006550	90	90	Not Applicable	Open to Recruitment	Date Missing	2015-05-08
CTRI/2014/09/005028	15	15	Not Applicable	Not Yet Recruiting	Date Missing	2014-09-29
CTRI/2014/11/005183	90	90	Not Applicable	Closed to Recruitment of Participants	Date Missing	2014-09-15
CTRI/2017/05/008469	40	40	Not Applicable	Open to Recruitment	Date Missing	2016-08-16
CTRI/2014/10/005109	150	150	Not Applicable	Completed	Date Missing	2005-11-08
CTRI/2014/11/005231	15	15	Not Applicable	Not Yet Recruiting	Date Missing	2014-12-23
CTRI/2017/11/010666	120	120	Not Applicable	Open to Recruitment	Date Missing	2015-08-14
CTRI/2015/07/006049	35	35	Not Applicable	Open to Recruitment	Date Missing	2013-11-30
CTRI/2015/06/005918	1000	1000	Not Applicable	Completed	Date Missing	2013-01-01
CTRI/2014/09/005042	129	129	Not Applicable	Open to Recruitment	Date Missing	2014-10-01
CTRI/2014/10/005125	150	150	Not Applicable	Not Yet Recruiting	Date Missing	2014-11-01
CTRI/2015/01/005347	30	30	Not Applicable	Not Yet Recruiting	Date Missing	2015-01-30
CTRI/2014/09/005062	200	200	Not Applicable	Completed	Date Missing	2014-10-01
CTRI/2015/07/006034	1500	1500	Not Applicable	Completed	Date Missing	2015-11-30
CTRI/2014/10/005082	430	430	Not Applicable	Completed	Date Missing	2014-10-25
CTRI/2015/02/005586	100	100	Not Applicable	Open to Recruitment	Date Missing	2014-11-25
CTRI/2015/11/006356	128	128	Not Applicable	Closed to Recruitment of Participants	Date Missing	2013-08-26
CTRI/2015/06/005904	402	402	Not Applicable	Open to Recruitment	Date Missing	2015-07-01
CTRI/2015/05/005825	60	60	Not Applicable	Completed	Date Missing	2014-05-22
CTRI/2015/03/005660	120	120	Not Applicable	Open to Recruitment	Date Missing	2015-08-01
CTRI/2017/03/008106	40	40	Not Applicable	Completed	Date Missing	2014-07-09
CTRI/2015/06/005907	24	24	Not Applicable	Closed to Recruitment of Participants	Date Missing	2015-07-30
CTRI/2014/11/005196	100	100	Not Applicable	Not Yet Recruiting	Date Missing	2015-01-01
CTRI/2014/11/005190	98	98	Not Applicable	Open to Recruitment	Date Missing	2014-11-01
CTRI/2015/01/005357	100	100	Not Applicable	Completed	Date Missing	2013-01-10
CTRI/2015/01/005450	74	74	Not Applicable	Open to Recruitment	Date Missing	2015-02-07
CTRI/2015/01/005346	255	255	Not Applicable	Open to Recruitment	Date Missing	2015-01-26
CTRI/2016/02/006668	120	120	Not Applicable	Completed	Date Missing	2015-04-15
CTRI/2015/04/005676	120	120	Not Applicable	Completed	Date Missing	2015-01-01
CTRI/2017/08/009200	150	150	Not Applicable	Completed	Date Missing	2014-10-28
CTRI/2015/02/005503	138	138	Not Applicable	Completed	Date Missing	2014-07-05
CTRI/2015/02/005569	50	50	Not Applicable	Closed to Recruitment of Participants	Date Missing	2015-03-30
CTRI/2016/03/006754	300	300	Not Applicable	Open to Recruitment	Date Missing	2015-09-07
CTRI/2014/11/005212	120	120	Not Applicable	Completed	Date Missing	2014-11-10
CTRI/2014/12/005234	216	216	Not Applicable	Completed	Date Missing	2014-12-20
CTRI/2015/03/005658	200	200	Not Applicable	Closed to Recruitment of Participants	Date Missing	2015-03-16
CTRI/2015/10/006270	40	40	Not Applicable	Not Yet Recruiting	Date Missing	2015-11-19
CTRI/2017/08/009518	60	60	Not Applicable	Completed	Date Missing	2015-04-02
CTRI/2015/07/006020	30	30	Not Applicable	Completed	Date Missing	2014-04-30
CTRI/2016/07/007116	120	120	Not Applicable	Open to Recruitment	Date Missing	2014-12-17
CTRI/2015/01/005355	48	48	Not Applicable	Open to Recruitment	Date Missing	2014-12-01
CTRI/2015/02/005543	40	40	Not Applicable	Closed to Recruitment of Participants	Date Missing	2013-12-27
CTRI/2014/12/005298	80	80	Not Applicable	Completed	Date Missing	2014-12-15
CTRI/2015/02/005504	50	50	Not Applicable	Completed	Date Missing	2015-01-23
CTRI/2015/02/005488	100	100	Not Applicable	Not Yet Recruiting	Date Missing	2015-02-16
CTRI/2015/02/005510	212	212	Not Applicable	Completed	Date Missing	2015-02-25
CTRI/2015/04/005691	60	60	Not Applicable	Not Yet Recruiting	Date Missing	2015-05-11
CTRI/2017/11/010669	20	20	Not Applicable	Closed to Recruitment of Participants	Date Missing	2013-08-19
CTRI/2015/03/005611	60	60	Not Applicable	Not Yet Recruiting	Date Missing	2015-05-01
CTRI/2015/06/005877	46	46	Not Applicable	Open to Recruitment	Date Missing	2014-03-18
CTRI/2015/10/006311	61	61	Not Applicable	Completed	Date Missing	2013-11-15
CTRI/2015/03/005643	60	60	Not Applicable	Open to Recruitment	Date Missing	2015-02-10
CTRI/2015/03/005644	60	60	Not Applicable	Open to Recruitment	Date Missing	2015-03-10
CTRI/2015/08/006136	600	600	Not Applicable	Open to Recruitment	Date Missing	2015-05-14
CTRI/2015/05/005779	250	250	Not Applicable	Open to Recruitment	Date Missing	2015-02-01
CTRI/2015/03/005637	60	60	Not Applicable	Open to Recruitment	Date Missing	2015-02-10
CTRI/2015/02/005585	60	60	Not Applicable	Open to Recruitment	Date Missing	2014-12-02
CTRI/2015/02/005584	60	60	Not Applicable	Open to Recruitment	Date Missing	2014-12-02
CTRI/2018/03/012580	60	60	Not Applicable	Open to Recruitment	Date Missing	2014-12-02
CTRI/2015/01/005439	60	60	Not Applicable	Open to Recruitment	Date Missing	2014-01-06
CTRI/2016/05/006947	40	40	Not Applicable	Completed	Date Missing	2016-05-31
CTRI/2015/01/005385	94	94	Not Applicable	Not Yet Recruiting	Date Missing	2015-01-15
CTRI/2016/10/007352	50	50	Not Applicable	Completed	Date Missing	2014-07-01
CTRI/2015/06/005875	30	30	Not Applicable	Completed	Date Missing	2013-12-12
CTRI/2016/04/006828	266	266	Not Applicable	Completed	Date Missing	2014-02-18
CTRI/2015/04/005719	60	60	Not Applicable	Open to Recruitment	Date Missing	2015-03-26
CTRI/2016/04/006818	40	40	Not Applicable	Open to Recruitment	Date Missing	2015-09-15
CTRI/2016/04/006795	200	200	Not Applicable	Closed to Recruitment of Participants	Date Missing	2012-03-19
CTRI/2015/01/005457	80	80	Not Applicable	Open to Recruitment	Date Missing	2014-12-29
CTRI/2018/02/011840	15	15	Not Applicable	Open to Recruitment	Date Missing	2015-08-18
CTRI/2015/09/006201	102	102	Not Applicable	Completed	Date Missing	2015-10-01
CTRI/2015/01/005408	300	300	Not Applicable	Completed	Date Missing	2015-03-16
CTRI/2015/02/005573	384	384	Not Applicable	Not Yet Recruiting	Date Missing	2015-03-01
CTRI/2015/03/005638	300	300	Not Applicable	Not Yet Recruiting	Date Missing	2015-04-01
CTRI/2015/02/005561	300	300	Not Applicable	Not Yet Recruiting	Date Missing	2015-03-01
CTRI/2015/01/005412	1000	1000	Not Applicable	Open to Recruitment	Date Missing	2008-08-04
CTRI/2015/09/006168	108	108	Not Applicable	Completed	Date Missing	2015-09-30
CTRI/2016/12/007579	100	100	Not Applicable	Completed	Date Missing	2012-06-01
CTRI/2016/06/007021	40	40	Not Applicable	Open to Recruitment	Date Missing	2015-06-18
CTRI/2016/03/006756	40	40	Not Applicable	Open to Recruitment	Date Missing	2015-09-19
CTRI/2016/02/006633	40	40	Not Applicable	Open to Recruitment	Date Missing	2015-06-10
CTRI/2017/11/010589	700	700	Not Applicable	Closed to Recruitment of Participants	Date Missing	2014-02-05
CTRI/2015/07/006065	114	114	Not Applicable	Completed	Date Missing	2015-08-20
CTRI/2015/05/005778	300	300	Not Applicable	Completed	Date Missing	2015-07-09
CTRI/2015/01/005373	60	60	Not Applicable	Not Yet Recruiting	Date Missing	2015-01-10
CTRI/2015/05/005783	200	200	Not Applicable	Completed	Date Missing	2015-06-22
CTRI/2017/01/007680	100	100	Not Applicable	Completed	Date Missing	2015-11-25
CTRI/2015/01/005387	50	50	Not Applicable	Not Yet Recruiting	Date Missing	2015-01-15
CTRI/2015/10/006272	300	300	Not Applicable	Open to Recruitment	Date Missing	2015-03-19
CTRI/2015/10/006273	200	200	Not Applicable	Open to Recruitment	Date Missing	2015-04-03
CTRI/2015/10/006296	246	246	Not Applicable	Open to Recruitment	Date Missing	2015-04-02
CTRI/2015/10/006274	300	300	Not Applicable	Open to Recruitment	Date Missing	2015-05-25
CTRI/2015/10/006290	300	300	Not Applicable	Open to Recruitment	Date Missing	2015-06-01
CTRI/2015/01/005413	100	100	Not Applicable	Completed	Date Missing	2013-07-04
CTRI/2016/04/006895	408	408	Not Applicable	Completed	Date Missing	2011-05-01
CTRI/2015/01/005455	195	195	Not Applicable	Open to Recruitment	Date Missing	2015-02-02
CTRI/2016/01/006534	408	408	Not Applicable	Open to Recruitment	Date Missing	2015-08-01
CTRI/2015/03/005636	30	30	Not Applicable	Completed	Date Missing	2012-11-09
CTRI/2015/11/006391	45	45	Not Applicable	Completed	Date Missing	2010-09-10
CTRI/2015/01/005454	46	46	Not Applicable	Not Yet Recruiting	Date Missing	2015-02-01
CTRI/2015/05/005791	1000	1000	Not Applicable	Open to Recruitment	Date Missing	2009-07-01
CTRI/2015/06/005899	1000	1000	Not Applicable	Open to Recruitment	Date Missing	2009-01-02
CTRI/2015/09/006171	40	40	Not Applicable	Not Yet Recruiting	Date Missing	2015-09-15
CTRI/2015/04/005718	60	60	Not Applicable	Completed	Date Missing	2015-05-02
CTRI/2015/10/006289	50	50	Not Applicable	Completed	Date Missing	2010-11-03
CTRI/2016/02/006681	60	60	Not Applicable	Closed to Recruitment of Participants	Date Missing	2015-01-12
CTRI/2015/04/005679	240	240	Not Applicable	Completed	Date Missing	2015-04-22
CTRI/2015/05/005790	1360	1360	Not Applicable	Not Yet Recruiting	Date Missing	2015-06-08
CTRI/2016/01/006523	60	60	Not Applicable	Closed to Recruitment of Participants	Date Missing	2013-10-25
CTRI/2015/08/006086	100	100	Not Applicable	Completed	Date Missing	2012-08-06
CTRI/2015/06/005832	35	35	Not Applicable	Completed	Date Missing	2014-09-10
CTRI/2015/02/005556	75	75	Not Applicable	Completed	Date Missing	2015-02-20
CTRI/2018/04/013019	24	24	Not Applicable	Completed	Date Missing	2015-02-03
CTRI/2015/02/005578	284	284	Not Applicable	Not Yet Recruiting	Date Missing	2015-03-02
CTRI/2015/04/005716	10	10	Not Applicable	Open to Recruitment	Date Missing	2015-03-02
CTRI/2015/10/006309	60	60	Not Applicable	Open to Recruitment	Date Missing	2015-05-14
CTRI/2017/08/009468	64	64	Not Applicable	Completed	Date Missing	2014-02-24
CTRI/2015/05/005746	34	34	Not Applicable	Closed to Recruitment of Participants	Date Missing	2013-01-03
CTRI/2015/02/005557	222	222	Not Applicable	Closed to Recruitment of Participants	Date Missing	2015-04-24
CTRI/2015/06/005864	100	100	Not Applicable	Open to Recruitment	Date Missing	2015-06-10
CTRI/2015/03/005634	76	76	Not Applicable	Open to Recruitment	Date Missing	2015-04-15
CTRI/2015/10/006236	102	102	Not Applicable	Closed to Recruitment of Participants	Date Missing	2016-07-09
CTRI/2015/06/005891	80	80	Not Applicable	Not Yet Recruiting	Date Missing	2015-07-01
CTRI/2016/01/006496	90	90	Not Applicable	Not Yet Recruiting	Date Missing	2016-03-01
CTRI/2015/04/005680	50	50	Not Applicable	Open to Recruitment	Date Missing	2015-03-30
CTRI/2016/02/006647	30	30	Not Applicable	Completed	Date Missing	2016-02-29
CTRI/2015/04/005662	12	12	Not Applicable	Completed	Date Missing	2015-04-15
CTRI/2015/04/005721	90	90	Not Applicable	Not Yet Recruiting	Date Missing	2015-05-30
CTRI/2015/04/005661	12	12	Not Applicable	Completed	Date Missing	2015-04-08
CTRI/2015/07/006048	160	160	Not Applicable	Completed	Date Missing	2015-08-17
CTRI/2015/07/006056	30	30	Not Applicable	Completed	Date Missing	2015-05-28
CTRI/2016/03/006764	200	200	Not Applicable	Open to Recruitment	Date Missing	2015-07-11
CTRI/2015/10/006275	60	60	Not Applicable	Open to Recruitment	Date Missing	2014-09-29
CTRI/2015/05/005767	300	300	Not Applicable	Completed	Date Missing	2015-05-25
CTRI/2016/06/007018	30	30	Not Applicable	Completed	Date Missing	2015-07-01
CTRI/2015/09/006173	130	130	Not Applicable	Closed to Recruitment of Participants	Date Missing	2015-06-15
CTRI/2015/08/006114	60	60	Not Applicable	Completed	Date Missing	2015-05-18
CTRI/2015/04/005701	280	280	Not Applicable	Completed	Date Missing	2015-06-11
CTRI/2015/08/006127	60	60	Not Applicable	Completed	Date Missing	2015-06-10
CTRI/2015/12/006431	300	300	Not Applicable	Open to Recruitment	Date Missing	2015-06-01
CTRI/2016/07/007097	105	105	Not Applicable	Closed to Recruitment of Participants	Date Missing	2016-09-01
CTRI/2018/06/014654	20	20	Not Applicable	Completed	Date Missing	2013-04-11
CTRI/2016/04/006848	30	30	Not Applicable	Closed to Recruitment of Participants	Date Missing	2015-02-28
CTRI/2020/05/025268	80	80	Not Applicable	Completed	Date Missing	2016-01-04
CTRI/2015/09/006192	120	120	Not Applicable	Completed	Date Missing	2015-04-01
CTRI/2015/09/006203	1140	1140	Not Applicable	Closed to Recruitment of Participants	Date Missing	2015-09-30
CTRI/2017/09/009679	50	50	Not Applicable	Completed	Date Missing	2015-04-01
CTRI/2015/08/006121	100	100	Not Applicable	Open to Recruitment	Date Missing	2015-05-01
CTRI/2015/09/006199	28	28	Not Applicable	Completed	Date Missing	2014-02-12
CTRI/2015/06/005896	260	260	Not Applicable	Not Yet Recruiting	Date Missing	2015-06-15
CTRI/2016/10/007382	120	120	Not Applicable	Open to Recruitment	Date Missing	2014-10-23
CTRI/2015/07/006043	232	232	Not Applicable	Open to Recruitment	Date Missing	2015-08-10
CTRI/2015/07/005976	232	232	Not Applicable	Not Yet Recruiting	Date Missing	2015-07-24
CTRI/2017/12/010735	40	40	Not Applicable	Completed	Date Missing	2015-03-16
CTRI/2018/05/014337	160	160	Not Applicable	Open to Recruitment	Date Missing	2015-06-18
CTRI/2015/04/005688	55	55	Not Applicable	Completed	Date Missing	2015-04-11
CTRI/2015/06/005916	36	36	Not Applicable	Not Yet Recruiting	Date Missing	2015-06-15
CTRI/2015/05/005816	14	14	Not Applicable	Completed	Date Missing	2015-04-15
CTRI/2015/07/006063	30	30	Not Applicable	Open to Recruitment	Date Missing	2014-08-13
CTRI/2015/10/006276	30	30	Not Applicable	Open to Recruitment	Date Missing	2015-06-01
CTRI/2015/07/006062	54	54	Not Applicable	Completed	Date Missing	2015-08-17
CTRI/2015/05/005739	327	327	Not Applicable	Completed	Date Missing	2015-05-12
CTRI/2015/10/006317	60	60	Not Applicable	Completed	Date Missing	2015-04-01
CTRI/2015/05/005740	282	282	Not Applicable	Completed	Date Missing	2015-05-07
CTRI/2015/05/005768	282	282	Not Applicable	Completed	Date Missing	2015-05-18
CTRI/2016/11/007479	50	50	Not Applicable	Completed	Date Missing	2015-04-24
CTRI/2016/01/006499	60	60	Not Applicable	Completed	Date Missing	2014-01-28
CTRI/2015/09/006150	240	240	Not Applicable	Open to Recruitment	Date Missing	2015-09-21
CTRI/2017/06/008829	334	334	Not Applicable	Completed	Date Missing	2015-03-01
CTRI/2015/08/006069	60	60	Not Applicable	Completed	Date Missing	2015-08-05
CTRI/2015/05/005757	111	111	Not Applicable	Completed	Date Missing	2015-05-12
CTRI/2015/09/006207	20	20	Not Applicable	Open to Recruitment	Date Missing	2015-02-26
CTRI/2015/12/006430	300	300	Not Applicable	Open to Recruitment	Date Missing	2015-06-01
CTRI/2019/08/020566	59	59	Not Applicable	Open to Recruitment	Date Missing	2019-09-02
CTRI/2015/08/006125	100	100	Not Applicable	Open to Recruitment	Date Missing	2014-12-22
CTRI/2017/06/008821	60	60	Not Applicable	Completed	Date Missing	2015-01-12
CTRI/2016/08/007192	60	60	Not Applicable	Completed	Date Missing	2013-01-13
CTRI/2015/09/006160	50	50	Not Applicable	Not Yet Recruiting	Date Missing	2015-09-14
CTRI/2015/07/005986	100	100	Not Applicable	Not Yet Recruiting	Date Missing	2015-08-15
CTRI/2016/06/007053	40	40	Not Applicable	Closed to Recruitment of Participants	Date Missing	2015-04-28
CTRI/2015/06/005848	92	92	Not Applicable	Not Yet Recruiting	Date Missing	2015-06-15
CTRI/2016/02/006616	60	60	Not Applicable	Open to Recruitment	Date Missing	2015-09-02
CTRI/2015/06/005938	60	60	Not Applicable	Not Yet Recruiting	Date Missing	2015-07-01
CTRI/2015/11/006385	300	300	Not Applicable	Open to Recruitment	Date Missing	2015-04-13
CTRI/2016/06/007039	60	60	Not Applicable	Completed	Date Missing	2015-03-25
CTRI/2015/06/005847	22	22	Not Applicable	Completed	Date Missing	2015-08-26
CTRI/2016/09/007259	40	40	Not Applicable	Completed	Date Missing	2015-03-26
CTRI/2017/05/008673	100	100	Not Applicable	Open to Recruitment	Date Missing	2015-10-19
CTRI/2016/01/006535	200	200	Not Applicable	Completed	Date Missing	2016-03-01
CTRI/2015/06/005927	120	120	Not Applicable	Open to Recruitment	Date Missing	2015-01-01
CTRI/2016/09/007243	30	30	Not Applicable	Open to Recruitment	Date Missing	2015-03-26
CTRI/2015/05/005784	327	327	Not Applicable	Completed	Date Missing	2015-06-05
CTRI/2015/06/005838	18	18	Not Applicable	Completed	Date Missing	2016-01-21
CTRI/2015/10/006295	540	540	Not Applicable	Open to Recruitment	Date Missing	2015-04-02
CTRI/2015/07/006024	150	150	Not Applicable	Completed	Date Missing	2014-06-09
CTRI/2015/12/006462	200	200	Not Applicable	Completed	Date Missing	2015-05-16
CTRI/2016/08/007144	20	20	Not Applicable	Open to Recruitment	Date Missing	2015-08-01
CTRI/2016/09/007256	30	30	Not Applicable	Open to Recruitment	Date Missing	2015-07-01
CTRI/2016/02/006661	100	100	Not Applicable	Completed	Date Missing	2015-03-23
CTRI/2015/06/005850	20	20	Not Applicable	Completed	Date Missing	2015-06-10
CTRI/2018/02/012235	150	150	Not Applicable	Completed	Date Missing	2015-07-15
CTRI/2016/03/006731	30	30	Not Applicable	Completed	Date Missing	2016-04-01
CTRI/2016/07/007110	60	60	Not Applicable	Completed	Date Missing	2014-01-30
CTRI/2015/11/006381	240	240	Not Applicable	Open to Recruitment	Date Missing	2015-06-12
CTRI/2015/08/006109	222	222	Not Applicable	Open to Recruitment	Date Missing	2015-08-25
CTRI/2016/08/007143	60	60	Not Applicable	Completed	Date Missing	2012-10-10
CTRI/2015/10/006281	60	60	Not Applicable	Not Yet Recruiting	Date Missing	2015-08-17
CTRI/2016/08/007156	155	155	Not Applicable	Open to Recruitment	Date Missing	2015-07-03
CTRI/2016/03/006771	500	500	Not Applicable	Completed	Date Missing	2015-09-28
CTRI/2017/05/008611	50	50	Not Applicable	Completed	Date Missing	2014-12-26
CTRI/2015/10/006262	240	240	Not Applicable	Completed	Date Missing	2015-11-08
CTRI/2015/08/006089	30	30	Not Applicable	Closed to Recruitment of Participants	Date Missing	2015-09-14
CTRI/2015/06/005952	100	100	Not Applicable	Completed	Date Missing	2015-08-24
CTRI/2015/07/006061	40	40	Not Applicable	Open to Recruitment	Date Missing	2015-06-15
CTRI/2016/02/006679	30	30	Not Applicable	Open to Recruitment	Date Missing	2015-03-02
CTRI/2016/04/006825	30	30	Not Applicable	Closed to Recruitment of Participants	Date Missing	2015-01-01
CTRI/2016/01/006520	192	192	Not Applicable	Completed	Date Missing	2010-03-26
CTRI/2015/08/006075	30	30	Not Applicable	Closed to Recruitment of Participants	Date Missing	2015-06-08
CTRI/2015/08/006068	100	100	Not Applicable	Open to Recruitment	Date Missing	2015-04-01
CTRI/2015/07/006006	50	50	Not Applicable	Not Yet Recruiting	Date Missing	2015-12-01
CTRI/2015/10/006293	100	100	Not Applicable	Completed	Date Missing	2015-09-01
CTRI/2015/09/006158	30	30	Not Applicable	Open to Recruitment	Date Missing	2015-06-15
CTRI/2015/11/006337	30	30	Not Applicable	Open to Recruitment	Date Missing	2015-04-01
CTRI/2016/10/007371	150	150	Not Applicable	Not Yet Recruiting	Date Missing	2013-12-10
CTRI/2015/10/006268	20	20	Not Applicable	Open to Recruitment	Date Missing	2015-07-15
CTRI/2016/02/006610	45	45	Not Applicable	Completed	Date Missing	2015-05-11
CTRI/2017/11/010714	50	50	Not Applicable	Completed	Date Missing	2014-11-03
CTRI/2016/01/006497	30	30	Not Applicable	Open to Recruitment	Date Missing	2015-02-22
CTRI/2015/08/006087	150	150	Not Applicable	Closed to Recruitment of Participants	Date Missing	2015-09-08
CTRI/2015/07/006047	60	60	Not Applicable	Not Yet Recruiting	Date Missing	2015-07-28
CTRI/2015/09/006166	90	90	Not Applicable	Completed	Date Missing	2015-02-28
CTRI/2015/07/006002	138	138	Not Applicable	Not Yet Recruiting	Date Missing	2015-12-31
CTRI/2018/02/011886	30	30	Not Applicable	Completed	Date Missing	2013-04-05
CTRI/2016/07/007075	10	10	Not Applicable	Open to Recruitment	Date Missing	2016-05-10
CTRI/2016/05/006973	30	30	Not Applicable	Open to Recruitment	Date Missing	2015-02-20
CTRI/2016/09/007314	100	100	Not Applicable	Closed to Recruitment of Participants	Date Missing	2015-07-01
CTRI/2015/12/006449	30	30	Not Applicable	Open to Recruitment	Date Missing	2015-02-10
CTRI/2016/01/006563	45	45	Not Applicable	Completed	Date Missing	2015-02-10
CTRI/2016/05/006935	30	30	Not Applicable	Open to Recruitment	Date Missing	2015-04-09
CTRI/2018/05/014095	60	60	Not Applicable	Open to Recruitment	Date Missing	2016-08-22
CTRI/2015/11/006345	114	114	Not Applicable	Not Yet Recruiting	Date Missing	2015-12-15
CTRI/2015/09/006180	800	800	Not Applicable	Not Yet Recruiting	Date Missing	2015-09-26
CTRI/2016/04/006787	40	40	Not Applicable	Open to Recruitment	Date Missing	2015-06-18
CTRI/2017/12/011002	80	80	Not Applicable	Completed	Date Missing	2014-07-02
CTRI/2016/05/006972	40	40	Not Applicable	Open to Recruitment	Date Missing	2015-09-04
CTRI/2015/10/006283	120	120	Not Applicable	Completed	Date Missing	2015-11-01
CTRI/2015/07/006059	256	256	Not Applicable	Completed	Date Missing	2015-08-10
CTRI/2015/10/006300	60	60	Not Applicable	Completed	Date Missing	2015-11-09
CTRI/2019/05/019099	100	100	Not Applicable	Completed	Date Missing	2016-03-01
CTRI/2015/11/006333	60	60	Not Applicable	Not Yet Recruiting	Date Missing	2015-11-27
CTRI/2016/02/006685	66	66	Not Applicable	Completed	Date Missing	2014-02-26
CTRI/2016/08/007129	60	60	Not Applicable	Closed to Recruitment of Participants	Date Missing	2008-12-12
CTRI/2016/01/006478	84	84	Not Applicable	Open to Recruitment	Date Missing	2015-07-30
CTRI/2015/11/006340	40	40	Not Applicable	Open to Recruitment	Date Missing	2015-03-12
CTRI/2015/07/006058	48	48	Not Applicable	Completed	Date Missing	2015-08-10
CTRI/2015/09/006211	30	30	Not Applicable	Completed	Date Missing	2015-10-01
CTRI/2015/08/006067	46	46	Not Applicable	Completed	Date Missing	2015-08-10
CTRI/2016/02/006592	70	70	Not Applicable	Open to Recruitment	Date Missing	2015-07-24
CTRI/2017/10/010160	118	118	Not Applicable	Open to Recruitment	Date Missing	2014-10-13
CTRI/2015/09/006204	300	300	Not Applicable	Not Yet Recruiting	Date Missing	2015-09-28
CTRI/2015/10/006327	350	350	Not Applicable	Completed	Date Missing	2015-11-30
CTRI/2016/05/006953	38	38	Not Applicable	Not Yet Recruiting	Date Missing	2016-06-29
CTRI/2019/09/021224	40	40	Not Applicable	Completed	Date Missing	2016-01-30
CTRI/2016/02/006615	15	15	Not Applicable	Open to Recruitment	Date Missing	2015-02-07
CTRI/2016/02/006628	40	40	Not Applicable	Open to Recruitment	Date Missing	2014-12-30
CTRI/2016/05/006934	40	40	Not Applicable	Open to Recruitment	Date Missing	2015-09-23
CTRI/2016/02/006629	30	30	Not Applicable	Closed to Recruitment of Participants	Date Missing	2015-03-16
CTRI/2015/08/006145	80	80	Not Applicable	Completed	Date Missing	2015-01-06
CTRI/2016/06/007051	38	38	Not Applicable	Completed	Date Missing	2015-04-01
CTRI/2015/09/006197	50	50	Not Applicable	Completed	Date Missing	2015-09-25
CTRI/2016/01/006557	40	40	Not Applicable	Open to Recruitment	Date Missing	2015-07-30
CTRI/2016/06/006983	40	40	Not Applicable	Completed	Date Missing	2015-10-31
CTRI/2016/06/007035	60	60	Not Applicable	Open to Recruitment	Date Missing	2015-09-21
CTRI/2016/03/006695	60	60	Not Applicable	Open to Recruitment	Date Missing	2016-01-15
CTRI/2016/03/006759	60	60	Not Applicable	Completed	Date Missing	2016-03-28
CTRI/2016/06/007052	30	30	Not Applicable	Open to Recruitment	Date Missing	2015-08-14
CTRI/2017/03/008239	60	60	Not Applicable	Completed	Date Missing	2012-06-21
CTRI/2015/12/006457	60	60	Not Applicable	Not Yet Recruiting	Date Missing	2015-12-31
CTRI/2017/06/008752	30	30	Not Applicable	Completed	Date Missing	2014-05-02
CTRI/2015/12/006406	28	28	Not Applicable	Closed to Recruitment of Participants	Date Missing	2014-08-28
CTRI/2015/12/006407	30	30	Not Applicable	Open to Recruitment	Date Missing	2015-09-01
CTRI/2016/02/006671	30	30	Not Applicable	Open to Recruitment	Date Missing	2013-11-01
CTRI/2016/06/007047	45	45	Not Applicable	Completed	Date Missing	2016-07-01
CTRI/2015/09/006209	348	348	Not Applicable	Open to Recruitment	Date Missing	2015-09-30
CTRI/2015/11/006368	100	100	Not Applicable	Completed	Date Missing	2015-09-05
CTRI/2015/09/006208	348	348	Not Applicable	Open to Recruitment	Date Missing	2015-09-30
CTRI/2017/04/008420	60	60	Not Applicable	Completed	Date Missing	2016-04-30
CTRI/2017/11/010393	20	20	Not Applicable	Closed to Recruitment of Participants	Date Missing	2014-07-19
CTRI/2015/09/006177	56	56	Not Applicable	Completed	Date Missing	2015-09-14
CTRI/2015/10/006252	60	60	Not Applicable	Completed	Date Missing	2015-10-15
CTRI/2016/02/006601	100	100	Not Applicable	Open to Recruitment	Date Missing	2016-03-02
CTRI/2016/04/006873	88	88	Not Applicable	Not Yet Recruiting	Date Missing	2016-05-18
CTRI/2015/09/006226	120	120	Not Applicable	Not Yet Recruiting	Date Missing	2015-10-05
CTRI/2016/01/006533	120	120	Not Applicable	Not Yet Recruiting	Date Missing	2016-02-01
CTRI/2016/05/006911	48	48	Not Applicable	Open to Recruitment	Date Missing	2015-06-15
CTRI/2015/11/006386	60	60	Not Applicable	Completed	Date Missing	2015-11-02
CTRI/2017/05/008663	30	30	Not Applicable	Completed	Date Missing	2016-01-04
CTRI/2015/11/006365	70	70	Not Applicable	Not Yet Recruiting	Date Missing	2015-11-19
CTRI/2015/10/006314	485	485	Not Applicable	Completed	Date Missing	2015-12-01
CTRI/2016/09/007286	100	100	Not Applicable	Completed	Date Missing	2014-03-03
CTRI/2017/11/010664	100	100	Not Applicable	Completed	Date Missing	2015-10-08
CTRI/2015/12/006423	60	60	Not Applicable	Completed	Date Missing	2014-05-01
CTRI/2015/11/006371	60	60	Not Applicable	Completed	Date Missing	2015-11-30
CTRI/2016/01/006507	36	36	Not Applicable	Completed	Date Missing	2016-01-18
CTRI/2016/09/007242	200	200	Not Applicable	Completed	Date Missing	2015-08-21
CTRI/2015/12/006414	60	60	Not Applicable	Completed	Date Missing	2015-10-12
CTRI/2016/02/006606	300	300	Not Applicable	Completed	Date Missing	2016-02-20
CTRI/2016/02/006637	200	200	Not Applicable	Open to Recruitment	Date Missing	2016-02-15
CTRI/2016/01/006541	405	405	Not Applicable	Completed	Date Missing	2016-01-22
CTRI/2016/04/006835	60	60	Not Applicable	Not Yet Recruiting	Date Missing	2016-04-29
CTRI/2017/02/007846	66	66	Not Applicable	Completed	Date Missing	2014-07-08
CTRI/2016/01/006515	360	360	Not Applicable	Closed to Recruitment of Participants	Date Missing	2016-02-01
CTRI/2016/10/007404	52	52	Not Applicable	Open to Recruitment	Date Missing	2015-11-02
CTRI/2017/09/009639	170	170	Not Applicable	Completed	Date Missing	2015-12-21
CTRI/2017/07/009139	100	100	Not Applicable	Open to Recruitment	Date Missing	2016-03-01
CTRI/2016/04/006824	60	60	Not Applicable	Completed	Date Missing	2015-10-06
CTRI/2015/11/006338	240	240	Not Applicable	Completed	Date Missing	2015-11-05
CTRI/2016/04/006798	40	40	Not Applicable	Completed	Date Missing	2016-04-05
CTRI/2016/10/007378	30	30	Not Applicable	Closed to Recruitment of Participants	Date Missing	2016-01-15
CTRI/2017/02/007838	40	40	Not Applicable	Completed	Date Missing	2014-07-15
CTRI/2016/05/006924	60	60	Not Applicable	Open to Recruitment	Date Missing	2015-11-23
CTRI/2017/12/010901	60	60	Not Applicable	Completed	Date Missing	2011-11-07
CTRI/2017/06/008771	44	44	Not Applicable	Closed to Recruitment of Participants	Date Missing	2015-09-09
CTRI/2017/03/008024	60	60	Not Applicable	Not Yet Recruiting	Date Missing	2017-03-15
CTRI/2017/03/008050	200	200	Not Applicable	Not Yet Recruiting	Date Missing	2018-04-02
CTRI/2017/03/008183	200	200	Not Applicable	Open to Recruitment	Date Missing	2016-07-31
CTRI/2015/12/006435	150	150	Not Applicable	Completed	Date Missing	2016-01-01
CTRI/2017/07/009021	80	80	Not Applicable	Open to Recruitment	Date Missing	2016-02-16
CTRI/2015/12/006465	100	100	Not Applicable	Completed	Date Missing	2004-11-18
CTRI/2015/12/006419	100	100	Not Applicable	Open to Recruitment	Date Missing	2014-07-07
CTRI/2018/02/011755	30	30	Not Applicable	Open to Recruitment	Date Missing	2016-06-01
CTRI/2017/09/009789	100	100	Not Applicable	Completed	Date Missing	2016-04-05
CTRI/2018/09/015832	15	15	Not Applicable	Open to Recruitment	Date Missing	2019-01-02
CTRI/2016/02/006625	220	220	Not Applicable	Completed	Date Missing	2016-08-09
CTRI/2016/08/007137	800	800	Not Applicable	Completed	Date Missing	2016-08-17
CTRI/2016/06/007010	100	100	Not Applicable	Completed	Date Missing	2016-06-20
CTRI/2016/01/006567	80	80	Not Applicable	Not Yet Recruiting	Date Missing	2016-02-02
CTRI/2016/03/006779	105	105	Not Applicable	Completed	Date Missing	2016-02-20
CTRI/2016/12/007540	176	176	Not Applicable	Open to Recruitment	Date Missing	2015-12-25
CTRI/2016/01/006481	160	160	Not Applicable	Completed	Date Missing	2016-01-06
CTRI/2016/01/006546	90	90	Not Applicable	Completed	Date Missing	2016-05-12
CTRI/2017/09/009677	40	40	Not Applicable	Completed	Date Missing	2014-03-03
CTRI/2017/11/010510	60	60	Not Applicable	Open to Recruitment	Date Missing	2016-01-11
CTRI/2016/10/007391	30	30	Not Applicable	Completed	Date Missing	2016-01-08
CTRI/2017/07/009072	50	50	Not Applicable	Completed	Date Missing	2016-11-16
CTRI/2016/03/006751	60	60	Not Applicable	Completed	Date Missing	2015-06-01
CTRI/2016/06/006993	214	214	Not Applicable	Closed to Recruitment of Participants	Date Missing	2016-06-30
CTRI/2016/01/006474	400	400	Not Applicable	Not Yet Recruiting	Date Missing	2016-01-03
CTRI/2016/12/007523	100	100	Not Applicable	Open to Recruitment	Date Missing	2016-04-01
CTRI/2016/05/006918	30	30	Not Applicable	Not Yet Recruiting	Date Missing	2016-06-01
CTRI/2016/09/007272	40	40	Not Applicable	Not Yet Recruiting	Date Missing	2016-10-03
CTRI/2016/04/006869	55	55	Not Applicable	Not Yet Recruiting	Date Missing	2016-06-01
CTRI/2016/04/006803	100	100	Not Applicable	Completed	Date Missing	2016-04-13
CTRI/2016/03/006760	30	30	Not Applicable	Completed	Date Missing	2015-01-07
CTRI/2015/12/006456	112	112	Not Applicable	Completed	Date Missing	2016-01-07
CTRI/2016/02/006684	100	100	Not Applicable	Completed	Date Missing	2016-03-15
CTRI/2017/08/009425	38	38	Not Applicable	Completed	Date Missing	2015-09-29
CTRI/2017/06/008797	90	90	Not Applicable	Completed	Date Missing	2015-07-06
CTRI/2016/03/006702	90	90	Not Applicable	Completed	Date Missing	2015-07-06
CTRI/2016/03/006715	48	48	Not Applicable	Completed	Date Missing	2015-06-29
CTRI/2016/03/006714	180	180	Not Applicable	Completed	Date Missing	2015-09-07
CTRI/2017/06/008796	30	30	Not Applicable	Completed	Date Missing	2015-08-10
CTRI/2017/08/009528	50	50	Not Applicable	Completed	Date Missing	2015-10-19
CTRI/2016/08/007187	50	50	Not Applicable	Completed	Date Missing	2011-03-01
CTRI/2016/01/006542	120	120	Not Applicable	Not Yet Recruiting	Date Missing	2016-06-20
CTRI/2016/09/007235	102	102	Not Applicable	Completed	Date Missing	2014-02-03
CTRI/2016/05/006904	74	74	Not Applicable	Open to Recruitment	Date Missing	2016-01-15
CTRI/2017/10/010228	30	30	Not Applicable	Completed	Date Missing	2016-07-01
CTRI/2017/09/009802	30	30	Not Applicable	Completed	Date Missing	2014-12-30
CTRI/2017/09/009598	30	30	Not Applicable	Completed	Date Missing	2016-01-01
CTRI/2016/02/006619	30	30	Not Applicable	Completed	Date Missing	2016-02-10
CTRI/2017/10/010110	100	100	Not Applicable	Completed	Date Missing	2014-09-17
CTRI/2016/01/006521	150	150	Not Applicable	Not Yet Recruiting	Date Missing	2016-06-20
CTRI/2016/02/006598	100	100	Not Applicable	Completed	Date Missing	2015-12-22
CTRI/2019/02/017775	160	160	Not Applicable	Open to Recruitment	Date Missing	2016-02-24
CTRI/2017/01/007660	44	44	Not Applicable	Open to Recruitment	Date Missing	2016-03-23
CTRI/2016/02/006597	60	60	Not Applicable	Completed	Date Missing	2016-01-08
CTRI/2016/07/007088	60	60	Not Applicable	Open to Recruitment	Date Missing	2015-04-14
CTRI/2017/05/008477	30	30	Not Applicable	Completed	Date Missing	2016-02-01
CTRI/2017/10/010019	30	30	Not Applicable	Completed	Date Missing	2016-03-01
CTRI/2016/08/007185	60	60	Not Applicable	Open to Recruitment	Date Missing	2016-01-20
CTRI/2018/04/012988	71	71	Not Applicable	Open to Recruitment	Date Missing	2016-03-15
CTRI/2016/01/006575	30	30	Not Applicable	Not Yet Recruiting	Date Missing	2016-02-02
CTRI/2016/06/006987	30	30	Not Applicable	Open to Recruitment	Date Missing	2016-03-04
CTRI/2017/10/010155	72	72	Not Applicable	Completed	Date Missing	2015-07-21
CTRI/2016/02/006690	30	30	Not Applicable	Completed	Date Missing	2016-03-07
CTRI/2016/02/006581	40	40	Not Applicable	Not Yet Recruiting	Date Missing	2016-02-22
CTRI/2016/11/007474	30	30	Not Applicable	Open to Recruitment	Date Missing	2016-01-15
CTRI/2016/11/007444	40	40	Not Applicable	Open to Recruitment	Date Missing	2016-01-16
CTRI/2017/01/007742	60	60	Not Applicable	Completed	Date Missing	2016-04-01
CTRI/2016/04/006872	400	400	Not Applicable	Not Yet Recruiting	Date Missing	2016-05-16
CTRI/2016/11/007496	30	30	Not Applicable	Open to Recruitment	Date Missing	2016-01-20
CTRI/2016/05/006971	30	30	Not Applicable	Closed to Recruitment of Participants	Date Missing	2016-03-26
CTRI/2017/03/008211	30	30	Not Applicable	Open to Recruitment	Date Missing	2016-01-15
CTRI/2016/07/007080	20	20	Not Applicable	Closed to Recruitment of Participants	Date Missing	2016-03-01
CTRI/2018/05/014340	40	40	Not Applicable	Closed to Recruitment of Participants	Date Missing	2016-03-10
CTRI/2016/02/006670	30	30	Not Applicable	Not Yet Recruiting	Date Missing	2016-02-29
CTRI/2016/03/006708	103	103	Not Applicable	Completed	Date Missing	2016-03-07
CTRI/2016/02/006651	30	30	Not Applicable	Completed	Date Missing	2016-02-24
CTRI/2016/04/006815	80	80	Not Applicable	Completed	Date Missing	2016-04-15
CTRI/2016/02/006658	40	40	Not Applicable	Not Yet Recruiting	Date Missing	2016-12-01
CTRI/2016/05/006928	69	69	Not Applicable	Completed	Date Missing	2016-06-15
CTRI/2016/04/006834	96	96	Not Applicable	Not Yet Recruiting	Date Missing	2016-05-02
CTRI/2017/02/007825	30	30	Not Applicable	Open to Recruitment	Date Missing	2015-07-08
CTRI/2017/10/010243	60	60	Not Applicable	Completed	Date Missing	2015-07-14
CTRI/2016/05/006955	60	60	Not Applicable	Open to Recruitment	Date Missing	2016-02-01
CTRI/2016/12/007617	30	30	Not Applicable	Open to Recruitment	Date Missing	2016-01-25
CTRI/2017/05/008524	40	40	Not Applicable	Open to Recruitment	Date Missing	2016-06-16
CTRI/2017/04/008383	30	30	Not Applicable	Completed	Date Missing	2016-02-15
CTRI/2017/03/008138	40	40	Not Applicable	Completed	Date Missing	2016-06-16
CTRI/2016/08/007145	80	80	Not Applicable	Open to Recruitment	Date Missing	2016-01-29
CTRI/2017/06/008788	24	24	Not Applicable	Completed	Date Missing	2016-01-28
CTRI/2016/11/007506	80	80	Not Applicable	Closed to Recruitment of Participants	Date Missing	2015-04-06
CTRI/2016/03/006693	180	180	Not Applicable	Completed	Date Missing	2016-03-01
CTRI/2016/03/006745	30	30	Not Applicable	Open to Recruitment	Date Missing	2016-02-27
CTRI/2016/03/006767	1720	1720	Not Applicable	Not Yet Recruiting	Date Missing	2019-12-10
CTRI/2016/05/006916	50	50	Not Applicable	Open to Recruitment	Date Missing	2016-02-07
CTRI/2016/02/006683	45	45	Not Applicable	Not Yet Recruiting	Date Missing	2016-03-10
CTRI/2017/12/010815	120	120	Not Applicable	Completed	Date Missing	2016-05-16
CTRI/2017/04/008440	30	30	Not Applicable	Closed to Recruitment of Participants	Date Missing	2016-09-06
CTRI/2017/04/008374	40	40	Not Applicable	Completed	Date Missing	2016-02-15
CTRI/2017/07/009029	33	33	Not Applicable	Completed	Date Missing	2015-02-10
CTRI/2017/04/008377	40	40	Not Applicable	Completed	Date Missing	2016-02-01
CTRI/2016/03/006717	35	35	Not Applicable	Completed	Date Missing	2016-04-01
CTRI/2017/01/007687	120	120	Not Applicable	Closed to Recruitment of Participants	Date Missing	2015-12-25
CTRI/2017/02/007810	152	152	Not Applicable	Completed	Date Missing	2016-02-04
CTRI/2017/01/007689	180	180	Not Applicable	Closed to Recruitment of Participants	Date Missing	2016-01-04
CTRI/2017/01/007690	50	50	Not Applicable	Closed to Recruitment of Participants	Date Missing	2015-12-08
CTRI/2017/08/009449	60	60	Not Applicable	Completed	Date Missing	2016-04-07
CTRI/2017/01/007684	50	50	Not Applicable	Open to Recruitment	Date Missing	2016-03-16
CTRI/2016/04/006790	312	312	Not Applicable	Completed	Date Missing	2016-04-01
CTRI/2017/01/007686	122	122	Not Applicable	Completed	Date Missing	2014-12-17
CTRI/2016/12/007516	90	90	Not Applicable	Completed	Date Missing	2013-02-04
CTRI/2016/12/007515	30	30	Not Applicable	Open to Recruitment	Date Missing	2016-03-26
CTRI/2017/08/009498	15	15	Not Applicable	Open to Recruitment	Date Missing	2016-02-27
CTRI/2017/09/009607	15	15	Not Applicable	Open to Recruitment	Date Missing	2016-01-30
CTRI/2017/09/009595	20	20	Not Applicable	Completed	Date Missing	2016-05-31
CTRI/2016/09/007275	76	76	Not Applicable	Completed	Date Missing	2016-03-21
CTRI/2017/08/009278	100	100	Not Applicable	Completed	Date Missing	2005-01-06
CTRI/2016/12/007610	200	200	Not Applicable	Completed	Date Missing	2015-08-17
CTRI/2017/08/009238	90	90	Not Applicable	Completed	Date Missing	2007-05-14
CTRI/2018/03/012371	45	45	Not Applicable	Completed	Date Missing	2015-07-30
CTRI/2017/01/007645	72	72	Not Applicable	Completed	Date Missing	2009-10-05
CTRI/2018/02/012184	25	25	Not Applicable	Closed to Recruitment of Participants	Date Missing	2016-03-17
CTRI/2016/03/006763	220	220	Not Applicable	Not Yet Recruiting	Date Missing	2016-03-26
CTRI/2017/10/009967	30	30	Not Applicable	Completed	Date Missing	2013-10-16
CTRI/2018/05/013956	60	60	Not Applicable	Completed	Date Missing	2014-10-22
CTRI/2017/09/009726	200	200	Not Applicable	Open to Recruitment	Date Missing	2015-12-12
CTRI/2018/05/014312	30	30	Not Applicable	Open to Recruitment	Date Missing	2015-05-01
CTRI/2017/08/009367	300	300	Not Applicable	Open to Recruitment	Date Missing	2016-03-28
CTRI/2016/11/007458	120	120	Not Applicable	Open to Recruitment	Date Missing	2016-10-17
CTRI/2016/06/007029	260	260	Not Applicable	Not Yet Recruiting	Date Missing	2016-09-07
CTRI/2018/02/011904	40	40	Not Applicable	Completed	Date Missing	2015-10-05
CTRI/2017/08/009495	30	30	Not Applicable	Closed to Recruitment of Participants	Date Missing	2016-04-22
CTRI/2016/10/007386	120	120	Not Applicable	Completed	Date Missing	2016-08-06
CTRI/2016/12/007615	24	24	Not Applicable	Completed	Date Missing	2014-06-11
CTRI/2017/04/008296	40	40	Not Applicable	Open to Recruitment	Date Missing	2016-01-15
CTRI/2018/05/013605	100	100	Not Applicable	Not Yet Recruiting	Date Missing	2018-05-07
CTRI/2018/02/012141	80	80	Not Applicable	Completed	Date Missing	2015-08-01
CTRI/2016/12/007514	24	24	Not Applicable	Completed	Date Missing	2014-06-25
CTRI/2017/08/009227	79	79	Not Applicable	Completed	Date Missing	2006-03-16
CTRI/2017/08/009430	30	30	Not Applicable	Completed	Date Missing	2015-11-16
CTRI/2016/08/007159	40	40	Not Applicable	Completed	Date Missing	2016-08-22
CTRI/2018/05/014237	160	160	Not Applicable	Completed	Date Missing	2016-02-10
CTRI/2016/08/007148	90	90	Not Applicable	Completed	Date Missing	2007-08-02
CTRI/2019/05/018875	60	60	Not Applicable	Completed	Date Missing	2015-01-01
CTRI/2016/10/007415	40	40	Not Applicable	Open to Recruitment	Date Missing	2016-05-02
CTRI/2017/08/009211	40	40	Not Applicable	Open to Recruitment	Date Missing	2016-02-11
CTRI/2017/09/009867	30	30	Not Applicable	Completed	Date Missing	2015-08-24
CTRI/2017/03/008237	100	100	Not Applicable	Open to Recruitment	Date Missing	2016-05-16
CTRI/2016/12/007588	100	100	Not Applicable	Completed	Date Missing	2016-06-01
CTRI/2017/03/008143	65	65	Not Applicable	Not Yet Recruiting	Date Missing	2017-04-03
CTRI/2017/09/009887	60	60	Not Applicable	Completed	Date Missing	2016-05-26
CTRI/2017/08/009428	45	45	Not Applicable	Completed	Date Missing	2015-02-07
CTRI/2016/04/006884	120	120	Not Applicable	Not Yet Recruiting	Date Missing	2016-04-30
CTRI/2016/12/007605	200	200	Not Applicable	Completed	Date Missing	2016-12-26
CTRI/2017/05/008644	140	140	Not Applicable	Open to Recruitment	Date Missing	2016-04-15
CTRI/2017/10/010032	30	30	Not Applicable	Open to Recruitment	Date Missing	2016-03-17
CTRI/2017/10/010066	30	30	Not Applicable	Open to Recruitment	Date Missing	2017-02-27
CTRI/2018/02/011864	60	60	Not Applicable	Completed	Date Missing	2015-12-19
CTRI/2017/04/008361	37	37	Not Applicable	Open to Recruitment	Date Missing	2016-05-25
CTRI/2017/08/009510	300	300	Not Applicable	Open to Recruitment	Date Missing	2016-05-02
CTRI/2017/01/007668	40	40	Not Applicable	Not Yet Recruiting	Date Missing	2017-01-16
CTRI/2017/07/009152	16	16	Not Applicable	Completed	Date Missing	2016-05-01
CTRI/2016/06/007032	60	60	Not Applicable	Completed	Date Missing	2016-06-30
CTRI/2017/07/009054	40	40	Not Applicable	Completed	Date Missing	2016-04-20
CTRI/2016/05/006900	70	70	Not Applicable	Not Yet Recruiting	Date Missing	2016-05-15
CTRI/2017/12/010882	50	50	Not Applicable	Open to Recruitment	Date Missing	2016-09-28
CTRI/2018/06/014451	100	100	Not Applicable	Completed	Date Missing	2016-07-01
CTRI/2016/06/007036	118	118	Not Applicable	Completed	Date Missing	2016-05-03
CTRI/2018/10/016179	300	300	Not Applicable	Open to Recruitment	Date Missing	2016-03-16
CTRI/2018/10/016191	300	300	Not Applicable	Open to Recruitment	Date Missing	2016-04-04
CTRI/2018/10/016178	300	300	Not Applicable	Open to Recruitment	Date Missing	2016-04-25
CTRI/2018/10/016177	300	300	Not Applicable	Open to Recruitment	Date Missing	2016-05-30
CTRI/2018/10/016176	300	300	Not Applicable	Open to Recruitment	Date Missing	2016-03-24
CTRI/2016/09/007284	60	60	Not Applicable	Closed to Recruitment of Participants	Date Missing	2015-06-10
CTRI/2018/05/013936	40	40	Not Applicable	Completed	Date Missing	2016-06-08
CTRI/2016/07/007078	244	244	Not Applicable	Open to Recruitment	Date Missing	2016-07-25
CTRI/2017/02/007934	1050	1050	Not Applicable	Open to Recruitment	Date Missing	2016-12-05
CTRI/2016/11/007449	120	120	Not Applicable	Not Yet Recruiting	Date Missing	2016-12-14
CTRI/2016/12/007532	1022	1022	Not Applicable	Open to Recruitment	Date Missing	2016-12-20
CTRI/2016/11/007451	153	153	Not Applicable	Open to Recruitment	Date Missing	2016-07-12
CTRI/2016/05/006975	238	238	Not Applicable	Completed	Date Missing	2016-06-03
CTRI/2017/09/009663	44	44	Not Applicable	Completed	Date Missing	2012-04-16
CTRI/2017/02/007929	60	60	Not Applicable	Not Yet Recruiting	Date Missing	2017-08-01
CTRI/2016/09/007277	324	324	Not Applicable	Completed	Date Missing	2016-06-06
CTRI/2017/09/009627	80	80	Not Applicable	Completed	Date Missing	2015-12-14
CTRI/2016/12/007607	10	10	Not Applicable	Completed	Date Missing	2017-01-02
CTRI/2018/01/011171	40	40	Not Applicable	Completed	Date Missing	2015-02-17
CTRI/2017/07/009170	100	100	Not Applicable	Completed	Date Missing	2016-07-21
CTRI/2017/04/008308	90	90	Not Applicable	Open to Recruitment	Date Missing	2016-06-03
CTRI/2016/08/007166	40	40	Not Applicable	Open to Recruitment	Date Missing	2015-05-01
CTRI/2016/09/007303	120000	120000	Not Applicable	Completed	Date Missing	2016-05-26
CTRI/2018/05/013704	100	100	Not Applicable	Completed	Date Missing	2015-06-15
CTRI/2018/12/016577	300	300	Not Applicable	Open to Recruitment	Date Missing	2016-03-02
CTRI/2018/10/016190	300	300	Not Applicable	Completed	Date Missing	2016-02-15
CTRI/2018/09/015690	300	300	Not Applicable	Open to Recruitment	Date Missing	2016-03-16
CTRI/2018/09/015692	300	300	Not Applicable	Open to Recruitment	Date Missing	2016-02-15
CTRI/2017/03/008025	40	40	Not Applicable	Not Yet Recruiting	Date Missing	2017-03-15
CTRI/2018/02/011666	40	40	Not Applicable	Completed	Date Missing	2016-06-12
CTRI/2016/08/007199	314	314	Not Applicable	Not Yet Recruiting	Date Missing	2016-08-30
CTRI/2016/11/007512	100	100	Not Applicable	Closed to Recruitment of Participants	Date Missing	2016-11-30
CTRI/2016/08/007194	26	26	Not Applicable	Completed	Date Missing	2016-05-10
CTRI/2016/11/007473	30	30	Not Applicable	Completed	Date Missing	2016-11-21
CTRI/2017/10/010120	30	30	Not Applicable	Open to Recruitment	Date Missing	2017-10-31
CTRI/2017/01/007638	30	30	Not Applicable	Open to Recruitment	Date Missing	2017-01-16
CTRI/2018/04/013362	60	60	Not Applicable	Completed	Date Missing	2016-05-26
CTRI/2017/11/010613	100	100	Not Applicable	Completed	Date Missing	2015-12-10
CTRI/2017/10/010150	30	30	Not Applicable	Open to Recruitment	Date Missing	2016-05-31
CTRI/2017/10/010067	30	30	Not Applicable	Completed	Date Missing	2014-08-20
CTRI/2018/04/013058	100	100	Not Applicable	Completed	Date Missing	2016-12-06
CTRI/2017/02/007956	40	40	Not Applicable	Open to Recruitment	Date Missing	2016-09-26
CTRI/2016/10/007396	60	60	Not Applicable	Not Yet Recruiting	Date Missing	2016-11-01
CTRI/2017/08/009584	30	30	Not Applicable	Open to Recruitment	Date Missing	2016-12-17
CTRI/2016/09/007230	105	105	Not Applicable	Closed to Recruitment of Participants	Date Missing	2016-09-02
CTRI/2017/04/008382	60	60	Not Applicable	Open to Recruitment	Date Missing	2016-08-01
CTRI/2017/05/008685	12	12	Not Applicable	Open to Recruitment	Date Missing	2016-08-01
CTRI/2017/01/007656	30	30	Not Applicable	Not Yet Recruiting	Date Missing	2017-01-16
CTRI/2018/10/016168	300	300	Not Applicable	Open to Recruitment	Date Missing	2016-02-15
CTRI/2017/03/008273	250	250	Not Applicable	Not Yet Recruiting	Date Missing	2017-05-05
CTRI/2017/03/008058	128	128	Not Applicable	Open to Recruitment	Date Missing	2017-02-22
CTRI/2017/03/008026	20	20	Not Applicable	Not Yet Recruiting	Date Missing	2017-03-15
CTRI/2017/03/008170	70	70	Not Applicable	Open to Recruitment	Date Missing	2016-10-08
CTRI/2017/04/008295	70	70	Not Applicable	Closed to Recruitment of Participants	Date Missing	2017-01-04
CTRI/2017/05/008650	30	30	Not Applicable	Completed	Date Missing	2016-07-01
CTRI/2017/06/008843	500	500	Not Applicable	Closed to Recruitment of Participants	Date Missing	2017-06-30
CTRI/2017/04/008345	100	100	Not Applicable	Not Yet Recruiting	Date Missing	2017-04-20
CTRI/2017/04/008435	40	40	Not Applicable	Open to Recruitment	Date Missing	2016-11-03
CTRI/2017/03/008017	60	60	Not Applicable	Not Yet Recruiting	Date Missing	2017-07-01
CTRI/2018/02/011872	30	30	Not Applicable	Open to Recruitment	Date Missing	2016-03-01
CTRI/2016/07/007109	600	600	Not Applicable	Completed	Date Missing	2016-07-29
CTRI/2016/11/007504	100	100	Not Applicable	Completed	Date Missing	2016-08-01
CTRI/2017/03/008053	40	40	Not Applicable	Not Yet Recruiting	Date Missing	2017-03-15
CTRI/2018/05/013762	40	40	Not Applicable	Completed	Date Missing	2015-03-22
CTRI/2016/10/007409	312	312	Not Applicable	Not Yet Recruiting	Date Missing	2016-11-01
CTRI/2016/11/007488	240	240	Not Applicable	Completed	Date Missing	2016-07-01
CTRI/2017/05/008661	10	10	Not Applicable	Completed	Date Missing	2016-06-29
CTRI/2018/04/013249	60	60	Not Applicable	Completed	Date Missing	2016-09-03
CTRI/2017/12/010746	50	50	Not Applicable	Completed	Date Missing	2016-08-01
CTRI/2018/02/011786	24	24	Not Applicable	Completed	Date Missing	2016-07-21
CTRI/2017/06/008901	60	60	Not Applicable	Completed	Date Missing	2015-04-10
CTRI/2017/08/009213	56	56	Not Applicable	Closed to Recruitment of Participants	Date Missing	2016-12-06
CTRI/2016/09/007310	270	270	Not Applicable	Open to Recruitment	Date Missing	2016-11-15
CTRI/2017/05/008448	20	20	Not Applicable	Open to Recruitment	Date Missing	2016-09-21
CTRI/2017/05/008576	20	20	Not Applicable	Open to Recruitment	Date Missing	2016-08-01
CTRI/2017/05/008575	20	20	Not Applicable	Open to Recruitment	Date Missing	2016-09-21
CTRI/2016/10/007384	70	70	Not Applicable	Completed	Date Missing	2015-03-01
CTRI/2016/11/007461	208	208	Not Applicable	Not Yet Recruiting	Date Missing	2016-11-14
CTRI/2018/02/011798	10	10	Not Applicable	Open to Recruitment	Date Missing	2016-07-24
CTRI/2016/12/007545	36	36	Not Applicable	Completed	Date Missing	2014-07-19
CTRI/2018/02/012071	20	20	Not Applicable	Open to Recruitment	Date Missing	2016-09-27
CTRI/2016/11/007447	20	20	Not Applicable	Completed	Date Missing	2015-06-02
CTRI/2017/09/009723	60	60	Not Applicable	Open to Recruitment	Date Missing	2016-09-01
CTRI/2017/11/010369	60	60	Not Applicable	Completed	Date Missing	2016-06-27
CTRI/2016/11/007481	300	300	Not Applicable	Completed	Date Missing	2016-12-28
CTRI/2017/06/008923	40	40	Not Applicable	Open to Recruitment	Date Missing	2017-03-01
CTRI/2016/11/007425	100	100	Not Applicable	Not Yet Recruiting	Date Missing	2016-11-15
CTRI/2017/11/010388	50	50	Not Applicable	Completed	Date Missing	2016-06-28
CTRI/2017/01/007745	160	160	Not Applicable	Not Yet Recruiting	Date Missing	2017-02-13
CTRI/2019/03/017986	100	100	Not Applicable	Not Yet Recruiting	Date Missing	2019-05-01
CTRI/2017/01/007651	210	210	Not Applicable	Completed	Date Missing	2017-01-16
CTRI/2017/03/008068	20	20	Not Applicable	Not Yet Recruiting	Date Missing	2017-03-20
CTRI/2017/09/009727	30	30	Not Applicable	Completed	Date Missing	2016-08-14
CTRI/2017/02/007798	125	125	Not Applicable	Closed to Recruitment of Participants	Date Missing	2017-02-20
CTRI/2017/05/008552	30	30	Not Applicable	Open to Recruitment	Date Missing	2017-03-20
CTRI/2017/03/008156	210	210	Not Applicable	Open to Recruitment	Date Missing	2015-05-08
CTRI/2016/11/007433	388	388	Not Applicable	Completed	Date Missing	2016-11-08
CTRI/2017/02/007797	70	70	Not Applicable	Completed	Date Missing	2019-02-08
CTRI/2019/08/020571	60	60	Not Applicable	Completed	Date Missing	2016-09-01
CTRI/2017/05/008548	50	50	Not Applicable	Completed	Date Missing	2017-02-14
CTRI/2017/07/008966	10	10	Not Applicable	Completed	Date Missing	2016-11-25
CTRI/2016/11/007491	242	242	Not Applicable	Completed	Date Missing	2017-08-08
CTRI/2016/11/007439	301	301	Not Applicable	Completed	Date Missing	2017-01-06
CTRI/2018/07/014785	69	69	Not Applicable	Closed to Recruitment of Participants	Date Missing	2014-12-17
CTRI/2017/08/009557	24	24	Not Applicable	Completed	Date Missing	2016-08-30
CTRI/2017/08/009556	24	24	Not Applicable	Completed	Date Missing	2016-08-29
CTRI/2017/12/011024	50	50	Not Applicable	Open to Recruitment	Date Missing	2016-10-01
CTRI/2017/06/008831	30	30	Not Applicable	Open to Recruitment	Date Missing	2017-02-28
CTRI/2017/01/007706	200	200	Not Applicable	Completed	Date Missing	2017-01-25
CTRI/2016/09/007309	153	153	Not Applicable	Completed	Date Missing	2016-09-28
CTRI/2017/09/009618	40	40	Not Applicable	Completed	Date Missing	2016-04-18
CTRI/2017/06/008791	30	30	Not Applicable	Completed	Date Missing	2016-05-10
CTRI/2016/10/007335	113	113	Not Applicable	Not Yet Recruiting	Date Missing	2016-10-08
CTRI/2016/10/007345	231	231	Not Applicable	Completed	Date Missing	2016-10-18
CTRI/2016/10/007394	100	100	Not Applicable	Not Yet Recruiting	Date Missing	2016-11-01
CTRI/2019/11/022087	100	100	Not Applicable	Open to Recruitment	Date Missing	2017-11-01
CTRI/2017/05/008633	30	30	Not Applicable	Completed	Date Missing	2017-01-02
CTRI/2017/06/008727	30	30	Not Applicable	Open to Recruitment	Date Missing	2017-04-05
CTRI/2017/09/009672	200	200	Not Applicable	Closed to Recruitment of Participants	Date Missing	2014-07-02
CTRI/2016/11/007477	440	440	Not Applicable	Suspended	Date Missing	2016-12-20
CTRI/2017/02/007896	51	51	Not Applicable	Open to Recruitment	Date Missing	2016-12-16
CTRI/2017/03/008009	118	118	Not Applicable	Closed to Recruitment of Participants	Date Missing	2014-05-07
CTRI/2016/09/007315	1038	1038	Not Applicable	Not Yet Recruiting	Date Missing	2016-11-01
CTRI/2017/12/010747	45	45	Not Applicable	Completed	Date Missing	2016-10-01
CTRI/2017/01/007622	500	500	Not Applicable	Open to Recruitment	Date Missing	2015-01-28
CTRI/2016/11/007434	195	195	Not Applicable	Completed	Date Missing	2016-11-07
CTRI/2017/05/008660	60	60	Not Applicable	Not Yet Recruiting	Date Missing	2017-07-02
CTRI/2018/01/011118	100	100	Not Applicable	Completed	Date Missing	2016-10-05
CTRI/2017/11/010413	60	60	Not Applicable	Completed	Date Missing	2017-03-20
CTRI/2017/09/009623	101	101	Not Applicable	Open to Recruitment	Date Missing	2016-10-24
CTRI/2017/02/007773	564	564	Not Applicable	Open to Recruitment	Date Missing	2018-02-14
CTRI/2016/12/007567	150	150	Not Applicable	Not Yet Recruiting	Date Missing	2016-12-19
CTRI/2017/10/010130	60	60	Not Applicable	Completed	Date Missing	2016-10-25
CTRI/2018/04/013388	48	48	Not Applicable	Closed to Recruitment of Participants	Date Missing	2013-02-02
CTRI/2017/09/009701	12	12	Not Applicable	Completed	Date Missing	2015-02-14
CTRI/2016/10/007367	116	116	Not Applicable	Completed	Date Missing	2016-10-22
CTRI/2017/03/007988	60	60	Not Applicable	Completed	Date Missing	2017-03-15
CTRI/2017/05/008501	396	396	Not Applicable	Not Yet Recruiting	Date Missing	2017-06-01
CTRI/2017/04/008282	50	50	Not Applicable	Completed	Date Missing	2017-04-10
CTRI/2017/03/008047	30	30	Not Applicable	Closed to Recruitment of Participants	Date Missing	2016-10-26
CTRI/2017/10/009979	15	15	Not Applicable	Open to Recruitment	Date Missing	2016-10-31
CTRI/2018/02/011699	12	12	Not Applicable	Open to Recruitment	Date Missing	2016-05-12
CTRI/2017/05/008684	500	500	Not Applicable	Closed to Recruitment of Participants	Date Missing	2017-02-13
CTRI/2017/11/010438	84	84	Not Applicable	Closed to Recruitment of Participants	Date Missing	2016-08-26
CTRI/2017/09/009908	75	75	Not Applicable	Completed	Date Missing	2016-10-28
CTRI/2017/09/009921	40	40	Not Applicable	Open to Recruitment	Date Missing	2016-01-04
CTRI/2017/05/008478	36	36	Not Applicable	Open to Recruitment	Date Missing	2016-12-01
CTRI/2017/06/008773	60	60	Not Applicable	Closed to Recruitment of Participants	Date Missing	2017-05-01
CTRI/2017/03/008101	210	210	Not Applicable	Completed	Date Missing	2017-03-31
CTRI/2017/02/007865	50	50	Not Applicable	Completed	Date Missing	2014-03-17
CTRI/2017/09/009596	40	40	Not Applicable	Open to Recruitment	Date Missing	2017-01-10
CTRI/2017/11/010471	100	100	Not Applicable	Completed	Date Missing	2017-01-30
CTRI/2017/10/010200	20	20	Not Applicable	Completed	Date Missing	2016-03-23
CTRI/2017/09/009744	30	30	Not Applicable	Completed	Date Missing	2016-11-15
CTRI/2017/02/007922	50	50	Not Applicable	Completed	Date Missing	2015-11-30
CTRI/2017/03/007974	18	18	Not Applicable	Completed	Date Missing	2017-02-16
CTRI/2017/07/009114	392	392	Not Applicable	Open to Recruitment	Date Missing	2018-08-02
CTRI/2017/07/009060	40	40	Not Applicable	Completed	Date Missing	2017-01-17
CTRI/2017/09/009788	30	30	Not Applicable	Completed	Date Missing	2017-01-19
CTRI/2016/11/007485	840	840	Not Applicable	Not Yet Recruiting	Date Missing	2016-12-07
CTRI/2017/09/009768	30	30	Not Applicable	Completed	Date Missing	2017-09-18
CTRI/2017/07/009164	70	70	Not Applicable	Completed	Date Missing	2017-01-12
CTRI/2017/11/010501	100	100	Not Applicable	Open to Recruitment	Date Missing	2017-01-01
CTRI/2016/12/007530	54	54	Not Applicable	Closed to Recruitment of Participants	Date Missing	2017-01-30
CTRI/2017/07/009063	60	60	Not Applicable	Open to Recruitment	Date Missing	2016-07-29
CTRI/2017/05/008678	70	70	Not Applicable	Completed	Date Missing	2017-01-10
CTRI/2016/11/007476	64	64	Not Applicable	Closed to Recruitment of Participants	Date Missing	2014-10-06
CTRI/2017/10/010172	40	40	Not Applicable	Open to Recruitment	Date Missing	2016-11-15
CTRI/2018/02/011791	100	100	Not Applicable	Open to Recruitment	Date Missing	2017-01-01
CTRI/2018/04/013011	80	80	Not Applicable	Open to Recruitment	Date Missing	2017-02-09
CTRI/2018/06/014587	500	500	Not Applicable	Open to Recruitment	Date Missing	2016-03-16
CTRI/2017/02/007910	30	30	Not Applicable	Open to Recruitment	Date Missing	2016-06-07
CTRI/2017/02/007850	30	30	Not Applicable	Open to Recruitment	Date Missing	2016-06-27
CTRI/2016/12/007552	112	112	Not Applicable	Completed	Date Missing	2011-10-01
CTRI/2017/03/008217	60	60	Not Applicable	Completed	Date Missing	2017-04-08
CTRI/2017/02/007801	150	150	Not Applicable	Completed	Date Missing	2017-02-15
CTRI/2017/03/008175	60	60	Not Applicable	Open to Recruitment	Date Missing	2016-12-29
CTRI/2017/02/007873	100	100	Not Applicable	Closed to Recruitment of Participants	Date Missing	2017-04-03
CTRI/2017/08/009217	30	30	Not Applicable	Open to Recruitment	Date Missing	2017-01-02
CTRI/2017/02/007969	60	60	Not Applicable	Open to Recruitment	Date Missing	2017-02-02
CTRI/2017/04/008433	60	60	Not Applicable	Not Yet Recruiting	Date Missing	2017-05-15
CTRI/2017/03/008155	30	30	Not Applicable	Open to Recruitment	Date Missing	2017-01-01
CTRI/2017/03/008174	40	40	Not Applicable	Closed to Recruitment of Participants	Date Missing	2017-03-27
CTRI/2017/01/007691	60	60	Not Applicable	Completed	Date Missing	2017-01-24
CTRI/2017/05/008456	30	30	Not Applicable	Completed	Date Missing	2016-12-28
CTRI/2018/04/013277	16	16	Not Applicable	Completed	Date Missing	2016-12-05
CTRI/2017/02/007802	60	60	Not Applicable	Completed	Date Missing	2016-08-23
CTRI/2017/04/008333	60	60	Not Applicable	Open to Recruitment	Date Missing	2017-02-20
CTRI/2017/04/008306	30	30	Not Applicable	Open to Recruitment	Date Missing	2017-02-14
CTRI/2017/04/008415	30	30	Not Applicable	Open to Recruitment	Date Missing	2016-11-22
CTRI/2017/09/009868	30	30	Not Applicable	Open to Recruitment	Date Missing	2017-01-01
CTRI/2017/09/009589	60	60	Not Applicable	Completed	Date Missing	2017-04-28
CTRI/2017/02/007925	220	220	Not Applicable	Completed	Date Missing	2017-03-01
CTRI/2017/03/008038	30	30	Not Applicable	Not Yet Recruiting	Date Missing	2017-03-24
CTRI/2017/01/007705	45	45	Not Applicable	Completed	Date Missing	2017-01-23
CTRI/2017/02/007957	96	96	Not Applicable	Completed	Date Missing	2013-09-01
CTRI/2017/11/010639	60	60	Not Applicable	Closed to Recruitment of Participants	Date Missing	2016-09-18
CTRI/2017/05/008693	60	60	Not Applicable	Open to Recruitment	Date Missing	2016-12-08
CTRI/2018/01/011490	10	10	Not Applicable	Closed to Recruitment of Participants	Date Missing	2017-02-11
CTRI/2017/02/007920	20	20	Not Applicable	Not Yet Recruiting	Date Missing	2017-03-01
CTRI/2017/10/010123	60	60	Not Applicable	Open to Recruitment	Date Missing	2016-11-22
CTRI/2017/09/009803	50	50	Not Applicable	Completed	Date Missing	2016-12-01
CTRI/2017/04/008360	15	15	Not Applicable	Open to Recruitment	Date Missing	2017-01-01
CTRI/2017/07/009075	30	30	Not Applicable	Open to Recruitment	Date Missing	2017-01-01
CTRI/2017/05/008563	10	10	Not Applicable	Open to Recruitment	Date Missing	2017-04-03
CTRI/2017/04/008389	30	30	Not Applicable	Not Yet Recruiting	Date Missing	2017-05-01
CTRI/2017/05/008568	40	40	Not Applicable	Open to Recruitment	Date Missing	2016-08-31
CTRI/2017/07/009133	30	30	Not Applicable	Open to Recruitment	Date Missing	2017-01-01
CTRI/2018/06/014652	35	35	Not Applicable	Not Yet Recruiting	Date Missing	2018-08-01
CTRI/2017/04/008434	60	60	Not Applicable	Not Yet Recruiting	Date Missing	2017-05-22
CTRI/2017/09/009791	60	60	Not Applicable	Closed to Recruitment of Participants	Date Missing	2017-02-16
CTRI/2017/04/008388	30	30	Not Applicable	Open to Recruitment	Date Missing	2017-01-11
CTRI/2017/05/008584	40	40	Not Applicable	Not Yet Recruiting	Date Missing	2017-05-25
CTRI/2017/03/008045	60	60	Not Applicable	Open to Recruitment	Date Missing	2017-01-12
CTRI/2017/02/007900	30	30	Not Applicable	Completed	Date Missing	2016-12-27
CTRI/2019/09/021178	110000	110000	Not Applicable	Open to Recruitment	Date Missing	2010-05-01
CTRI/2018/05/014254	177	177	Not Applicable	Closed to Recruitment of Participants	Date Missing	2018-09-05
CTRI/2020/06/025621	200	200	Not Applicable	Completed	Date Missing	2016-07-07
CTRI/2017/02/007931	188	188	Not Applicable	Open to Recruitment	Date Missing	2017-02-22
CTRI/2017/02/007765	90	90	Not Applicable	Not Yet Recruiting	Date Missing	2017-03-17
CTRI/2017/02/007753	40	40	Not Applicable	Not Yet Recruiting	Date Missing	2017-02-15
CTRI/2017/05/008457	40	40	Not Applicable	Not Yet Recruiting	Date Missing	2017-05-15
CTRI/2017/04/008324	40	40	Not Applicable	Not Yet Recruiting	Date Missing	2017-04-15
CTRI/2017/05/008641	40	40	Not Applicable	Open to Recruitment	Date Missing	2016-12-28
CTRI/2017/05/008615	20	20	Not Applicable	Open to Recruitment	Date Missing	2016-09-26
CTRI/2017/02/007757	84	84	Not Applicable	Not Yet Recruiting	Date Missing	2017-02-01
CTRI/2017/06/008807	40	40	Not Applicable	Open to Recruitment	Date Missing	2016-09-26
CTRI/2017/08/009538	118	118	Not Applicable	Open to Recruitment	Date Missing	2016-12-05
CTRI/2017/09/009783	30	30	Not Applicable	Completed	Date Missing	2017-01-12
CTRI/2017/02/007923	200	200	Not Applicable	Not Yet Recruiting	Date Missing	2017-02-20
CTRI/2017/04/008331	30	30	Not Applicable	Open to Recruitment	Date Missing	2017-03-30
CTRI/2017/06/008735	40	40	Not Applicable	Open to Recruitment	Date Missing	2016-09-22
CTRI/2017/05/008669	60	60	Not Applicable	Open to Recruitment	Date Missing	2017-01-01
CTRI/2017/10/010121	232	232	Not Applicable	Completed	Date Missing	2017-10-30
CTRI/2017/06/008755	30	30	Not Applicable	Completed	Date Missing	2017-06-20
CTRI/2017/05/008486	20	20	Not Applicable	Open to Recruitment	Date Missing	2016-08-18
CTRI/2017/05/008594	40	40	Not Applicable	Not Yet Recruiting	Date Missing	2017-05-25
CTRI/2017/02/007849	24	24	Not Applicable	Completed	Date Missing	2017-01-09
CTRI/2017/02/007919	104	104	Not Applicable	Open to Recruitment	Date Missing	2017-01-12
CTRI/2017/07/009140	24	24	Not Applicable	Completed	Date Missing	2007-03-06
CTRI/2017/05/008688	336	336	Not Applicable	Completed	Date Missing	2017-07-24
CTRI/2017/03/008145	40	40	Not Applicable	Not Yet Recruiting	Date Missing	2017-04-15
CTRI/2017/05/008572	52	52	Not Applicable	Completed	Date Missing	2017-07-03
CTRI/2017/06/008886	60	60	Not Applicable	Completed	Date Missing	2017-01-10
CTRI/2017/02/007883	16	16	Not Applicable	Completed	Date Missing	2017-04-18
CTRI/2017/11/010370	20	20	Not Applicable	Open to Recruitment	Date Missing	2016-08-01
CTRI/2018/05/014331	200	200	Not Applicable	Open to Recruitment	Date Missing	2017-05-02
CTRI/2017/02/007918	192	192	Not Applicable	Not Yet Recruiting	Date Missing	2017-03-01
CTRI/2017/08/009236	114	114	Not Applicable	Open to Recruitment	Date Missing	2016-07-02
CTRI/2017/10/010304	60	60	Not Applicable	Completed	Date Missing	2015-07-20
CTRI/2017/02/007763	200	200	Not Applicable	Completed	Date Missing	2017-03-15
CTRI/2017/04/008314	65	65	Not Applicable	Closed to Recruitment of Participants	Date Missing	2017-03-15
CTRI/2017/11/010554	12	12	Not Applicable	Completed	Date Missing	2016-11-18
CTRI/2017/03/008000	66	66	Not Applicable	Completed	Date Missing	2017-03-06
CTRI/2017/06/008836	42	42	Not Applicable	Completed	Date Missing	2017-02-06
CTRI/2017/09/009681	70	70	Not Applicable	Completed	Date Missing	2016-08-01
CTRI/2017/11/010656	80	80	Not Applicable	Completed	Date Missing	2016-08-15
CTRI/2017/11/010596	81	81	Not Applicable	Open to Recruitment	Date Missing	2017-02-01
CTRI/2018/02/012211	100	100	Not Applicable	Completed	Date Missing	2017-08-02
CTRI/2017/02/007835	240	240	Not Applicable	Closed to Recruitment of Participants	Date Missing	2017-02-14
CTRI/2017/09/009790	400	400	Not Applicable	Closed to Recruitment of Participants	Date Missing	2016-11-10
CTRI/2017/06/008790	30	30	Not Applicable	Completed	Date Missing	2016-10-24
CTRI/2017/06/008799	30	30	Not Applicable	Completed	Date Missing	2016-10-24
CTRI/2017/08/009579	100	100	Not Applicable	Open to Recruitment	Date Missing	2016-12-05
CTRI/2017/03/008263	374	374	Not Applicable	Open to Recruitment	Date Missing	2017-05-02
CTRI/2017/06/008787	100	100	Not Applicable	Completed	Date Missing	2016-11-15
CTRI/2017/03/008184	50	50	Not Applicable	Closed to Recruitment of Participants	Date Missing	2017-03-27
CTRI/2017/10/010300	40	40	Not Applicable	Open to Recruitment	Date Missing	2017-03-27
CTRI/2017/02/007945	240	240	Not Applicable	Closed to Recruitment of Participants	Date Missing	2017-02-27
CTRI/2017/09/009786	240	240	Not Applicable	Completed	Date Missing	2017-11-28
CTRI/2017/03/008014	240	240	Not Applicable	Completed	Date Missing	2017-03-10
CTRI/2017/05/008614	100	100	Not Applicable	Open to Recruitment	Date Missing	2017-02-15
CTRI/2018/02/011792	30	30	Not Applicable	Completed	Date Missing	2017-04-03
CTRI/2017/10/010048	30	30	Not Applicable	Open to Recruitment	Date Missing	2017-02-01
CTRI/2017/08/009225	70	70	Not Applicable	Not Yet Recruiting	Date Missing	2017-09-01
CTRI/2017/02/007909	34	34	Not Applicable	Completed	Date Missing	2015-02-03
CTRI/2017/09/009666	105	105	Not Applicable	Open to Recruitment	Date Missing	2017-03-08
CTRI/2017/02/007892	164	164	Not Applicable	Open to Recruitment	Date Missing	2017-08-29
CTRI/2017/05/008698	30	30	Not Applicable	Not Yet Recruiting	Date Missing	2017-06-05
CTRI/2017/02/007898	50	50	Not Applicable	Completed	Date Missing	2017-03-15
CTRI/2017/02/007834	100	100	Not Applicable	Not Yet Recruiting	Date Missing	2017-02-13
CTRI/2017/02/007938	60	60	Not Applicable	Completed	Date Missing	2017-03-20
CTRI/2018/02/011681	40	40	Not Applicable	Open to Recruitment	Date Missing	2017-06-06
CTRI/2017/09/009593	200	200	Not Applicable	Completed	Date Missing	2016-09-22
CTRI/2017/02/007939	120	120	Not Applicable	Completed	Date Missing	2014-08-26
CTRI/2017/05/008710	50	50	Not Applicable	Open to Recruitment	Date Missing	2018-01-01
CTRI/2017/02/007924	25	25	Not Applicable	Open to Recruitment	Date Missing	2018-05-01
CTRI/2017/08/009506	120	120	Not Applicable	Completed	Date Missing	2017-09-01
CTRI/2020/06/026096	37	37	Not Applicable	Completed	Date Missing	2017-04-01
CTRI/2017/02/007952	40	40	Not Applicable	Open to Recruitment	Date Missing	2017-02-25
CTRI/2017/07/008992	90	90	Not Applicable	Completed	Date Missing	2017-07-03
CTRI/2017/05/008505	10	10	Not Applicable	Completed	Date Missing	2016-03-02
CTRI/2017/05/008465	40	40	Not Applicable	Completed	Date Missing	2004-08-06
CTRI/2017/05/008461	60	60	Not Applicable	Completed	Date Missing	2016-11-24
CTRI/2017/03/008129	30	30	Not Applicable	Open to Recruitment	Date Missing	2017-03-01
CTRI/2017/04/008298	150	150	Not Applicable	Not Yet Recruiting	Date Missing	2017-04-10
CTRI/2018/08/015346	60	60	Not Applicable	Open to Recruitment	Date Missing	2017-04-01
CTRI/2017/06/008786	30	30	Not Applicable	Completed	Date Missing	2016-10-10
CTRI/2017/03/008094	30	30	Not Applicable	Closed to Recruitment of Participants	Date Missing	2017-03-14
CTRI/2017/04/008309	25	25	Not Applicable	Completed	Date Missing	2015-03-24
CTRI/2020/02/023249	81	81	Not Applicable	Not Yet Recruiting	Date Missing	2020-02-15
CTRI/2017/06/008935	30	30	Not Applicable	Not Yet Recruiting	Date Missing	2017-07-10
CTRI/2018/03/012740	20	20	Not Applicable	Completed	Date Missing	2017-02-24
CTRI/2017/12/010947	10	10	Not Applicable	Open to Recruitment	Date Missing	2017-02-15
CTRI/2017/05/008585	102	102	Not Applicable	Closed to Recruitment of Participants	Date Missing	2017-06-01
CTRI/2018/09/015591	80	80	Not Applicable	Open to Recruitment	Date Missing	2017-03-19
CTRI/2017/08/009290	230	230	Not Applicable	Completed	Date Missing	2017-10-01
CTRI/2017/03/008042	60	60	Not Applicable	Not Yet Recruiting	Date Missing	2017-08-01
CTRI/2017/03/008084	100	100	Not Applicable	Completed	Date Missing	2017-04-28
CTRI/2017/11/010377	30	30	Not Applicable	Completed	Date Missing	2016-09-01
CTRI/2017/04/008439	24	24	Not Applicable	Closed to Recruitment of Participants	Date Missing	2015-01-05
CTRI/2017/07/009004	60	60	Not Applicable	Closed to Recruitment of Participants	Date Missing	2017-07-15
CTRI/2017/03/008258	60	60	Not Applicable	Completed	Date Missing	2017-04-02
CTRI/2017/03/008133	100	100	Not Applicable	Not Yet Recruiting	Date Missing	2017-03-30
CTRI/2017/05/008540	40	40	Not Applicable	Open to Recruitment	Date Missing	2017-01-21
CTRI/2017/03/008225	100	100	Not Applicable	Completed	Date Missing	2017-04-03
CTRI/2017/03/008102	150	150	Not Applicable	Completed	Date Missing	2017-04-03
CTRI/2017/08/009221	400	400	Not Applicable	Open to Recruitment	Date Missing	2017-07-03
CTRI/2017/03/008067	10	10	Not Applicable	Not Yet Recruiting	Date Missing	2017-03-17
CTRI/2017/03/008116	30	30	Not Applicable	Not Yet Recruiting	Date Missing	2017-04-01
CTRI/2017/03/008078	150	150	Not Applicable	Open to Recruitment	Date Missing	2017-04-03
CTRI/2017/03/008095	30	30	Not Applicable	Open to Recruitment	Date Missing	2017-04-01
CTRI/2017/10/009983	60	60	Not Applicable	Open to Recruitment	Date Missing	2017-05-05
CTRI/2017/06/008931	40	40	Not Applicable	Open to Recruitment	Date Missing	2016-12-28
CTRI/2017/03/008081	100	100	Not Applicable	Closed to Recruitment of Participants	Date Missing	2017-04-06
CTRI/2017/09/009934	120	120	Not Applicable	Not Yet Recruiting	Date Missing	2017-11-01
CTRI/2017/11/010536	30	30	Not Applicable	Completed	Date Missing	2017-04-03
CTRI/2017/10/010182	90	90	Not Applicable	Open to Recruitment	Date Missing	2017-04-04
CTRI/2017/08/009265	300	300	Not Applicable	Open to Recruitment	Date Missing	2017-09-25
CTRI/2017/04/008441	60	60	Not Applicable	Not Yet Recruiting	Date Missing	2017-05-15
CTRI/2017/07/008986	30	30	Not Applicable	Completed	Date Missing	2017-01-01
CTRI/2017/09/009797	30	30	Not Applicable	Open to Recruitment	Date Missing	2016-09-17
CTRI/2017/08/009420	30	30	Not Applicable	Open to Recruitment	Date Missing	2017-04-01
CTRI/2018/02/011899	50	50	Not Applicable	Completed	Date Missing	2017-03-24
CTRI/2017/08/009389	30	30	Not Applicable	Closed to Recruitment of Participants	Date Missing	2016-05-01
CTRI/2017/08/009407	30	30	Not Applicable	Closed to Recruitment of Participants	Date Missing	2016-05-01
CTRI/2017/04/008294	35	35	Not Applicable	Completed	Date Missing	2017-04-16
CTRI/2017/05/008700	600	600	Not Applicable	Not Yet Recruiting	Date Missing	2017-06-14
CTRI/2017/03/008172	40	40	Not Applicable	Not Yet Recruiting	Date Missing	2017-04-03
CTRI/2017/03/008218	60	60	Not Applicable	Open to Recruitment	Date Missing	2017-04-12
CTRI/2017/05/008534	120	120	Not Applicable	Closed to Recruitment of Participants	Date Missing	2017-07-15
CTRI/2017/04/008283	200	200	Not Applicable	Completed	Date Missing	2017-04-05
CTRI/2018/10/016164	60	60	Not Applicable	Open to Recruitment	Date Missing	2017-06-01
CTRI/2017/09/009696	84	84	Not Applicable	Completed	Date Missing	2018-01-01
CTRI/2018/01/011122	100	100	Not Applicable	Not Yet Recruiting	Date Missing	2018-01-15
CTRI/2017/06/008893	10	10	Not Applicable	Open to Recruitment	Date Missing	2017-01-20
CTRI/2017/11/010686	60	60	Not Applicable	Open to Recruitment	Date Missing	2016-12-22
CTRI/2017/10/010203	50	50	Not Applicable	Completed	Date Missing	2017-04-10
CTRI/2017/09/009730	45	45	Not Applicable	Completed	Date Missing	2015-01-12
CTRI/2018/06/014548	100	100	Not Applicable	Completed	Date Missing	2017-05-02
CTRI/2017/11/010717	30	30	Not Applicable	Closed to Recruitment of Participants	Date Missing	2017-03-09
CTRI/2017/07/009008	60	60	Not Applicable	Closed to Recruitment of Participants	Date Missing	2017-07-10
CTRI/2017/06/008934	30	30	Not Applicable	Open to Recruitment	Date Missing	2015-09-10
CTRI/2017/04/008404	60	60	Not Applicable	Open to Recruitment	Date Missing	2016-07-08
CTRI/2017/06/008731	350	350	Not Applicable	Open to Recruitment	Date Missing	2016-07-14
CTRI/2017/08/009536	62	62	Not Applicable	Not Yet Recruiting	Date Missing	2017-09-29
CTRI/2017/04/008299	278	278	Not Applicable	Completed	Date Missing	2017-04-14
CTRI/2017/11/010466	160	160	Not Applicable	Not Yet Recruiting	Date Missing	2017-12-20
CTRI/2017/07/009122	105	105	Not Applicable	Completed	Date Missing	2016-04-11
CTRI/2017/05/008714	28	28	Not Applicable	Open to Recruitment	Date Missing	2017-06-01
CTRI/2017/04/008387	30	30	Not Applicable	Completed	Date Missing	2017-05-01
CTRI/2017/05/008593	40	40	Not Applicable	Not Yet Recruiting	Date Missing	2017-05-20
CTRI/2017/04/008366	90	90	Not Applicable	Not Yet Recruiting	Date Missing	2017-05-17
CTRI/2017/06/008750	60	60	Not Applicable	Completed	Date Missing	2017-08-25
CTRI/2017/11/010611	240	240	Not Applicable	Not Yet Recruiting	Date Missing	2017-12-15
CTRI/2018/05/013603	180	180	Not Applicable	Not Yet Recruiting	Date Missing	2018-06-01
CTRI/2017/08/009583	30	30	Not Applicable	Open to Recruitment	Date Missing	2016-10-01
CTRI/2017/10/010005	260	260	Not Applicable	Not Yet Recruiting	Date Missing	2017-10-16
CTRI/2017/04/008320	76	76	Not Applicable	Completed	Date Missing	2017-04-15
CTRI/2018/01/011233	60	60	Not Applicable	Open to Recruitment	Date Missing	2017-05-01
CTRI/2017/10/010096	110	110	Not Applicable	Open to Recruitment	Date Missing	2014-04-14
CTRI/2017/05/008557	10	10	Not Applicable	Completed	Date Missing	2016-01-11
CTRI/2018/05/014191	236	236	Not Applicable	Completed	Date Missing	2018-08-03
CTRI/2017/04/008381	154	154	Not Applicable	Completed	Date Missing	2017-05-15
CTRI/2017/06/008904	60	60	Not Applicable	Open to Recruitment	Date Missing	2017-05-25
CTRI/2017/06/008912	60	60	Not Applicable	Open to Recruitment	Date Missing	2017-04-15
CTRI/2017/07/008969	40	40	Not Applicable	Open to Recruitment	Date Missing	2016-07-18
CTRI/2018/05/014002	75	75	Not Applicable	Completed	Date Missing	2018-05-28
CTRI/2017/05/008543	100	100	Not Applicable	Completed	Date Missing	2017-05-12
CTRI/2017/04/008393	35	35	Not Applicable	Completed	Date Missing	2017-05-01
CTRI/2017/05/008583	10	10	Not Applicable	Completed	Date Missing	2017-01-02
CTRI/2017/04/008385	160	160	Not Applicable	Open to Recruitment	Date Missing	2017-04-24
CTRI/2017/05/008450	60	60	Not Applicable	Completed	Date Missing	2017-05-02
CTRI/2017/05/008574	40	40	Not Applicable	Open to Recruitment	Date Missing	2016-07-14
CTRI/2017/05/008542	60	60	Not Applicable	Open to Recruitment	Date Missing	2016-07-11
CTRI/2018/03/012800	100	100	Not Applicable	Completed	Date Missing	2017-08-18
CTRI/2018/08/015199	120	120	Not Applicable	Completed	Date Missing	2016-07-11
CTRI/2017/06/008884	173	173	Not Applicable	Open to Recruitment	Date Missing	2017-01-10
CTRI/2017/07/009011	273	273	Not Applicable	Not Yet Recruiting	Date Missing	2017-07-15
CTRI/2017/05/008566	40	40	Not Applicable	Not Yet Recruiting	Date Missing	2017-06-01
CTRI/2017/08/009533	30	30	Not Applicable	Open to Recruitment	Date Missing	2017-03-01
CTRI/2017/05/008451	120	120	Not Applicable	Completed	Date Missing	2017-05-11
CTRI/2017/05/008722	30	30	Not Applicable	Not Yet Recruiting	Date Missing	2017-08-01
CTRI/2017/08/009345	20	20	Not Applicable	Not Yet Recruiting	Date Missing	2017-09-01
CTRI/2017/04/008425	1068	1068	Not Applicable	Not Yet Recruiting	Date Missing	2017-05-08
CTRI/2017/09/009668	30	30	Not Applicable	Completed	Date Missing	2017-11-21
CTRI/2018/01/011486	30	30	Not Applicable	Open to Recruitment	Date Missing	2017-05-02
CTRI/2017/05/008596	140	140	Not Applicable	Completed	Date Missing	2017-06-01
CTRI/2017/05/008480	60	60	Not Applicable	Completed	Date Missing	2017-05-15
CTRI/2017/06/008875	37	37	Not Applicable	Closed to Recruitment of Participants	Date Missing	2017-05-01
CTRI/2017/09/009752	30	30	Not Applicable	Completed	Date Missing	2016-09-06
CTRI/2017/08/009231	221	221	Not Applicable	Not Yet Recruiting	Date Missing	2017-10-03
CTRI/2017/07/009015	50	50	Not Applicable	Not Yet Recruiting	Date Missing	2017-12-01
CTRI/2017/06/008741	93	93	Not Applicable	Open to Recruitment	Date Missing	2016-08-12
CTRI/2017/05/008463	100	100	Not Applicable	Open to Recruitment	Date Missing	2017-04-24
CTRI/2017/08/009411	1200	1200	Not Applicable	Open to Recruitment	Date Missing	2017-12-01
CTRI/2017/08/009487	420	420	Not Applicable	Completed	Date Missing	2017-11-20
CTRI/2017/09/009709	100	100	Not Applicable	Open to Recruitment	Date Missing	2017-05-15
CTRI/2017/06/008782	30	30	Not Applicable	Open to Recruitment	Date Missing	2017-04-17
CTRI/2017/05/008532	60	60	Not Applicable	Completed	Date Missing	2017-05-15
CTRI/2018/05/014187	30	30	Not Applicable	Not Yet Recruiting	Date Missing	2018-06-05
CTRI/2017/06/008781	120	120	Not Applicable	Completed	Date Missing	2017-07-01
CTRI/2017/06/008894	78	78	Not Applicable	Closed to Recruitment of Participants	Date Missing	2017-08-01
CTRI/2017/05/008622	40	40	Not Applicable	Not Yet Recruiting	Date Missing	2017-06-01
CTRI/2017/05/008655	300	300	Not Applicable	Completed	Date Missing	2017-06-08
CTRI/2017/09/009656	80	80	Not Applicable	Open to Recruitment	Date Missing	2017-05-08
CTRI/2017/09/009854	90	90	Not Applicable	Open to Recruitment	Date Missing	2017-10-03
CTRI/2017/06/008746	30	30	Not Applicable	Completed	Date Missing	2010-09-13
CTRI/2017/06/008871	75	75	Not Applicable	Closed to Recruitment of Participants	Date Missing	2015-12-01
CTRI/2017/06/008810	90	90	Not Applicable	Open to Recruitment	Date Missing	2017-04-05
CTRI/2017/07/008997	25	25	Not Applicable	Open to Recruitment	Date Missing	2017-01-01
CTRI/2017/05/008624	60	60	Not Applicable	Completed	Date Missing	2017-06-15
CTRI/2017/05/008704	100	100	Not Applicable	Completed	Date Missing	2016-08-30
CTRI/2018/04/013063	122	122	Not Applicable	Completed	Date Missing	2017-06-09
CTRI/2017/05/008701	615	615	Not Applicable	Closed to Recruitment of Participants	Date Missing	2017-06-12
CTRI/2018/01/011217	244	244	Not Applicable	Open to Recruitment	Date Missing	2017-11-08
CTRI/2017/06/008737	100	100	Not Applicable	Not Yet Recruiting	Date Missing	2017-06-07
CTRI/2017/09/009896	70	70	Not Applicable	Completed	Date Missing	2016-05-14
CTRI/2017/09/009658	30	30	Not Applicable	Not Yet Recruiting	Date Missing	2017-09-15
CTRI/2017/07/009134	50	50	Not Applicable	Completed	Date Missing	2017-09-05
CTRI/2017/05/008707	60	60	Not Applicable	Open to Recruitment	Date Missing	2017-02-08
CTRI/2017/11/010610	28	28	Not Applicable	Completed	Date Missing	2017-12-15
CTRI/2017/06/008748	370	370	Not Applicable	Closed to Recruitment of Participants	Date Missing	2017-07-01
CTRI/2017/11/010338	20	20	Not Applicable	Open to Recruitment	Date Missing	2017-11-13
CTRI/2017/09/009642	40	40	Not Applicable	Open to Recruitment	Date Missing	2016-10-19
CTRI/2017/05/008712	100	100	Not Applicable	Not Yet Recruiting	Date Missing	2017-06-01
CTRI/2017/08/009349	34	34	Not Applicable	Not Yet Recruiting	Date Missing	2017-08-17
CTRI/2017/08/009573	45	45	Not Applicable	Completed	Date Missing	2015-10-15
CTRI/2017/06/008801	30	30	Not Applicable	Not Yet Recruiting	Date Missing	2017-06-10
CTRI/2019/05/019038	60	60	Not Applicable	Open to Recruitment	Date Missing	2017-04-22
CTRI/2017/05/008691	128	128	Not Applicable	Open to Recruitment	Date Missing	2017-06-01
CTRI/2017/06/008816	44	44	Not Applicable	Not Yet Recruiting	Date Missing	2017-06-26
CTRI/2017/05/008657	40	40	Not Applicable	Not Yet Recruiting	Date Missing	2017-06-28
CTRI/2018/08/015360	266	266	Not Applicable	Completed	Date Missing	2018-08-20
CTRI/2018/04/013081	100	100	Not Applicable	Closed to Recruitment of Participants	Date Missing	2017-10-28
CTRI/2017/08/009197	65	65	Not Applicable	Open to Recruitment	Date Missing	2017-02-01
CTRI/2017/06/008723	60	60	Not Applicable	Not Yet Recruiting	Date Missing	2017-06-01
CTRI/2017/09/009926	40	40	Not Applicable	Completed	Date Missing	2017-10-02
CTRI/2017/10/010104	1500	1500	Not Applicable	Completed	Date Missing	2017-10-16
CTRI/2017/06/008760	30	30	Not Applicable	Not Yet Recruiting	Date Missing	2017-06-15
CTRI/2018/01/011411	90	90	Not Applicable	Not Yet Recruiting	Date Missing	2018-02-01
CTRI/2017/06/008900	10	10	Not Applicable	Open to Recruitment	Date Missing	2017-03-03
CTRI/2017/08/009276	196	196	Not Applicable	Open to Recruitment	Date Missing	2017-05-31
CTRI/2017/06/008725	100	100	Not Applicable	Not Yet Recruiting	Date Missing	2017-06-01
CTRI/2019/07/020217	15	15	Not Applicable	Open to Recruitment	Date Missing	2019-07-25
CTRI/2017/07/009161	36	36	Not Applicable	Not Yet Recruiting	Date Missing	2017-08-01
CTRI/2017/07/009038	308	308	Not Applicable	Closed to Recruitment of Participants	Date Missing	2017-08-01
CTRI/2018/04/012989	40	40	Not Applicable	Open to Recruitment	Date Missing	2018-03-01
CTRI/2017/09/009685	50	50	Not Applicable	Open to Recruitment	Date Missing	2017-07-18
CTRI/2017/12/010981	100	100	Not Applicable	Completed	Date Missing	2017-04-08
CTRI/2017/06/008872	50	50	Not Applicable	Not Yet Recruiting	Date Missing	2017-07-03
CTRI/2017/08/009565	20	20	Not Applicable	Not Yet Recruiting	Date Missing	2017-10-04
CTRI/2017/07/008965	10	10	Not Applicable	Completed	Date Missing	2017-01-03
CTRI/2017/06/008823	30	30	Not Applicable	Completed	Date Missing	2017-07-03
CTRI/2017/09/009842	40	40	Not Applicable	Completed	Date Missing	2016-04-27
CTRI/2017/07/009085	30	30	Not Applicable	Not Yet Recruiting	Date Missing	2017-09-05
CTRI/2018/02/012244	30	30	Not Applicable	Completed	Date Missing	2016-04-11
CTRI/2017/09/009776	22	22	Not Applicable	Completed	Date Missing	2016-03-16
CTRI/2018/07/014931	70	70	Not Applicable	Completed	Date Missing	2018-08-20
CTRI/2018/02/011782	55	55	Not Applicable	Completed	Date Missing	2017-09-20
CTRI/2018/05/014290	40	40	Not Applicable	Open to Recruitment	Date Missing	2017-08-01
CTRI/2017/12/010738	150	150	Not Applicable	Open to Recruitment	Date Missing	2017-01-01
CTRI/2017/08/009292	184	184	Not Applicable	Completed	Date Missing	2014-02-02
CTRI/2017/08/009568	50	50	Not Applicable	Open to Recruitment	Date Missing	2017-06-15
CTRI/2017/06/008889	220	220	Not Applicable	Completed	Date Missing	2017-06-26
CTRI/2017/07/008999	150	150	Not Applicable	Open to Recruitment	Date Missing	2017-02-09
CTRI/2018/04/013463	60	60	Not Applicable	Open to Recruitment	Date Missing	2017-03-01
CTRI/2017/08/009328	36	36	Not Applicable	Completed	Date Missing	2016-02-18
CTRI/2017/06/008907	140	140	Not Applicable	Not Yet Recruiting	Date Missing	2017-06-30
CTRI/2017/10/010069	50	50	Not Applicable	Open to Recruitment	Date Missing	2017-06-17
CTRI/2017/07/009079	260	260	Not Applicable	Completed	Date Missing	2017-07-25
CTRI/2017/10/010248	100	100	Not Applicable	Completed	Date Missing	2016-05-02
CTRI/2017/10/010286	90	90	Not Applicable	Completed	Date Missing	2017-06-14
CTRI/2017/08/009423	45	45	Not Applicable	Open to Recruitment	Date Missing	2016-12-20
CTRI/2017/09/009871	30	30	Not Applicable	Completed	Date Missing	2016-11-23
CTRI/2017/08/009331	28	28	Not Applicable	Completed	Date Missing	2017-07-05
CTRI/2017/10/010000	100	100	Not Applicable	Not Yet Recruiting	Date Missing	2017-10-06
CTRI/2018/02/011686	60	60	Not Applicable	Open to Recruitment	Date Missing	2017-07-10
CTRI/2017/09/009599	20	20	Not Applicable	Completed	Date Missing	2017-09-01
CTRI/2017/08/009285	127	127	Not Applicable	Completed	Date Missing	2007-03-01
CTRI/2018/10/016188	66	66	Not Applicable	Completed	Date Missing	2017-05-12
CTRI/2017/09/009808	60	60	Not Applicable	Closed to Recruitment of Participants	Date Missing	2015-11-30
CTRI/2017/08/009459	60	60	Not Applicable	Closed to Recruitment of Participants	Date Missing	2016-10-07
CTRI/2017/08/009204	304	304	Not Applicable	Not Yet Recruiting	Date Missing	2017-09-04
CTRI/2017/10/010145	38	38	Not Applicable	Completed	Date Missing	2017-11-01
CTRI/2017/07/009033	354	354	Not Applicable	Open to Recruitment	Date Missing	2017-07-17
CTRI/2017/08/009286	360	360	Not Applicable	Completed	Date Missing	2017-08-10
CTRI/2017/08/009384	60	60	Not Applicable	Closed to Recruitment of Participants	Date Missing	2017-07-28
CTRI/2017/08/009212	60	60	Not Applicable	Completed	Date Missing	2017-08-15
CTRI/2017/08/009214	90	90	Not Applicable	Open to Recruitment	Date Missing	2018-05-11
CTRI/2018/02/011796	60	60	Not Applicable	Completed	Date Missing	2016-07-31
CTRI/2017/08/009193	40	40	Not Applicable	Completed	Date Missing	2018-01-03
CTRI/2017/07/009110	180	180	Not Applicable	Not Yet Recruiting	Date Missing	2017-07-31
CTRI/2017/08/009336	128	128	Not Applicable	Completed	Date Missing	2017-03-22
CTRI/2017/08/009246	60	60	Not Applicable	Completed	Date Missing	2017-08-15
CTRI/2017/12/010937	30	30	Not Applicable	Open to Recruitment	Date Missing	2018-04-16
CTRI/2018/05/014296	50000	50000	Not Applicable	Completed	Date Missing	2017-07-24
CTRI/2017/08/009553	40	40	Not Applicable	Open to Recruitment	Date Missing	2016-10-15
CTRI/2017/09/009651	40	40	Not Applicable	Open to Recruitment	Date Missing	2016-10-24
CTRI/2017/08/009232	60	60	Not Applicable	Completed	Date Missing	2017-01-04
CTRI/2017/08/009576	40	40	Not Applicable	Open to Recruitment	Date Missing	2017-08-02
CTRI/2017/08/009242	240	240	Not Applicable	Completed	Date Missing	2017-09-01
CTRI/2018/07/014828	15	15	Not Applicable	Completed	Date Missing	2018-01-01
CTRI/2017/08/009270	40	40	Not Applicable	Open to Recruitment	Date Missing	2017-07-25
CTRI/2017/09/009637	84	84	Not Applicable	Completed	Date Missing	2016-11-01
CTRI/2017/07/009163	228	228	Not Applicable	Open to Recruitment	Date Missing	2017-08-10
CTRI/2017/11/010490	30	30	Not Applicable	Open to Recruitment	Date Missing	2017-09-20
CTRI/2017/08/009318	20	20	Not Applicable	Completed	Date Missing	2014-04-25
CTRI/2018/03/012339	60	60	Not Applicable	Open to Recruitment	Date Missing	2016-06-15
CTRI/2017/08/009192	140	140	Not Applicable	Completed	Date Missing	2014-01-22
CTRI/2017/07/009186	50	50	Not Applicable	Not Yet Recruiting	Date Missing	2017-08-01
CTRI/2017/09/009691	120	120	Not Applicable	Not Yet Recruiting	Date Missing	2017-09-12
CTRI/2017/08/009190	30	30	Not Applicable	Not Yet Recruiting	Date Missing	2017-08-01
CTRI/2018/01/011426	62	62	Not Applicable	Open to Recruitment	Date Missing	2017-08-29
CTRI/2018/01/011311	30	30	Not Applicable	Open to Recruitment	Date Missing	2017-12-30
CTRI/2018/03/012868	96	96	Not Applicable	Closed to Recruitment of Participants	Date Missing	2017-08-14
CTRI/2017/08/009215	30	30	Not Applicable	Not Yet Recruiting	Date Missing	2017-09-01
CTRI/2017/11/010720	86	86	Not Applicable	Completed	Date Missing	2016-06-27
CTRI/2017/08/009216	30	30	Not Applicable	Not Yet Recruiting	Date Missing	2017-09-01
CTRI/2017/08/009485	264	264	Not Applicable	Completed	Date Missing	2017-07-23
CTRI/2017/12/011039	30	30	Not Applicable	Not Yet Recruiting	Date Missing	2018-01-15
CTRI/2017/10/010146	225	225	Not Applicable	Completed	Date Missing	2017-12-18
CTRI/2017/09/009858	32	32	Not Applicable	Open to Recruitment	Date Missing	2018-01-31
CTRI/2018/10/016162	100	100	Not Applicable	Completed	Date Missing	2018-11-05
CTRI/2017/10/010074	30	30	Not Applicable	Completed	Date Missing	2015-01-23
CTRI/2017/08/009309	120	120	Not Applicable	Not Yet Recruiting	Date Missing	2017-08-20
CTRI/2018/10/016123	60	60	Not Applicable	Completed	Date Missing	2018-11-05
CTRI/2017/08/009316	100	100	Not Applicable	Not Yet Recruiting	Date Missing	2018-01-03
CTRI/2017/10/010070	30	30	Not Applicable	Open to Recruitment	Date Missing	2017-01-01
CTRI/2018/05/013975	40	40	Not Applicable	Open to Recruitment	Date Missing	2017-08-16
CTRI/2018/12/016661	50	50	Not Applicable	Completed	Date Missing	2017-08-01
CTRI/2017/08/009326	314	314	Not Applicable	Not Yet Recruiting	Date Missing	2017-08-31
CTRI/2017/09/009943	300	300	Not Applicable	Open to Recruitment	Date Missing	2017-10-04
CTRI/2017/12/010739	50	50	Not Applicable	Completed	Date Missing	2017-08-21
CTRI/2017/08/009416	60	60	Not Applicable	Not Yet Recruiting	Date Missing	2017-10-26
CTRI/2017/08/009525	20	20	Not Applicable	Not Yet Recruiting	Date Missing	2017-09-01
CTRI/2018/06/014435	64	64	Not Applicable	Not Yet Recruiting	Date Missing	2018-06-10
CTRI/2017/08/009545	40	40	Not Applicable	Not Yet Recruiting	Date Missing	2017-09-05
CTRI/2018/01/011179	40	40	Not Applicable	Not Yet Recruiting	Date Missing	2018-01-12
CTRI/2018/03/012804	240000	240000	Not Applicable	Completed	Date Missing	2016-12-20
CTRI/2018/03/012823	60	60	Not Applicable	Completed	Date Missing	2016-08-20
CTRI/2018/05/014294	300	300	Not Applicable	Completed	Date Missing	2016-07-01
CTRI/2017/08/009578	176	176	Not Applicable	Open to Recruitment	Date Missing	2017-09-15
CTRI/2017/08/009574	110	110	Not Applicable	Not Yet Recruiting	Date Missing	2017-09-15
CTRI/2017/09/009634	30	30	Not Applicable	Completed	Date Missing	2017-02-09
CTRI/2017/11/010317	171	171	Not Applicable	Open to Recruitment	Date Missing	2018-03-03
CTRI/2017/11/010562	30	30	Not Applicable	Completed	Date Missing	2018-03-28
CTRI/2018/04/013018	200	200	Not Applicable	Completed	Date Missing	2014-02-14
CTRI/2018/02/011893	20	20	Not Applicable	Completed	Date Missing	2017-08-01
CTRI/2017/09/009659	100	100	Not Applicable	Not Yet Recruiting	Date Missing	2017-09-15
CTRI/2017/11/010586	250	250	Not Applicable	Open to Recruitment	Date Missing	2017-09-01
CTRI/2017/12/010798	224	224	Not Applicable	Completed	Date Missing	2018-01-15
CTRI/2018/05/014310	30	30	Not Applicable	Completed	Date Missing	2015-12-12
CTRI/2018/02/012054	75	75	Not Applicable	Completed	Date Missing	2017-10-16
CTRI/2017/08/009504	60	60	Not Applicable	Not Yet Recruiting	Date Missing	2017-12-01
CTRI/2018/02/012020	30	30	Not Applicable	Open to Recruitment	Date Missing	2017-08-08
CTRI/2018/02/011787	30	30	Not Applicable	Open to Recruitment	Date Missing	2017-08-31
CTRI/2017/10/010133	60	60	Not Applicable	Not Yet Recruiting	Date Missing	2017-12-01
CTRI/2017/09/009592	570	570	Not Applicable	Open to Recruitment	Date Missing	2017-06-26
CTRI/2017/08/009580	30	30	Not Applicable	Open to Recruitment	Date Missing	2017-04-17
CTRI/2017/09/009718	11	11	Not Applicable	Completed	Date Missing	2014-02-14
CTRI/2017/09/009692	30	30	Not Applicable	Not Yet Recruiting	Date Missing	2017-09-15
CTRI/2018/02/012255	15	15	Not Applicable	Not Yet Recruiting	Date Missing	2018-03-01
CTRI/2017/10/010263	10	10	Not Applicable	Open to Recruitment	Date Missing	2017-05-11
CTRI/2017/09/009650	20	20	Not Applicable	Not Yet Recruiting	Date Missing	2017-09-18
CTRI/2017/10/010021	100	100	Not Applicable	Open to Recruitment	Date Missing	2017-03-01
CTRI/2018/08/015519	195	195	Not Applicable	Not Yet Recruiting	Date Missing	2018-09-07
CTRI/2017/09/009873	40	40	Not Applicable	Completed	Date Missing	2016-01-20
CTRI/2018/02/012065	32	32	Not Applicable	Completed	Date Missing	2017-12-20
CTRI/2017/11/010654	40	40	Not Applicable	Open to Recruitment	Date Missing	2017-11-27
CTRI/2017/09/009689	40	40	Not Applicable	Open to Recruitment	Date Missing	2017-02-01
CTRI/2017/09/009760	176	176	Not Applicable	Open to Recruitment	Date Missing	2017-09-28
CTRI/2017/09/009703	72	72	Not Applicable	Completed	Date Missing	2017-04-27
CTRI/2017/10/010219	75	75	Not Applicable	Not Yet Recruiting	Date Missing	2017-11-01
CTRI/2017/12/011003	80	80	Not Applicable	Closed to Recruitment of Participants	Date Missing	2017-12-28
CTRI/2017/09/009704	36	36	Not Applicable	Completed	Date Missing	2017-05-06
CTRI/2017/09/009765	96	96	Not Applicable	Completed	Date Missing	2017-06-26
CTRI/2017/09/009764	80	80	Not Applicable	Completed	Date Missing	2017-06-22
CTRI/2017/12/010768	72	72	Not Applicable	Completed	Date Missing	2017-05-12
CTRI/2017/10/010082	72	72	Not Applicable	Completed	Date Missing	2017-06-14
CTRI/2017/09/009743	700	700	Not Applicable	Open to Recruitment	Date Missing	2017-11-01
CTRI/2017/09/009648	150	150	Not Applicable	Completed	Date Missing	2017-09-18
CTRI/2018/01/011510	168	168	Not Applicable	Completed	Date Missing	2015-08-10
CTRI/2018/03/012516	36	36	Not Applicable	Not Yet Recruiting	Date Missing	2018-03-19
CTRI/2017/10/010093	105	105	Not Applicable	Completed	Date Missing	2017-12-09
CTRI/2018/04/013488	60	60	Not Applicable	Open to Recruitment	Date Missing	2017-10-01
CTRI/2018/02/012241	10	10	Not Applicable	Open to Recruitment	Date Missing	2017-12-04
CTRI/2017/09/009864	176	176	Not Applicable	Completed	Date Missing	2017-09-22
CTRI/2017/09/009885	50	50	Not Applicable	Open to Recruitment	Date Missing	2017-03-06
CTRI/2017/09/009855	200	200	Not Applicable	Completed	Date Missing	2017-10-05
CTRI/2017/10/010102	200	200	Not Applicable	Open to Recruitment	Date Missing	2016-02-02
CTRI/2017/09/009804	330	330	Not Applicable	Completed	Date Missing	2017-10-04
CTRI/2018/05/013654	60	60	Not Applicable	Completed	Date Missing	2018-05-07
CTRI/2018/02/011883	60	60	Not Applicable	Not Yet Recruiting	Date Missing	2018-02-14
CTRI/2017/09/009736	15	15	Not Applicable	Not Yet Recruiting	Date Missing	2017-10-02
CTRI/2018/09/015856	30	30	Not Applicable	Open to Recruitment	Date Missing	2016-12-12
CTRI/2017/11/010445	20	20	Not Applicable	Completed	Date Missing	2016-10-26
CTRI/2017/10/010060	240	240	Not Applicable	Completed	Date Missing	2017-11-02
CTRI/2017/10/009996	60	60	Not Applicable	Not Yet Recruiting	Date Missing	2017-10-12
CTRI/2018/02/011674	112	112	Not Applicable	Not Yet Recruiting	Date Missing	2018-03-30
CTRI/2017/12/010757	20	20	Not Applicable	Not Yet Recruiting	Date Missing	2017-12-11
CTRI/2017/10/009989	120	120	Not Applicable	Not Yet Recruiting	Date Missing	2017-10-10
CTRI/2017/10/010012	100	100	Not Applicable	Completed	Date Missing	2017-12-01
CTRI/2017/12/010763	992	992	Not Applicable	Not Yet Recruiting	Date Missing	2018-01-01
CTRI/2017/12/010961	306	306	Not Applicable	Completed	Date Missing	2017-12-26
CTRI/2019/08/020680	500	500	Not Applicable	Completed	Date Missing	2007-07-01
CTRI/2018/01/011215	30	30	Not Applicable	Completed	Date Missing	2017-08-29
CTRI/2017/10/010288	70000	70000	Not Applicable	Closed to Recruitment of Participants	Date Missing	2017-07-01
CTRI/2017/09/009916	100	100	Not Applicable	Not Yet Recruiting	Date Missing	2017-12-18
CTRI/2018/04/013462	66	66	Not Applicable	Open to Recruitment	Date Missing	2017-02-20
CTRI/2017/10/009973	30	30	Not Applicable	Completed	Date Missing	2017-09-01
CTRI/2018/02/011897	300	300	Not Applicable	Open to Recruitment	Date Missing	2017-10-09
CTRI/2017/10/010006	52	52	Not Applicable	Closed to Recruitment of Participants	Date Missing	2017-10-23
CTRI/2018/02/012152	30	30	Not Applicable	Not Yet Recruiting	Date Missing	2018-03-01
CTRI/2017/11/010386	30	30	Not Applicable	Completed	Date Missing	2015-08-20
CTRI/2018/01/011497	40	40	Not Applicable	Open to Recruitment	Date Missing	2017-04-06
CTRI/2018/01/011069	120	120	Not Applicable	Open to Recruitment	Date Missing	2017-09-01
CTRI/2017/10/010105	60	60	Not Applicable	Completed	Date Missing	2017-10-25
CTRI/2017/10/010127	45	45	Not Applicable	Completed	Date Missing	2004-08-12
CTRI/2018/04/013250	30	30	Not Applicable	Completed	Date Missing	2016-12-09
CTRI/2019/02/017848	66	66	Not Applicable	Not Yet Recruiting	Date Missing	2019-03-25
CTRI/2017/10/010045	24	24	Not Applicable	Completed	Date Missing	2014-12-02
CTRI/2017/10/010095	30	30	Not Applicable	Open to Recruitment	Date Missing	2017-01-01
CTRI/2018/03/012908	30	30	Not Applicable	Completed	Date Missing	2017-04-21
CTRI/2017/10/010227	20	20	Not Applicable	Open to Recruitment	Date Missing	2017-01-01
CTRI/2018/01/011340	30	30	Not Applicable	Completed	Date Missing	2017-04-03
CTRI/2017/11/010572	60	60	Not Applicable	Completed	Date Missing	2016-09-18
CTRI/2018/10/016053	512	512	Not Applicable	Completed	Date Missing	2018-12-08
CTRI/2018/03/012679	30	30	Not Applicable	Not Yet Recruiting	Date Missing	2018-03-23
CTRI/2017/11/010450	130	130	Not Applicable	Open to Recruitment	Date Missing	2017-12-01
CTRI/2017/11/010321	60	60	Not Applicable	Completed	Date Missing	2016-09-09
CTRI/2017/10/010099	30	30	Not Applicable	Not Yet Recruiting	Date Missing	2017-10-15
CTRI/2019/04/018860	116	116	Not Applicable	Completed	Date Missing	2017-12-27
CTRI/2017/10/010232	100	100	Not Applicable	Completed	Date Missing	2017-12-01
CTRI/2017/12/010951	327	327	Not Applicable	Closed to Recruitment of Participants	Date Missing	2018-01-22
CTRI/2017/12/010920	30	30	Not Applicable	Completed	Date Missing	2017-10-06
CTRI/2017/12/010845	40	40	Not Applicable	Open to Recruitment	Date Missing	2017-11-06
CTRI/2017/12/010843	45	45	Not Applicable	Open to Recruitment	Date Missing	2017-11-22
CTRI/2017/10/010163	94	94	Not Applicable	Completed	Date Missing	2017-11-09
CTRI/2018/09/015672	50	50	Not Applicable	Not Yet Recruiting	Date Missing	2018-09-22
CTRI/2018/05/013572	40	40	Not Applicable	Open to Recruitment	Date Missing	2018-05-02
CTRI/2017/10/010112	200	200	Not Applicable	Open to Recruitment	Date Missing	2018-01-10
CTRI/2017/12/010995	60	60	Not Applicable	Completed	Date Missing	2018-02-01
CTRI/2017/12/011006	60	60	Not Applicable	Not Yet Recruiting	Date Missing	2018-02-01
CTRI/2017/10/010214	800	800	Not Applicable	Completed	Date Missing	1998-03-02
CTRI/2017/11/010519	60	60	Not Applicable	Completed	Date Missing	2018-04-02
CTRI/2017/12/010994	30	30	Not Applicable	Not Yet Recruiting	Date Missing	2018-02-01
CTRI/2017/12/010974	60	60	Not Applicable	Completed	Date Missing	2018-02-01
CTRI/2017/11/010638	29	29	Not Applicable	Completed	Date Missing	2015-03-16
CTRI/2017/12/010929	60	60	Not Applicable	Not Yet Recruiting	Date Missing	2018-02-01
CTRI/2017/12/010957	60	60	Not Applicable	Not Yet Recruiting	Date Missing	2018-02-01
CTRI/2017/10/010272	268	268	Not Applicable	Not Yet Recruiting	Date Missing	2017-11-01
CTRI/2017/11/010381	10	10	Not Applicable	Completed	Date Missing	2017-11-10
CTRI/2017/11/010670	40	40	Not Applicable	Not Yet Recruiting	Date Missing	2018-01-02
CTRI/2017/12/010831	60	60	Not Applicable	Not Yet Recruiting	Date Missing	2018-04-01
CTRI/2018/04/013363	60	60	Not Applicable	Not Yet Recruiting	Date Missing	2018-05-15
CTRI/2017/11/010621	42	42	Not Applicable	Open to Recruitment	Date Missing	2017-05-02
CTRI/2019/08/020756	72	72	Not Applicable	Completed	Date Missing	2018-04-16
CTRI/2017/10/010259	90	90	Not Applicable	Open to Recruitment	Date Missing	2017-03-01
CTRI/2017/10/010265	20	20	Not Applicable	Completed	Date Missing	2017-03-01
CTRI/2017/12/010748	50	50	Not Applicable	Open to Recruitment	Date Missing	2017-03-08
CTRI/2017/11/010474	50	50	Not Applicable	Completed	Date Missing	2015-09-01
CTRI/2017/11/010387	120	120	Not Applicable	Completed	Date Missing	2017-11-13
CTRI/2018/01/011408	100	100	Not Applicable	Open to Recruitment	Date Missing	2017-08-15
CTRI/2017/11/010511	68	68	Not Applicable	Completed	Date Missing	2017-12-27
CTRI/2018/10/016131	60	60	Not Applicable	Open to Recruitment	Date Missing	2017-03-31
CTRI/2018/01/011176	316	316	Not Applicable	Closed to Recruitment of Participants	Date Missing	2018-01-11
CTRI/2017/12/010973	70	70	Not Applicable	Open to Recruitment	Date Missing	2017-06-05
CTRI/2017/11/010427	314	314	Not Applicable	Closed to Recruitment of Participants	Date Missing	2017-11-20
CTRI/2018/03/012715	60	60	Not Applicable	Not Yet Recruiting	Date Missing	2018-04-02
CTRI/2018/04/013243	96	96	Not Applicable	Completed	Date Missing	2016-04-01
CTRI/2018/04/013460	36	36	Not Applicable	Completed	Date Missing	2017-03-28
CTRI/2017/11/010651	110	110	Not Applicable	Closed to Recruitment of Participants	Date Missing	2017-03-01
CTRI/2018/01/011421	30	30	Not Applicable	Not Yet Recruiting	Date Missing	2018-01-22
CTRI/2018/02/011962	100	100	Not Applicable	Completed	Date Missing	2018-02-28
CTRI/2018/07/014832	40	40	Not Applicable	Open to Recruitment	Date Missing	2018-01-20
CTRI/2018/01/011567	100	100	Not Applicable	Not Yet Recruiting	Date Missing	2018-03-01
CTRI/2018/03/012784	298	298	Not Applicable	Not Yet Recruiting	Date Missing	2018-04-02
CTRI/2017/11/010547	100	100	Not Applicable	Open to Recruitment	Date Missing	2013-10-12
CTRI/2018/04/013164	10	10	Not Applicable	Open to Recruitment	Date Missing	2017-11-30
CTRI/2018/03/012577	240	240	Not Applicable	Completed	Date Missing	2018-03-19
CTRI/2017/11/010650	60	60	Not Applicable	Not Yet Recruiting	Date Missing	2018-01-01
CTRI/2018/01/011643	200	200	Not Applicable	Closed to Recruitment of Participants	Date Missing	2018-05-01
CTRI/2017/11/010435	150	150	Not Applicable	Completed	Date Missing	2000-11-01
CTRI/2018/01/011524	60	60	Not Applicable	Open to Recruitment	Date Missing	2018-02-15
CTRI/2017/11/010570	90	90	Not Applicable	Not Yet Recruiting	Date Missing	2017-11-27
CTRI/2018/05/014256	42	42	Not Applicable	Open to Recruitment	Date Missing	2018-06-05
CTRI/2017/11/010557	60	60	Not Applicable	Completed	Date Missing	2017-11-25
CTRI/2017/12/010769	30	30	Not Applicable	Not Yet Recruiting	Date Missing	2018-03-05
CTRI/2018/02/011946	30	30	Not Applicable	Open to Recruitment	Date Missing	2017-08-30
CTRI/2017/11/010615	60	60	Not Applicable	Completed	Date Missing	2018-03-01
CTRI/2017/11/010585	60	60	Not Applicable	Not Yet Recruiting	Date Missing	2018-04-02
CTRI/2018/03/012292	60	60	Not Applicable	Completed	Date Missing	2017-12-15
CTRI/2017/11/010658	110	110	Not Applicable	Completed	Date Missing	2018-12-01
CTRI/2018/01/011098	30	30	Not Applicable	Not Yet Recruiting	Date Missing	2017-10-10
CTRI/2019/06/019760	60	60	Not Applicable	Completed	Date Missing	2018-11-01
CTRI/2018/02/011826	60	60	Not Applicable	Not Yet Recruiting	Date Missing	2018-04-16
CTRI/2018/01/011093	60	60	Not Applicable	Completed	Date Missing	2018-01-08
CTRI/2018/03/012887	30	30	Not Applicable	Completed	Date Missing	2017-05-30
CTRI/2018/03/012490	212	212	Not Applicable	Completed	Date Missing	2017-05-30
CTRI/2017/11/010493	50	50	Not Applicable	Completed	Date Missing	2017-11-20
CTRI/2019/04/018780	60	60	Not Applicable	Not Yet Recruiting	Date Missing	2019-05-01
CTRI/2018/01/011383	60	60	Not Applicable	Completed	Date Missing	2018-01-31
CTRI/2018/02/012206	100	100	Not Applicable	Completed	Date Missing	2018-03-15
CTRI/2017/11/010574	180	180	Not Applicable	Completed	Date Missing	2017-12-22
CTRI/2017/11/010541	287	287	Not Applicable	Completed	Date Missing	1999-09-15
CTRI/2019/01/016863	60	60	Not Applicable	Completed	Date Missing	2019-02-11
CTRI/2017/11/010560	358	358	Not Applicable	Completed	Date Missing	2017-12-13
CTRI/2018/01/011271	30	30	Not Applicable	Open to Recruitment	Date Missing	2017-06-30
CTRI/2018/07/015143	42	42	Not Applicable	Completed	Date Missing	2018-07-31
CTRI/2018/02/011774	30	30	Not Applicable	Not Yet Recruiting	Date Missing	2018-04-02
CTRI/2017/11/010659	30	30	Not Applicable	Not Yet Recruiting	Date Missing	2018-04-02
CTRI/2017/12/010986	60	60	Not Applicable	Completed	Date Missing	2018-01-01
CTRI/2017/12/010966	30	30	Not Applicable	Completed	Date Missing	2013-01-02
CTRI/2018/02/011789	40	40	Not Applicable	Completed	Date Missing	2017-08-17
CTRI/2017/11/010716	264	264	Not Applicable	Closed to Recruitment of Participants	Date Missing	2018-02-01
CTRI/2017/12/010775	60	60	Not Applicable	Not Yet Recruiting	Date Missing	2018-03-01
CTRI/2017/11/010645	600	600	Not Applicable	Completed	Date Missing	2017-12-01
CTRI/2017/12/010844	50	50	Not Applicable	Completed	Date Missing	2016-11-23
CTRI/2017/11/010625	250	250	Not Applicable	Completed	Date Missing	2001-01-01
CTRI/2017/12/010884	40	40	Not Applicable	Open to Recruitment	Date Missing	2017-08-12
CTRI/2018/01/011227	30	30	Not Applicable	Completed	Date Missing	2017-07-20
CTRI/2018/01/011334	32	32	Not Applicable	Open to Recruitment	Date Missing	2017-09-25
CTRI/2020/03/024175	20	20	Not Applicable	Not Yet Recruiting	Date Missing	2020-03-24
CTRI/2017/12/010758	20	20	Not Applicable	Closed to Recruitment of Participants	Date Missing	2017-12-11
CTRI/2018/01/011523	76	76	Not Applicable	Open to Recruitment	Date Missing	2018-02-20
CTRI/2018/02/011767	25	25	Not Applicable	Completed	Date Missing	2018-02-11
CTRI/2017/12/010917	100	100	Not Applicable	Open to Recruitment	Date Missing	2018-01-01
CTRI/2017/12/010976	30	30	Not Applicable	Completed	Date Missing	2017-11-24
CTRI/2018/01/011568	20	20	Not Applicable	Open to Recruitment	Date Missing	2017-07-15
CTRI/2018/02/011721	30	30	Not Applicable	Completed	Date Missing	2018-11-20
CTRI/2017/12/011032	30	30	Not Applicable	Not Yet Recruiting	Date Missing	2018-02-24
CTRI/2018/03/012306	72	72	Not Applicable	Completed	Date Missing	2017-11-24
CTRI/2018/03/012303	90	90	Not Applicable	Closed to Recruitment of Participants	Date Missing	2017-11-27
CTRI/2018/01/011431	30	30	Not Applicable	Completed	Date Missing	2015-12-29
CTRI/2017/12/010866	30	30	Not Applicable	Not Yet Recruiting	Date Missing	2018-01-19
CTRI/2018/08/015524	1000	1000	Not Applicable	Not Yet Recruiting	Date Missing	2018-10-01
CTRI/2018/11/016359	600	600	Not Applicable	Open to Recruitment	Date Missing	2018-04-16
CTRI/2017/12/010932	30	30	Not Applicable	Completed	Date Missing	2017-12-27
CTRI/2017/11/010711	264	264	Not Applicable	Closed to Recruitment of Participants	Date Missing	2018-02-01
CTRI/2017/12/010912	30	30	Not Applicable	Not Yet Recruiting	Date Missing	2018-01-25
CTRI/2018/05/013926	66	66	Not Applicable	Not Yet Recruiting	Date Missing	2018-07-02
CTRI/2018/01/011148	40	40	Not Applicable	Not Yet Recruiting	Date Missing	2018-01-10
CTRI/2017/12/010830	38	38	Not Applicable	Open to Recruitment	Date Missing	2018-04-01
CTRI/2017/12/010842	30	30	Not Applicable	Not Yet Recruiting	Date Missing	2017-12-22
CTRI/2018/01/011289	30	30	Not Applicable	Completed	Date Missing	2018-01-18
CTRI/2018/01/011406	30	30	Not Applicable	Not Yet Recruiting	Date Missing	2018-02-22
CTRI/2017/12/010841	30	30	Not Applicable	Not Yet Recruiting	Date Missing	2018-01-01
CTRI/2017/12/010793	30	30	Not Applicable	Not Yet Recruiting	Date Missing	2018-02-14
CTRI/2017/11/010676	280	280	Not Applicable	Completed	Date Missing	2003-04-02
CTRI/2017/12/010915	30	30	Not Applicable	Not Yet Recruiting	Date Missing	2018-01-24
CTRI/2018/01/011280	30	30	Not Applicable	Not Yet Recruiting	Date Missing	2018-01-19
CTRI/2017/12/010749	84	84	Not Applicable	Open to Recruitment	Date Missing	2017-11-15
CTRI/2018/01/011317	30	30	Not Applicable	Not Yet Recruiting	Date Missing	2018-04-02
CTRI/2018/03/012274	1500	1500	Not Applicable	Open to Recruitment	Date Missing	2018-04-02
CTRI/2018/05/014323	12	12	Not Applicable	Completed	Date Missing	2007-11-04
CTRI/2018/03/012401	170	170	Not Applicable	Open to Recruitment	Date Missing	2017-11-13
CTRI/2017/12/010755	13	13	Not Applicable	Completed	Date Missing	2017-05-23
CTRI/2017/12/010794	45	45	Not Applicable	Not Yet Recruiting	Date Missing	2018-02-20
CTRI/2018/01/011571	30	30	Not Applicable	Not Yet Recruiting	Date Missing	2018-04-01
CTRI/2018/04/013263	30	30	Not Applicable	Open to Recruitment	Date Missing	2017-10-12
CTRI/2018/01/011650	24	24	Not Applicable	Not Yet Recruiting	Date Missing	2018-04-02
CTRI/2019/03/018254	30	30	Not Applicable	Not Yet Recruiting	Date Missing	2019-03-28
CTRI/2017/12/010859	12	12	Not Applicable	Not Yet Recruiting	Date Missing	2018-01-01
CTRI/2017/12/010770	117	117	Not Applicable	Completed	Date Missing	2017-09-04
CTRI/2018/01/011193	135	135	Not Applicable	Open to Recruitment	Date Missing	2018-06-01
CTRI/2017/12/010846	60	60	Not Applicable	Not Yet Recruiting	Date Missing	2018-02-12
CTRI/2017/12/010837	120	120	Not Applicable	Completed	Date Missing	2017-12-11
CTRI/2017/12/010909	30	30	Not Applicable	Not Yet Recruiting	Date Missing	2018-01-20
CTRI/2017/12/010847	30	30	Not Applicable	Not Yet Recruiting	Date Missing	2018-02-28
CTRI/2018/03/012376	30	30	Not Applicable	Completed	Date Missing	2017-08-21
CTRI/2017/12/010810	100	100	Not Applicable	Completed	Date Missing	2016-01-01
CTRI/2018/01/011100	102	102	Not Applicable	Completed	Date Missing	2016-12-01
CTRI/2017/12/011008	60	60	Not Applicable	Completed	Date Missing	2017-04-20
CTRI/2017/12/010786	300	300	Not Applicable	Completed	Date Missing	1999-10-01
CTRI/2017/12/010861	30	30	Not Applicable	Not Yet Recruiting	Date Missing	2018-02-15
CTRI/2018/01/011204	20	20	Not Applicable	Not Yet Recruiting	Date Missing	2018-04-02
CTRI/2017/12/010943	40	40	Not Applicable	Not Yet Recruiting	Date Missing	2018-01-01
CTRI/2017/12/011004	20	20	Not Applicable	Not Yet Recruiting	Date Missing	2017-12-29
CTRI/2018/02/012097	40	40	Not Applicable	Open to Recruitment	Date Missing	2017-09-05
CTRI/2018/02/012135	40	40	Not Applicable	Open to Recruitment	Date Missing	2017-09-05
CTRI/2018/03/012382	40	40	Not Applicable	Open to Recruitment	Date Missing	2017-09-05
CTRI/2018/02/012053	40	40	Not Applicable	Open to Recruitment	Date Missing	2017-10-05
CTRI/2017/12/010914	60	60	Not Applicable	Not Yet Recruiting	Date Missing	2017-12-29
CTRI/2017/12/010907	24	24	Not Applicable	Completed	Date Missing	2012-03-22
CTRI/2017/12/010803	342	342	Not Applicable	Suspended	Date Missing	2017-12-15
CTRI/2017/12/010869	122	122	Not Applicable	Completed	Date Missing	2015-12-01
CTRI/2017/12/010864	183	183	Not Applicable	Completed	Date Missing	2017-04-06
CTRI/2017/12/010991	30	30	Not Applicable	Completed	Date Missing	2018-01-15
CTRI/2018/03/012333	40	40	Not Applicable	Open to Recruitment	Date Missing	2017-09-05
CTRI/2018/02/012040	40	40	Not Applicable	Open to Recruitment	Date Missing	2017-09-05
CTRI/2017/12/010880	20	20	Not Applicable	Not Yet Recruiting	Date Missing	2018-02-12
CTRI/2018/03/012340	30	30	Not Applicable	Not Yet Recruiting	Date Missing	2018-03-22
CTRI/2018/03/012861	40	40	Not Applicable	Open to Recruitment	Date Missing	2017-08-03
CTRI/2018/01/011542	195	195	Not Applicable	Open to Recruitment	Date Missing	2018-02-12
CTRI/2017/12/011018	30	30	Not Applicable	Not Yet Recruiting	Date Missing	2018-02-15
CTRI/2017/12/010863	30	30	Not Applicable	Not Yet Recruiting	Date Missing	2018-02-15
CTRI/2018/02/012136	60	60	Not Applicable	Not Yet Recruiting	Date Missing	2018-03-01
CTRI/2018/01/011195	30	30	Not Applicable	Not Yet Recruiting	Date Missing	2018-01-15
CTRI/2018/05/014166	180	180	Not Applicable	Open to Recruitment	Date Missing	2018-06-01
CTRI/2018/01/011142	40	40	Not Applicable	Completed	Date Missing	2017-02-06
CTRI/2018/01/011649	82	82	Not Applicable	Not Yet Recruiting	Date Missing	2018-04-02
CTRI/2018/01/011109	624	624	Not Applicable	Completed	Date Missing	2018-01-25
CTRI/2018/01/011642	30	30	Not Applicable	Not Yet Recruiting	Date Missing	2018-02-15
CTRI/2018/01/011440	30	30	Not Applicable	Not Yet Recruiting	Date Missing	2018-02-15
CTRI/2018/03/012351	40	40	Not Applicable	Open to Recruitment	Date Missing	2017-09-05
CTRI/2018/06/014388	150	150	Not Applicable	Open to Recruitment	Date Missing	2018-08-01
CTRI/2018/01/011104	200	200	Not Applicable	Completed	Date Missing	2016-11-29
CTRI/2018/01/011199	30	30	Not Applicable	Not Yet Recruiting	Date Missing	2018-01-25
CTRI/2018/03/012548	40	40	Not Applicable	Open to Recruitment	Date Missing	2017-09-05
CTRI/2018/03/012858	40	40	Not Applicable	Open to Recruitment	Date Missing	2017-09-05
CTRI/2018/01/011430	120	120	Not Applicable	Open to Recruitment	Date Missing	2017-04-03
CTRI/2018/01/011166	60	60	Not Applicable	Not Yet Recruiting	Date Missing	2018-04-02
CTRI/2018/04/013030	46	46	Not Applicable	Completed	Date Missing	2017-05-30
CTRI/2018/01/011541	30	30	Not Applicable	Completed	Date Missing	2018-02-07
CTRI/2017/12/010998	60	60	Not Applicable	Completed	Date Missing	2018-02-01
CTRI/2018/04/013091	240	240	Not Applicable	Completed	Date Missing	2018-04-12
CTRI/2018/01/011175	60	60	Not Applicable	Completed	Date Missing	2018-02-02
CTRI/2019/09/021013	60	60	Not Applicable	Completed	Date Missing	2016-02-11
CTRI/2018/05/013573	34	34	Not Applicable	Open to Recruitment	Date Missing	2016-06-29
CTRI/2018/02/012112	30	30	Not Applicable	Completed	Date Missing	2018-01-24
CTRI/2018/02/012220	60	60	Not Applicable	Not Yet Recruiting	Date Missing	2018-03-01
CTRI/2018/01/011154	40	40	Not Applicable	Not Yet Recruiting	Date Missing	2018-01-15
CTRI/2019/10/021639	60	60	Not Applicable	Completed	Date Missing	2018-04-16
CTRI/2017/12/011017	399	399	Not Applicable	Not Yet Recruiting	Date Missing	2018-01-30
CTRI/2018/01/011601	15	15	Not Applicable	Not Yet Recruiting	Date Missing	2018-02-05
CTRI/2017/12/010916	100	100	Not Applicable	Not Yet Recruiting	Date Missing	2018-02-01
CTRI/2018/01/011268	80	80	Not Applicable	Open to Recruitment	Date Missing	2018-01-31
CTRI/2018/03/012526	80	80	Not Applicable	Completed	Date Missing	2018-04-16
CTRI/2018/01/011619	40	40	Not Applicable	Completed	Date Missing	2018-01-17
CTRI/2018/01/011603	40	40	Not Applicable	Not Yet Recruiting	Date Missing	2018-02-08
CTRI/2018/01/011106	60	60	Not Applicable	Not Yet Recruiting	Date Missing	2018-01-05
CTRI/2018/01/011211	40	40	Not Applicable	Completed	Date Missing	2014-12-31
CTRI/2018/02/011916	40	40	Not Applicable	Completed	Date Missing	2017-08-18
CTRI/2017/12/010979	100	100	Not Applicable	Not Yet Recruiting	Date Missing	2018-01-31
CTRI/2018/01/011184	30	30	Not Applicable	Not Yet Recruiting	Date Missing	2018-01-19
CTRI/2018/01/011132	60	60	Not Applicable	Open to Recruitment	Date Missing	2016-02-01
CTRI/2018/01/011378	40	40	Not Applicable	Not Yet Recruiting	Date Missing	2018-01-16
CTRI/2017/12/011000	284	284	Not Applicable	Not Yet Recruiting	Date Missing	2017-12-29
CTRI/2019/04/018509	60	60	Not Applicable	Open to Recruitment	Date Missing	2019-04-22
CTRI/2018/01/011153	24	24	Not Applicable	Completed	Date Missing	2018-02-01
CTRI/2017/12/011027	35	35	Not Applicable	Completed	Date Missing	2011-05-31
CTRI/2018/01/011595	100	100	Not Applicable	Open to Recruitment	Date Missing	2018-02-01
CTRI/2018/03/012738	60	60	Not Applicable	Completed	Date Missing	2017-09-26
CTRI/2018/02/011707	6	6	Not Applicable	Completed	Date Missing	2018-02-05
CTRI/2018/12/016672	480	480	Not Applicable	Not Yet Recruiting	Date Missing	2019-04-01
CTRI/2017/12/011021	30	30	Not Applicable	Not Yet Recruiting	Date Missing	2018-08-20
CTRI/2018/02/011860	40	40	Not Applicable	Completed	Date Missing	2017-12-22
CTRI/2018/05/014204	40	40	Not Applicable	Closed to Recruitment of Participants	Date Missing	2016-12-05
CTRI/2017/12/011016	112	112	Not Applicable	Completed	Date Missing	2018-01-28
CTRI/2017/12/011035	46	46	Not Applicable	Not Yet Recruiting	Date Missing	2018-01-01
CTRI/2018/04/013331	200	200	Not Applicable	Not Yet Recruiting	Date Missing	2018-07-01
CTRI/2018/01/011316	20	20	Not Applicable	Completed	Date Missing	2016-03-10
CTRI/2018/01/011123	120	120	Not Applicable	Open to Recruitment	Date Missing	2018-02-01
CTRI/2018/01/011565	40	40	Not Applicable	Closed to Recruitment of Participants	Date Missing	2016-11-15
CTRI/2018/02/012195	30	30	Not Applicable	Open to Recruitment	Date Missing	2017-06-13
CTRI/2018/05/013748	60	60	Not Applicable	Not Yet Recruiting	Date Missing	2018-05-30
CTRI/2018/01/011555	98	98	Not Applicable	Completed	Date Missing	2018-02-10
CTRI/2018/01/011129	60	60	Not Applicable	Completed	Date Missing	2014-11-28
CTRI/2018/02/012180	60	60	Not Applicable	Completed	Date Missing	2012-04-27
CTRI/2018/01/011120	60	60	Not Applicable	Not Yet Recruiting	Date Missing	2018-01-08
CTRI/2018/01/011151	60	60	Not Applicable	Not Yet Recruiting	Date Missing	2018-01-08
CTRI/2018/01/011405	115	115	Not Applicable	Completed	Date Missing	2011-08-01
CTRI/2018/01/011145	70	70	Not Applicable	Completed	Date Missing	2009-07-15
CTRI/2018/01/011543	40	40	Not Applicable	Not Yet Recruiting	Date Missing	2018-03-01
CTRI/2018/02/012153	40	40	Not Applicable	Open to Recruitment	Date Missing	2018-03-15
CTRI/2018/01/011580	40	40	Not Applicable	Not Yet Recruiting	Date Missing	2018-01-29
CTRI/2018/03/012751	40	40	Not Applicable	Completed	Date Missing	2016-10-10
CTRI/2018/01/011319	60	60	Not Applicable	Not Yet Recruiting	Date Missing	2018-01-15
CTRI/2018/01/011152	60	60	Not Applicable	Completed	Date Missing	2018-01-12
CTRI/2018/06/014576	90	90	Not Applicable	Completed	Date Missing	2017-12-27
CTRI/2018/02/012203	60	60	Not Applicable	Completed	Date Missing	2016-06-03
CTRI/2018/03/012894	30	30	Not Applicable	Completed	Date Missing	2019-03-28
CTRI/2018/05/013624	36	36	Not Applicable	Open to Recruitment	Date Missing	2017-10-14
CTRI/2018/04/013112	50	50	Not Applicable	Not Yet Recruiting	Date Missing	2018-04-15
CTRI/2018/05/014168	60	60	Not Applicable	Completed	Date Missing	2018-06-01
CTRI/2018/01/011531	40	40	Not Applicable	Not Yet Recruiting	Date Missing	2018-02-01
CTRI/2018/02/011846	160	160	Not Applicable	Not Yet Recruiting	Date Missing	2018-03-01
CTRI/2018/02/011808	200	200	Not Applicable	Closed to Recruitment of Participants	Date Missing	2017-12-16
CTRI/2018/01/011214	50	50	Not Applicable	Completed	Date Missing	2017-03-21
CTRI/2018/02/011734	28	28	Not Applicable	Not Yet Recruiting	Date Missing	2018-03-01
CTRI/2018/01/011488	15	15	Not Applicable	Completed	Date Missing	2017-02-04
CTRI/2018/01/011251	270	270	Not Applicable	Completed	Date Missing	2001-07-16
CTRI/2018/02/011875	30	30	Not Applicable	Closed to Recruitment of Participants	Date Missing	2018-03-15
CTRI/2018/03/012541	30	30	Not Applicable	Open to Recruitment	Date Missing	2017-11-30
CTRI/2018/01/011213	60	60	Not Applicable	Not Yet Recruiting	Date Missing	2018-01-30
CTRI/2018/01/011537	100	100	Not Applicable	Not Yet Recruiting	Date Missing	2018-01-30
CTRI/2018/01/011499	30	30	Not Applicable	Not Yet Recruiting	Date Missing	2018-02-28
CTRI/2018/01/011583	30	30	Not Applicable	Not Yet Recruiting	Date Missing	2018-02-01
CTRI/2018/02/011931	40	40	Not Applicable	Not Yet Recruiting	Date Missing	2018-02-19
CTRI/2018/01/011538	46	46	Not Applicable	Not Yet Recruiting	Date Missing	2018-02-01
CTRI/2018/02/011815	30	30	Not Applicable	Not Yet Recruiting	Date Missing	2018-02-10
CTRI/2018/03/012381	30	30	Not Applicable	Open to Recruitment	Date Missing	2018-01-05
CTRI/2018/04/013041	30	30	Not Applicable	Not Yet Recruiting	Date Missing	2018-04-15
CTRI/2019/06/019561	30	30	Not Applicable	Not Yet Recruiting	Date Missing	2019-06-17
CTRI/2018/01/011229	42	42	Not Applicable	Completed	Date Missing	2011-06-15
CTRI/2018/01/011644	160	160	Not Applicable	Not Yet Recruiting	Date Missing	2018-04-02
CTRI/2018/03/012362	30	30	Not Applicable	Not Yet Recruiting	Date Missing	2018-09-06
CTRI/2018/02/011984	60	60	Not Applicable	Open to Recruitment	Date Missing	2017-11-30
CTRI/2018/01/011436	48	48	Not Applicable	Completed	Date Missing	2017-05-30
CTRI/2018/03/012505	40	40	Not Applicable	Open to Recruitment	Date Missing	2018-01-05
CTRI/2018/03/012768	40	40	Not Applicable	Open to Recruitment	Date Missing	2018-01-09
CTRI/2018/01/011292	50	50	Not Applicable	Open to Recruitment	Date Missing	2017-12-25
CTRI/2018/04/013059	40	40	Not Applicable	Closed to Recruitment of Participants	Date Missing	2016-10-21
CTRI/2018/03/012767	40	40	Not Applicable	Open to Recruitment	Date Missing	2018-01-06
CTRI/2018/01/011260	60	60	Not Applicable	Completed	Date Missing	2017-08-24
CTRI/2018/03/012379	40	40	Not Applicable	Open to Recruitment	Date Missing	2018-01-05
CTRI/2018/01/011557	500	500	Not Applicable	Not Yet Recruiting	Date Missing	2018-02-15
CTRI/2018/02/011874	40	40	Not Applicable	Not Yet Recruiting	Date Missing	2018-03-15
CTRI/2018/01/011454	35	35	Not Applicable	Completed	Date Missing	2015-01-31
CTRI/2018/01/011468	40	40	Not Applicable	Not Yet Recruiting	Date Missing	2018-01-25
CTRI/2018/02/011708	126	126	Not Applicable	Not Yet Recruiting	Date Missing	2018-02-05
CTRI/2018/01/011633	40	40	Not Applicable	Not Yet Recruiting	Date Missing	2018-02-15
CTRI/2019/05/019077	640	640	Not Applicable	Completed	Date Missing	2015-07-20
CTRI/2018/01/011368	300	300	Not Applicable	Completed	Date Missing	2002-06-04
CTRI/2018/01/011609	30	30	Not Applicable	Completed	Date Missing	2017-07-11
CTRI/2018/05/013808	240	240	Not Applicable	Not Yet Recruiting	Date Missing	2018-05-15
CTRI/2018/02/011694	25	25	Not Applicable	Completed	Date Missing	2017-03-16
CTRI/2018/03/012878	124	124	Not Applicable	Completed	Date Missing	2018-04-02
CTRI/2018/05/014319	49	49	Not Applicable	Completed	Date Missing	2011-04-15
CTRI/2018/01/011418	200	200	Not Applicable	Completed	Date Missing	2018-03-01
CTRI/2019/01/016972	150	150	Not Applicable	Not Yet Recruiting	Date Missing	2019-01-23
CTRI/2018/02/011990	60	60	Not Applicable	Not Yet Recruiting	Date Missing	2018-05-14
CTRI/2018/01/011495	36	36	Not Applicable	Completed	Date Missing	2017-02-10
CTRI/2018/03/012712	40	40	Not Applicable	Not Yet Recruiting	Date Missing	2018-03-31
CTRI/2018/05/013693	250	250	Not Applicable	Completed	Date Missing	2018-05-21
CTRI/2018/05/014120	10	10	Not Applicable	Not Yet Recruiting	Date Missing	2018-05-28
[truncated: 3,582 more rows]

## Sheet: 473_Multinational trials
S6.3 File. Unambiguously Multinational trials.
CTRI Number	Total Sample Size	Sample Size from India	Recruitment Status_Global	Recruitment Status_India	Date of first enrollment_Global	Date of first enrollment_India
CTRI/2013/02/003343	1300	112	Open to Recruitment	Completed	2008-12-23	2009-04-23
CTRI/2014/08/004922	171	60	Open to Recruitment	Closed to Recruitment of Participants	2009-08-25	2009-08-12
CTRI/2018/02/011794	420	50	Completed	Completed	2009-04-02	2009-03-02
CTRI/2017/12/010935	250	50	Completed	Completed	2016-04-29	2018-01-03
CTRI/2013/03/003470	40	20	Completed	Completed	2011-04-01	2012-01-11
CTRI/2013/04/003545	192	25	Open to Recruitment	Open to Recruitment	2000-01-01	2011-02-25
CTRI/2013/10/004082	94	6	Closed to Recruitment of Participants	Closed to Recruitment of Participants	2012-12-20	2013-10-22
CTRI/2013/09/003977	2100	549	Open to Recruitment	Closed to Recruitment of Participants	2006-05-09	2006-08-31
CTRI/2013/01/003328	545	75	Open to Recruitment	Not Yet Recruiting	2012-06-21	2013-06-07
CTRI/2013/01/003301	654	120	Open to Recruitment	Not Yet Recruiting	2012-07-20	2013-08-15
CTRI/2018/04/013128	600	25	Closed to Recruitment of Participants	Closed to Recruitment of Participants	2012-01-02	2012-09-20
CTRI/2013/07/003838	50	40	Completed	Completed	2014-02-20	2014-02-20
CTRI/2014/03/004497	8200	1000	Completed	Completed	2011-10-01	2014-04-01
CTRI/2013/06/003774	425	50	Open to Recruitment	Not Yet Recruiting	2011-10-13	2013-07-15
CTRI/2013/09/003994	100	40	Completed	Completed	2012-12-06	2013-10-10
CTRI/2013/09/003953	18	6	Closed to Recruitment of Participants	Closed to Recruitment of Participants	2013-06-04	2013-09-09
CTRI/2013/01/003296	616	100	Open to Recruitment	Open to Recruitment	2012-07-30	2013-03-31
CTRI/2013/01/003294	275	75	Open to Recruitment	Not Yet Recruiting	2011-12-19	2013-02-15
CTRI/2013/09/003995	800	120	Completed	Completed	2012-10-31	2013-12-26
CTRI/2013/09/003958	100	15	Closed to Recruitment of Participants	Completed	2013-03-15	2015-02-17
CTRI/2013/01/003290	759	20	Completed	Completed	2012-07-02	2013-01-31
CTRI/2013/09/003999	432	108	Open to Recruitment	Open to Recruitment	2012-10-30	2013-03-10
CTRI/2014/04/004551	1841	38	Completed	Completed	2013-02-15	2014-04-24
CTRI/2013/02/003347	138	83	Completed	Completed	2012-12-17	2013-02-07
CTRI/2013/09/003992	275	75	Open to Recruitment	Not Yet Recruiting	2012-04-23	2014-02-15
CTRI/2013/06/003778	342	30	Open to Recruitment	Suspended	2011-01-20	2013-01-28
CTRI/2014/06/004669	168	25	Completed	Completed	2013-04-29	2014-06-16
CTRI/2015/07/005984	3200	250	Completed	Completed	2013-01-10	2015-08-24
CTRI/2013/04/003580	152	25	Completed	Closed to Recruitment of Participants	2012-01-23	2013-05-05
CTRI/2014/01/004365	3332	600	Completed	Completed	2013-07-15	2014-02-18
CTRI/2014/02/004387	18000	1800	Completed	Completed	2012-10-01	2014-02-15
CTRI/2014/03/004444	300	25	Completed	Completed	2013-02-27	2014-03-20
CTRI/2013/05/003640	1000	160	Open to Recruitment	Not Yet Recruiting	2011-09-15	2013-09-01
CTRI/2013/07/003823	100	1	Completed	Completed	2011-04-12	2013-05-09
CTRI/2013/11/004124	100	30	Completed	Completed	2007-03-23	2008-10-30
CTRI/2013/06/003748	100	30	Completed	Completed	2006-10-02	2008-10-27
CTRI/2013/09/004012	2800	225	Closed to Recruitment of Participants	Closed to Recruitment of Participants	2010-08-25	2009-09-28
CTRI/2014/08/004837	148	24	Completed	Completed	2011-08-01	2014-09-10
CTRI/2014/04/004546	150	30	Completed	Completed	2013-08-19	2014-05-15
CTRI/2014/01/004285	676	67	Completed	Completed	2013-09-30	2014-01-06
CTRI/2014/01/004298	660	35	Closed to Recruitment of Participants	Closed to Recruitment of Participants	2013-02-25	2014-02-20
CTRI/2014/07/004753	348	30	Closed to Recruitment of Participants	Closed to Recruitment of Participants	2013-07-09	2014-08-30
CTRI/2014/02/004395	470	60	Completed	Completed	2013-09-25	2014-02-28
CTRI/2014/01/004289	218	66	Completed	Completed	2013-10-01	2014-01-06
CTRI/2014/05/004626	1200	250	Completed	Completed	2013-12-02	2014-05-27
CTRI/2014/07/004743	336	84	Completed	Completed	2013-05-28	2014-08-30
CTRI/2014/05/004622	1600	100	Closed to Recruitment of Participants	Closed to Recruitment of Participants	2013-04-13	2014-06-19
CTRI/2013/10/004048	192	15	Open to Recruitment	Closed to Recruitment of Participants	2012-09-13	2018-02-28
CTRI/2014/06/004700	128	20	Completed	Completed	2014-03-26	2014-07-30
CTRI/2014/07/004764	840	100	Completed	Completed	2014-10-28	2015-08-08
CTRI/2013/12/004212	660	66	Closed to Recruitment of Participants	Closed to Recruitment of Participants	2012-12-12	2014-01-15
CTRI/2013/12/004211	550	56	Closed to Recruitment of Participants	Closed to Recruitment of Participants	2012-11-19	2014-01-15
CTRI/2014/09/004975	104	16	Closed to Recruitment of Participants	Closed to Recruitment of Participants	2014-03-25	2014-09-05
CTRI/2014/01/004324	27500	1200	Completed	Completed	2013-02-07	2014-04-25
CTRI/2015/01/005445	780	50	Open to Recruitment	Not Yet Recruiting	2014-01-31	2015-02-18
CTRI/2016/06/006980	670	150	Open to Recruitment	Open to Recruitment	2015-04-01	2015-04-16
CTRI/2015/01/005461	500	21	Closed to Recruitment of Participants	Closed to Recruitment of Participants	2013-08-01	2015-01-27
CTRI/2014/07/004726	120	45	Completed	Completed	2013-08-20	2014-08-08
CTRI/2014/01/004317	390	240	Completed	Completed	2013-09-09	2014-01-24
CTRI/2014/01/004329	864	410	Completed	Completed	2013-09-02	2014-02-20
CTRI/2014/03/004505	7500	350	Completed	Completed	2013-11-04	2014-03-27
CTRI/2014/08/004872	17150	200	Closed to Recruitment of Participants	Closed to Recruitment of Participants	2013-04-25	2014-10-16
CTRI/2014/08/004896	300	70	Open to Recruitment	Open to Recruitment	2013-06-07	2014-09-25
CTRI/2014/08/004891	187	30	Completed	Completed	2013-09-16	2014-08-29
CTRI/2014/12/005274	252	30	Completed	Completed	2013-11-15	2014-08-08
CTRI/2014/10/005079	475	80	Open to Recruitment	Open to Recruitment	2013-09-16	2014-10-28
CTRI/2014/04/004533	36	20	Not Yet Recruiting	Not Yet Recruiting	2014-04-15	2014-04-15
CTRI/2014/09/005075	64	16	Closed to Recruitment of Participants	Closed to Recruitment of Participants	2012-04-25	2015-01-15
CTRI/2014/09/005033	1047	175	Completed	Completed	2014-08-04	2014-09-22
CTRI/2014/09/005074	24	8	Closed to Recruitment of Participants	Closed to Recruitment of Participants	2014-11-01	2014-11-04
CTRI/2014/07/004742	308	60	Completed	Completed	2013-03-15	2014-07-09
CTRI/2014/07/004760	644	75	Completed	Completed	2013-12-16	2014-07-29
CTRI/2014/10/005146	900	79	Closed to Recruitment of Participants	Closed to Recruitment of Participants	2007-06-16	2008-10-16
CTRI/2014/09/005065	250	10	Closed to Recruitment of Participants	Closed to Recruitment of Participants	2014-07-30	2015-01-28
CTRI/2014/07/004736	2671	93	Open to Recruitment	Open to Recruitment	2013-06-27	2014-07-17
CTRI/2014/11/005208	532	92	Closed to Recruitment of Participants	Closed to Recruitment of Participants	2014-06-10	2015-01-14
CTRI/2014/07/004786	690	65	Closed to Recruitment of Participants	Closed to Recruitment of Participants	2014-02-25	2014-08-01
CTRI/2014/10/005122	610	60	Closed to Recruitment of Participants	Closed to Recruitment of Participants	2012-07-26	2014-11-06
CTRI/2014/10/005123	858	110	Completed	Completed	2013-09-11	2015-10-01
CTRI/2014/08/004907	350	80	Closed to Recruitment of Participants	Completed	2013-10-30	2014-09-03
CTRI/2014/08/004868	100	40	Completed	Completed	2014-09-01	2014-08-25
CTRI/2014/10/005095	200	30	Closed to Recruitment of Participants	Closed to Recruitment of Participants	2010-10-01	2014-10-27
CTRI/2014/09/004959	250	100	Open to Recruitment	Open to Recruitment	2013-07-01	2014-09-19
CTRI/2014/09/004965	806	140	Completed	Completed	2014-04-18	2014-10-27
CTRI/2015/02/005579	132	20	Completed	Completed	2014-10-15	2015-03-30
CTRI/2015/01/005458	280	20	Completed	Completed	2014-11-04	2015-02-04
CTRI/2014/12/005272	300	200	Completed	Completed	2013-06-15	2014-12-18
CTRI/2015/05/005798	22	12	Closed to Recruitment of Participants	Closed to Recruitment of Participants	2016-08-02	2016-08-02
CTRI/2014/12/005334	600	100	Open to Recruitment	Open to Recruitment	2014-05-05	2014-12-12
CTRI/2015/03/005597	7800	200	Completed	Completed	2015-01-06	2015-03-23
CTRI/2015/02/005536	492	100	Closed to Recruitment of Participants	Closed to Recruitment of Participants	2014-12-05	2015-06-20
CTRI/2015/07/005991	660	30	Closed to Recruitment of Participants	Closed to Recruitment of Participants	2015-02-10	2015-08-03
CTRI/2015/03/005617	457	75	Closed to Recruitment of Participants	Closed to Recruitment of Participants	2012-12-14	2015-03-12
CTRI/2015/05/005805	1200	105	Open to Recruitment	Not Yet Recruiting	2014-11-12	2015-08-24
CTRI/2015/02/005545	358	40	Completed	Completed	2014-06-11	2015-02-18
CTRI/2015/09/006167	4900	499	Completed	Completed	2014-10-14	2015-09-23
CTRI/2015/03/005609	30	4	Completed	Completed	2012-06-25	2015-11-12
CTRI/2015/05/005794	2502	40	Completed	Completed	2014-08-08	2015-08-31
CTRI/2015/05/005811	394	35	Completed	Completed	2014-11-25	2015-05-29
CTRI/2015/07/005953	6	4	Closed to Recruitment of Participants	Closed to Recruitment of Participants	2015-07-15	2015-07-15
CTRI/2016/01/006513	300	42	Open to Recruitment	Completed	2015-12-30	2016-01-30
CTRI/2015/05/005763	6000	100	Closed to Recruitment of Participants	Closed to Recruitment of Participants	2014-12-10	2015-05-20
CTRI/2015/07/005955	17000	1200	Open to Recruitment	Not Yet Recruiting	2013-12-10	2015-07-15
CTRI/2015/07/005954	9000	1200	Open to Recruitment	Not Yet Recruiting	2013-12-12	2015-07-15
CTRI/2016/03/006738	19500	980	Open to Recruitment	Open to Recruitment	2015-02-02	2015-09-24
CTRI/2016/04/006852	990	160	Closed to Recruitment of Participants	Closed to Recruitment of Participants	2015-09-01	2016-04-25
CTRI/2015/07/006007	168	45	Completed	Completed	2013-04-03	2015-10-15
CTRI/2015/10/006265	550	80	Open to Recruitment	Open to Recruitment	2015-07-15	2015-11-01
CTRI/2016/03/006718	255	80	Closed to Recruitment of Participants	Closed to Recruitment of Participants	2015-01-13	2016-05-02
CTRI/2015/10/006238	4300	170	Completed	Completed	2014-05-10	2016-06-02
CTRI/2015/10/006260	550	80	Open to Recruitment	Open to Recruitment	2014-10-13	2015-11-01
CTRI/2017/07/009027	114	15	Open to Recruitment	Not Yet Recruiting	2014-12-15	2017-09-29
CTRI/2015/11/006373	100	13	Closed to Recruitment of Participants	Completed	2014-03-19	2016-01-02
CTRI/2016/07/007068	600	130	Completed	Completed	2016-07-21	2016-07-21
CTRI/2016/02/006643	136	55	Closed to Recruitment of Participants	Closed to Recruitment of Participants	2013-08-26	2016-03-15
CTRI/2015/08/006085	208	192	Open to Recruitment	Completed	2017-08-07	2015-08-15
CTRI/2016/06/007016	560	30	Closed to Recruitment of Participants	Closed to Recruitment of Participants	2015-07-23	2016-07-26
CTRI/2015/10/006315	152	60	Completed	Completed	2015-09-30	2015-10-01
CTRI/2015/12/006461	1425	100	Closed to Recruitment of Participants	Closed to Recruitment of Participants	2014-07-01	2016-01-06
CTRI/2015/12/006412	2600	200	Completed	Completed	2014-06-26	2016-01-04
CTRI/2015/12/006437	357	105	Completed	Completed	2016-01-04	2016-01-04
CTRI/2016/05/006966	1000	80	Closed to Recruitment of Participants	Closed to Recruitment of Participants	2016-01-11	2016-03-16
CTRI/2016/01/006522	798	80	Closed to Recruitment of Participants	Closed to Recruitment of Participants	2015-05-21	2016-02-22
CTRI/2016/05/006917	1196	130	Completed	Completed	2016-01-06	2016-05-11
CTRI/2015/12/006420	3700	200	Closed to Recruitment of Participants	Closed to Recruitment of Participants	2014-02-21	2015-12-14
CTRI/2015/11/006379	850	600	Completed	Not Yet Recruiting	2013-11-08	2015-12-02
CTRI/2016/09/007279	846	210	Closed to Recruitment of Participants	Closed to Recruitment of Participants	2015-12-03	2016-10-01
CTRI/2016/01/006493	174	12	Closed to Recruitment of Participants	Closed to Recruitment of Participants	2015-11-09	2016-02-01
CTRI/2016/09/007301	70	15	Closed to Recruitment of Participants	Closed to Recruitment of Participants	2016-03-03	2016-09-23
CTRI/2016/05/006899	500	100	Completed	Completed	2015-08-19	2016-05-16
CTRI/2016/06/007031	999	100	Completed	Completed	2016-05-04	2016-07-11
CTRI/2016/06/007059	2800	450	Closed to Recruitment of Participants	Closed to Recruitment of Participants	2015-12-29	2016-07-15
CTRI/2017/09/009699	216	150	Completed	Completed	2013-08-22	2015-04-10
CTRI/2016/02/006600	120	100	Completed	Completed	2016-02-09	2016-02-02
CTRI/2016/02/006632	120	100	Completed	Completed	2016-02-25	2016-02-18
CTRI/2016/08/007183	400	75	Completed	Completed	2012-02-21	2016-06-17
CTRI/2016/02/006617	520	30	Completed	Completed	2015-11-30	2016-03-01
CTRI/2016/06/007041	660	60	Open to Recruitment	Suspended	2015-07-21	2016-10-07
CTRI/2016/09/007293	150	5	Open to Recruitment	Not Yet Recruiting	2016-03-31	2016-11-30
CTRI/2016/09/007269	150	70	Completed	Completed	2015-11-24	2016-11-07
CTRI/2016/06/007062	3155	600	Closed to Recruitment of Participants	Closed to Recruitment of Participants	2015-12-08	2016-06-30
CTRI/2016/05/006969	30000	7100	Completed	Completed	2015-07-07	2016-06-01
CTRI/2016/08/007206	300	42	Open to Recruitment	Open to Recruitment	2016-08-30	2016-09-13
CTRI/2017/03/007985	750	150	Completed	Completed	2016-05-04	2017-03-07
CTRI/2018/02/011925	4700	150	Open to Recruitment	Open to Recruitment	2012-07-02	2017-08-24
CTRI/2016/05/006970	11920	4180	Completed	Completed	2016-03-25	2016-06-01
CTRI/2016/08/007169	760	23	Closed to Recruitment of Participants	Closed to Recruitment of Participants	2015-10-15	2016-08-19
CTRI/2016/07/007105	100	30	Closed to Recruitment of Participants	Closed to Recruitment of Participants	2015-10-07	2016-08-01
CTRI/2016/08/007204	800	60	Closed to Recruitment of Participants	Closed to Recruitment of Participants	2015-11-09	2016-08-19
CTRI/2016/11/007469	9920	2000	Open to Recruitment	Open to Recruitment	2015-10-08	2016-12-15
CTRI/2017/01/007695	450	45	Open to Recruitment	Open to Recruitment	2016-12-05	2017-01-18
CTRI/2017/02/007841	3176	200	Completed	Completed	2017-01-17	2017-03-15
CTRI/2016/07/007092	60	25	Open to Recruitment	Open to Recruitment	2015-12-24	2016-07-26
CTRI/2016/09/007268	600	80	Closed to Recruitment of Participants	Closed to Recruitment of Participants	2012-05-01	2016-09-14
CTRI/2017/07/009017	11500	1650	Open to Recruitment	Open to Recruitment	2017-08-17	2017-07-20
CTRI/2017/02/007805	200	160	Not Yet Recruiting	Not Yet Recruiting	2017-02-20	2017-02-20
CTRI/2016/08/007216	416	50	Completed	Completed	2016-05-23	2016-08-26
CTRI/2017/06/008867	4650	350	Closed to Recruitment of Participants	Closed to Recruitment of Participants	2016-12-09	2017-07-14
CTRI/2017/01/007628	4500	2250	Completed	Completed	2017-01-07	2017-01-07
CTRI/2017/04/008336	25	10	Open to Recruitment	Open to Recruitment	2017-04-17	2017-05-02
CTRI/2017/03/008181	900	120	Closed to Recruitment of Participants	Closed to Recruitment of Participants	2016-09-01	2017-04-04
CTRI/2017/03/008166	900	120	Closed to Recruitment of Participants	Closed to Recruitment of Participants	2016-09-01	2017-04-04
CTRI/2017/03/008063	426	140	Completed	Completed	2016-01-20	2016-11-28
CTRI/2017/06/008830	720	80	Closed to Recruitment of Participants	Closed to Recruitment of Participants	2017-01-02	2017-06-15
CTRI/2017/01/007696	668	50	Closed to Recruitment of Participants	Closed to Recruitment of Participants	2016-05-11	2017-08-02
CTRI/2017/09/009906	1000	100	Open to Recruitment	Open to Recruitment	2017-03-01	2017-10-16
CTRI/2016/12/007557	650	225	Completed	Completed	2017-01-16	2016-12-25
CTRI/2017/02/007912	180	75	Open to Recruitment	Open to Recruitment	2017-04-03	2017-04-03
CTRI/2017/11/010315	345	100	Completed	Suspended	2016-12-30	2017-12-01
CTRI/2017/07/009000	1000	200	Closed to Recruitment of Participants	Closed to Recruitment of Participants	2017-03-15	2017-04-30
CTRI/2017/01/007650	528	80	Completed	Completed	2016-09-20	2017-01-09
CTRI/2017/06/008898	50	12	Closed to Recruitment of Participants	Closed to Recruitment of Participants	2017-02-17	2017-07-17
CTRI/2017/07/009081	784	50	Closed to Recruitment of Participants	Closed to Recruitment of Participants	2017-03-15	2017-08-03
CTRI/2017/03/008004	120	80	Not Yet Recruiting	Not Yet Recruiting	2017-03-06	2017-03-06
CTRI/2017/01/007738	129	55	Open to Recruitment	Open to Recruitment	2016-09-12	2017-02-10
CTRI/2017/02/007787	136	116	Not Yet Recruiting	Not Yet Recruiting	2017-02-22	2017-02-15
CTRI/2017/04/008326	6120	620	Completed	Completed	2017-06-01	2017-06-01
CTRI/2017/03/008052	310	120	Completed	Completed	2016-12-16	2017-03-15
CTRI/2017/10/010015	880	120	Closed to Recruitment of Participants	Closed to Recruitment of Participants	2017-03-30	2017-10-26
CTRI/2017/09/009772	2500	100	Open to Recruitment	Open to Recruitment	2016-01-14	2017-06-09
CTRI/2017/07/008990	303	50	Completed	Completed	2017-03-03	2017-07-19
CTRI/2017/02/007966	4140	2800	Open to Recruitment	Open to Recruitment	2017-03-06	2017-03-02
CTRI/2017/03/008163	180	16	Closed to Recruitment of Participants	Closed to Recruitment of Participants	2016-12-21	2017-05-15
CTRI/2017/05/008517	1200	100	Open to Recruitment	Not Yet Recruiting	2016-06-18	2017-06-01
CTRI/2017/03/008185	1060	234	Open to Recruitment	Not Yet Recruiting	2017-01-24	2017-03-31
CTRI/2017/08/009311	3000	50	Closed to Recruitment of Participants	Closed to Recruitment of Participants	2016-11-30	2017-09-20
CTRI/2017/09/009687	160	20	Closed to Recruitment of Participants	Closed to Recruitment of Participants	2017-05-15	2017-09-15
CTRI/2017/06/008918	3000	144	Open to Recruitment	Open to Recruitment	2016-09-28	2017-07-03
CTRI/2017/06/008909	4500	177	Open to Recruitment	Open to Recruitment	2016-09-27	2017-07-05
CTRI/2017/04/008363	350	60	Closed to Recruitment of Participants	Closed to Recruitment of Participants	2014-08-12	2017-05-15
CTRI/2017/03/008277	136	116	Not Yet Recruiting	Not Yet Recruiting	2017-04-20	2017-04-17
CTRI/2017/04/008364	2625	60	Open to Recruitment	Completed	2014-09-15	2017-05-10
CTRI/2017/08/009478	1650	250	Closed to Recruitment of Participants	Closed to Recruitment of Participants	2017-04-19	2017-10-13
CTRI/2017/08/009474	1200	250	Closed to Recruitment of Participants	Closed to Recruitment of Participants	2017-04-24	2017-10-11
CTRI/2017/04/008421	110	80	Not Yet Recruiting	Not Yet Recruiting	2017-06-20	2017-06-20
CTRI/2017/08/009558	6500	200	Open to Recruitment	Open to Recruitment	2015-03-26	2017-08-07
CTRI/2017/05/008638	360	200	Completed	Completed	2017-01-11	2017-05-29
CTRI/2017/06/008758	282	60	Open to Recruitment	Not Yet Recruiting	2016-10-31	2017-06-19
CTRI/2017/08/009409	110	77	Closed to Recruitment of Participants	Closed to Recruitment of Participants	2017-02-28	2017-08-28
CTRI/2017/05/008721	22589	2309	Completed	Completed	2017-07-01	2017-07-01
CTRI/2017/10/010010	495	35	Completed	Closed to Recruitment of Participants	2017-08-25	2017-12-25
CTRI/2017/08/009207	7000	700	Closed to Recruitment of Participants	Closed to Recruitment of Participants	2017-02-08	2017-08-14
CTRI/2017/08/009196	1000	30	Closed to Recruitment of Participants	Closed to Recruitment of Participants	2016-11-30	2017-09-29
CTRI/2017/07/009035	308	50	Open to Recruitment	Not Yet Recruiting	2017-01-18	2017-07-19
CTRI/2017/09/009931	324	25	Closed to Recruitment of Participants	Closed to Recruitment of Participants	2017-07-01	2017-11-15
CTRI/2017/09/009732	2200	120	Closed to Recruitment of Participants	Closed to Recruitment of Participants	2017-06-15	2017-10-30
CTRI/2017/09/009821	8618	600	Open to Recruitment	Not Yet Recruiting	2015-11-10	2018-01-30
CTRI/2017/08/009304	800	60	Open to Recruitment	Open to Recruitment	2017-06-05	2017-08-30
CTRI/2017/08/009266	750	20	Closed to Recruitment of Participants	Closed to Recruitment of Participants	2016-12-29	2017-09-28
CTRI/2017/07/009172	10000	313	Closed to Recruitment of Participants	Closed to Recruitment of Participants	2017-04-19	2017-07-31
CTRI/2019/08/020642	243	37	Open to Recruitment	Open to Recruitment	2017-07-05	2019-08-09
CTRI/2017/09/009742	800	60	Open to Recruitment	Open to Recruitment	2017-06-05	2017-09-27
CTRI/2017/08/009312	750	250	Closed to Recruitment of Participants	Closed to Recruitment of Participants	2017-10-02	2017-10-02
CTRI/2017/11/010690	441	40	Closed to Recruitment of Participants	Closed to Recruitment of Participants	2017-07-25	2017-12-15
CTRI/2017/09/009734	4126	100	Open to Recruitment	Open to Recruitment	2017-04-04	2017-09-14
CTRI/2017/10/010252	240	20	Closed to Recruitment of Participants	Closed to Recruitment of Participants	2015-10-21	2017-11-15
CTRI/2017/09/009748	1320	200	Open to Recruitment	Open to Recruitment	2016-10-31	2017-10-06
CTRI/2017/08/009535	4000	600	Closed to Recruitment of Participants	Closed to Recruitment of Participants	2017-02-02	2017-09-11
CTRI/2017/09/009591	1199	60	Completed	Completed	2017-07-31	2017-09-07
CTRI/2017/08/009371	2850	150	Open to Recruitment	Open to Recruitment	2017-04-25	2017-08-21
CTRI/2018/06/014520	549	50	Open to Recruitment	Not Yet Recruiting	2017-11-02	2018-09-03
CTRI/2017/08/009477	1000	150	Open to Recruitment	Open to Recruitment	2017-03-17	2017-12-10
CTRI/2017/08/009475	1300	150	Open to Recruitment	Closed to Recruitment of Participants	2016-11-14	2017-10-04
CTRI/2017/09/009708	1000	150	Open to Recruitment	Closed to Recruitment of Participants	2017-02-23	2017-12-15
CTRI/2017/08/009450	670	120	Completed	Completed	2017-07-17	2017-10-20
CTRI/2017/07/009119	1200	450	Open to Recruitment	Open to Recruitment	2016-07-01	2017-08-01
CTRI/2017/08/009359	220	32	Closed to Recruitment of Participants	Closed to Recruitment of Participants	2017-12-05	2017-12-12
CTRI/2017/11/010561	364	60	Closed to Recruitment of Participants	Closed to Recruitment of Participants	2017-06-05	2018-04-02
CTRI/2017/10/010016	1462	60	Open to Recruitment	Not Yet Recruiting	2008-10-13	2017-11-02
CTRI/2018/06/014509	250	50	Closed to Recruitment of Participants	Closed to Recruitment of Participants	2018-01-11	2018-06-14
CTRI/2017/11/010555	1035	880	Completed	Completed	2018-01-07	2018-04-02
CTRI/2017/12/010783	130	40	Closed to Recruitment of Participants	Closed to Recruitment of Participants	2017-10-06	2018-04-06
CTRI/2017/09/009945	150	25	Open to Recruitment	Open to Recruitment	2017-08-10	2017-10-30
CTRI/2017/11/010582	218	50	Completed	Completed	2017-05-10	2017-10-01
CTRI/2017/09/009850	550	50	Completed	Completed	2017-08-24	2017-11-15
CTRI/2018/02/012091	576	77	Completed	Completed	2018-01-15	2018-03-30
CTRI/2018/12/016581	2800	200	Closed to Recruitment of Participants	Closed to Recruitment of Participants	2017-02-28	2018-10-17
CTRI/2018/02/012063	92	15	Closed to Recruitment of Participants	Closed to Recruitment of Participants	2017-01-25	2018-09-20
CTRI/2017/10/010017	3580	150	Closed to Recruitment of Participants	Closed to Recruitment of Participants	2017-07-12	2017-11-15
CTRI/2017/10/010233	12604	661	Open to Recruitment	Open to Recruitment	2016-12-22	2017-11-06
CTRI/2018/02/012059	880	300	Completed	Completed	2018-02-05	2018-04-24
CTRI/2018/01/011526	250	60	Open to Recruitment	Open to Recruitment	2017-07-06	2018-02-20
CTRI/2017/11/010647	150	110	Open to Recruitment	Open to Recruitment	2017-12-05	2017-12-05
CTRI/2018/07/014719	250	75	Closed to Recruitment of Participants	Closed to Recruitment of Participants	2017-10-30	2018-09-20
CTRI/2018/02/012119	22000	11000	Not Yet Recruiting	Open to Recruitment	2018-03-05	2018-01-15
CTRI/2017/12/011012	470	50	Completed	Completed	2017-06-01	2018-01-01
CTRI/2017/12/010751	72	10	Open to Recruitment	Not Yet Recruiting	2017-06-01	2017-12-11
CTRI/2018/01/011307	11000	329	Completed	Completed	2018-01-15	2018-01-15
CTRI/2018/03/012421	200	30	Open to Recruitment	Open to Recruitment	2017-09-05	2018-03-12
CTRI/2018/05/013954	150	2	Closed to Recruitment of Participants	Closed to Recruitment of Participants	2018-06-22	2018-10-11
CTRI/2018/01/011298	48	5	Open to Recruitment	Not Yet Recruiting	2018-03-05	2018-06-01
CTRI/2018/01/011183	2314	120	Closed to Recruitment of Participants	Closed to Recruitment of Participants	2017-03-21	2018-01-08
CTRI/2018/01/011249	274	45	Open to Recruitment	Open to Recruitment	2017-01-27	2018-01-30
CTRI/2018/01/011325	280	9	Closed to Recruitment of Participants	Closed to Recruitment of Participants	2017-05-12	2018-01-25
CTRI/2018/06/014392	1500	40	Open to Recruitment	Open to Recruitment	2018-02-01	2018-06-15
CTRI/2018/01/011353	1200	90	Closed to Recruitment of Participants	Closed to Recruitment of Participants	2017-10-11	2018-01-25
CTRI/2018/03/012529	400	25	Open to Recruitment	Not Yet Recruiting	2017-12-05	2018-08-01
CTRI/2018/02/011717	195	40	Open to Recruitment	Not Yet Recruiting	2017-06-30	2018-02-25
CTRI/2018/05/014028	400	30	Open to Recruitment	Closed to Recruitment of Participants	2018-04-03	2018-06-20
CTRI/2018/02/011983	600	60	Completed	Completed	2017-11-23	2018-03-15
CTRI/2018/02/011972	1170	40	Closed to Recruitment of Participants	Closed to Recruitment of Participants	2018-03-19	2018-07-19
CTRI/2018/06/014512	1210	164	Closed to Recruitment of Participants	Closed to Recruitment of Participants	2018-06-04	2018-07-26
CTRI/2018/03/012487	120	60	Not Yet Recruiting	Not Yet Recruiting	2018-05-01	2018-05-01
CTRI/2018/07/014765	1950	117	Closed to Recruitment of Participants	Closed to Recruitment of Participants	2018-06-04	2018-07-23
CTRI/2018/06/014543	650	40	Closed to Recruitment of Participants	Closed to Recruitment of Participants	2017-11-07	2018-06-04
CTRI/2018/04/013108	300	40	Open to Recruitment	Not Yet Recruiting	2017-05-26	2018-04-30
CTRI/2018/07/014783	300	40	Closed to Recruitment of Participants	Closed to Recruitment of Participants	2018-03-29	2018-07-18
CTRI/2018/09/015752	360	30	Open to Recruitment	Open to Recruitment	2016-11-03	2018-10-11
CTRI/2018/05/013845	172	17	Open to Recruitment	Open to Recruitment	2017-08-31	2018-05-25
CTRI/2018/05/013650	704	124	Completed	Completed	2018-03-23	2018-05-07
CTRI/2019/06/019703	2750	500	Open to Recruitment	Open to Recruitment	2017-07-07	2019-07-01
CTRI/2018/08/015242	660	100	Closed to Recruitment of Participants	Closed to Recruitment of Participants	2018-09-30	2018-09-30
CTRI/2018/06/014682	54	9	Closed to Recruitment of Participants	Closed to Recruitment of Participants	2018-02-14	2018-08-30
CTRI/2018/07/014698	120	9	Closed to Recruitment of Participants	Closed to Recruitment of Participants	2018-04-30	2018-08-30
CTRI/2018/06/014445	360	20	Open to Recruitment	Open to Recruitment	2015-12-03	2018-06-15
CTRI/2018/09/015658	252	20	Open to Recruitment	Not Yet Recruiting	2015-02-10	2018-10-08
CTRI/2018/07/014947	1856	928	Open to Recruitment	Open to Recruitment	2019-01-01	2019-01-01
CTRI/2018/07/015058	765	44	Closed to Recruitment of Participants	Closed to Recruitment of Participants	2017-12-11	2018-08-30
CTRI/2018/09/015622	356	40	Closed to Recruitment of Participants	Closed to Recruitment of Participants	2018-07-29	2018-10-30
CTRI/2018/08/015281	1251	120	Completed	Completed	2018-02-05	2018-08-20
CTRI/2019/06/019833	10000	600	Open to Recruitment	Open to Recruitment	2018-06-27	2019-07-15
CTRI/2018/07/014966	2500	100	Open to Recruitment	Not Yet Recruiting	2016-01-14	2018-07-20
CTRI/2019/07/020063	180	3	Open to Recruitment	Closed to Recruitment of Participants	2018-10-05	2019-07-15
CTRI/2018/12/016574	304	152	Closed to Recruitment of Participants	Closed to Recruitment of Participants	2019-09-27	2019-03-29
CTRI/2018/12/016719	1050	38	Open to Recruitment	Open to Recruitment	2018-10-17	2019-01-04
CTRI/2018/10/016193	17500	470	Open to Recruitment	Open to Recruitment	2018-10-24	2018-12-07
CTRI/2019/08/020943	108	70	Open to Recruitment	Open to Recruitment	2020-08-05	2020-08-05
CTRI/2019/01/016861	1004	150	Suspended	Suspended	2019-02-01	2019-02-01
CTRI/2018/09/015794	800	77	Closed to Recruitment of Participants	Closed to Recruitment of Participants	2018-10-02	2019-02-14
CTRI/2018/12/016674	1050	38	Open to Recruitment	Open to Recruitment	2018-10-20	2018-12-26
CTRI/2018/09/015620	600	48	Closed to Recruitment of Participants	Closed to Recruitment of Participants	2018-01-03	2018-09-06
CTRI/2019/02/017507	182	35	Closed to Recruitment of Participants	Closed to Recruitment of Participants	2018-09-01	2019-02-28
CTRI/2018/09/015762	375	42	Open to Recruitment	Not Yet Recruiting	2018-04-05	2018-10-30
CTRI/2019/01/017014	200	12	Open to Recruitment	Open to Recruitment	2018-10-10	2019-01-10
CTRI/2020/10/028535	500	50	Open to Recruitment	Not Yet Recruiting	2017-11-17	2020-12-07
CTRI/2018/09/015638	240	48	Open to Recruitment	Not Yet Recruiting	2017-03-09	2019-02-01
CTRI/2018/10/016042	200	18	Open to Recruitment	Open to Recruitment	2018-08-01	2018-10-22
CTRI/2019/03/018075	864	200	Completed	Completed	2018-11-20	2019-03-29
CTRI/2018/10/015893	720	66	Closed to Recruitment of Participants	Closed to Recruitment of Participants	2018-01-18	2018-10-05
CTRI/2018/10/015923	552	232	Not Yet Recruiting	Not Yet Recruiting	2019-04-18	2018-11-30
CTRI/2018/10/015908	1160	56	Open to Recruitment	Open to Recruitment	2018-07-18	2018-10-10
CTRI/2019/03/018045	471	25	Open to Recruitment	Open to Recruitment	2019-02-28	2019-06-28
CTRI/2018/10/016047	1044	50	Not Yet Recruiting	Open to Recruitment	2019-01-01	2019-02-12
CTRI/2018/10/016102	1000	100	Open to Recruitment	Open to Recruitment	2017-03-01	2018-11-01
CTRI/2019/01/016928	486	100	Open to Recruitment	Open to Recruitment	2019-01-25	2019-01-25
CTRI/2019/04/018598	160	60	Completed	Completed	2015-05-18	2019-04-26
CTRI/2019/06/019884	60	14	Open to Recruitment	Open to Recruitment	2020-04-13	2020-06-07
CTRI/2019/07/020048	5610	500	Open to Recruitment	Not Yet Recruiting	2019-06-03	2019-09-01
CTRI/2018/12/016621	678	38	Open to Recruitment	Open to Recruitment	2018-12-31	2019-02-01
CTRI/2019/02/017864	471	25	Open to Recruitment	Open to Recruitment	2019-02-28	2019-06-28
CTRI/2019/06/019509	627	70	Closed to Recruitment of Participants	Closed to Recruitment of Participants	2019-01-14	2019-06-13
CTRI/2019/01/017029	800	150	Open to Recruitment	Not Yet Recruiting	2018-06-14	2019-01-11
CTRI/2019/08/020723	330	75	Open to Recruitment	Open to Recruitment	2019-08-15	2019-12-04
CTRI/2019/01/017034	600	30	Open to Recruitment	Open to Recruitment	2018-09-27	2019-01-18
CTRI/2019/02/017732	50	12	Open to Recruitment	Open to Recruitment	2019-01-18	2019-02-25
CTRI/2019/07/020149	2000	58	Closed to Recruitment of Participants	Closed to Recruitment of Participants	2018-12-28	2019-08-09
CTRI/2019/06/019817	1500	150	Open to Recruitment	Open to Recruitment	2019-05-08	2019-06-24
CTRI/2019/05/019097	580	184	Open to Recruitment	Open to Recruitment	2019-05-14	2019-05-14
CTRI/2019/05/019369	192	25	Closed to Recruitment of Participants	Closed to Recruitment of Participants	2019-05-20	2019-07-23
CTRI/2019/02/017798	360	15	Open to Recruitment	Open to Recruitment	2018-11-27	2019-03-18
CTRI/2019/09/021333	222	25	Open to Recruitment	Open to Recruitment	2019-02-25	2019-10-31
CTRI/2019/04/018382	400	50	Open to Recruitment	Not Yet Recruiting	2009-09-21	2019-06-01
CTRI/2019/05/019047	450	10	Open to Recruitment	Open to Recruitment	2018-01-06	2019-10-15
CTRI/2019/04/018443	400	55	Closed to Recruitment of Participants	Closed to Recruitment of Participants	2018-12-21	2019-04-10
CTRI/2019/04/018378	750	90	Closed to Recruitment of Participants	Closed to Recruitment of Participants	2018-08-30	2019-07-11
CTRI/2019/03/018124	600	45	Closed to Recruitment of Participants	Closed to Recruitment of Participants	2018-11-30	2019-04-12
CTRI/2019/04/018479	714	55	Closed to Recruitment of Participants	Closed to Recruitment of Participants	2019-02-15	2019-04-18
CTRI/2019/09/021456	656	200	Open to Recruitment	Closed to Recruitment of Participants	2019-08-02	2019-10-30
CTRI/2019/04/018361	150	4	Open to Recruitment	Open to Recruitment	2018-05-17	2019-04-01
CTRI/2019/07/020239	244	18	Open to Recruitment	Open to Recruitment	2019-01-10	2020-02-25
CTRI/2019/04/018775	68	32	Open to Recruitment	Not Yet Recruiting	2019-03-13	2019-09-09
CTRI/2019/04/018679	34	12	Open to Recruitment	Open to Recruitment	2017-03-08	2019-09-27
CTRI/2019/05/019148	50	15	Open to Recruitment	Open to Recruitment	2019-08-28	2019-08-28
CTRI/2019/05/019167	1600	100	Completed	Completed	2019-06-20	2019-06-26
CTRI/2019/05/019416	400	212	Open to Recruitment	Open to Recruitment	2019-06-20	2019-09-05
CTRI/2019/11/021843	168	118	Open to Recruitment	Open to Recruitment	2021-07-01	2021-06-24
CTRI/2019/05/019110	148	10	Open to Recruitment	Not Yet Recruiting	2017-06-14	2019-06-01
CTRI/2019/05/019044	284	66	Open to Recruitment	Open to Recruitment	2019-05-20	2019-05-20
CTRI/2019/06/019870	1100	79	Open to Recruitment	Open to Recruitment	2019-09-30	2020-06-15
CTRI/2019/09/021342	3016	205	Closed to Recruitment of Participants	Closed to Recruitment of Participants	2019-06-17	2019-09-23
CTRI/2019/09/021290	250	90	Open to Recruitment	Not Yet Recruiting	2019-06-01	2019-10-01
CTRI/2019/06/019634	300	40	Open to Recruitment	Open to Recruitment	2018-12-06	2019-06-17
CTRI/2019/11/022032	40	25	Open to Recruitment	Open to Recruitment	2019-11-29	2019-11-29
CTRI/2019/07/020282	140	130	Open to Recruitment	Open to Recruitment	2019-10-01	2019-10-04
CTRI/2019/06/019637	472	70	Completed	Completed	2019-06-03	2019-07-22
CTRI/2019/08/020910	9642	900	Open to Recruitment	Open to Recruitment	2019-06-17	2019-08-29
CTRI/2019/07/020184	1265	60	Closed to Recruitment of Participants	Closed to Recruitment of Participants	2018-09-27	2019-08-28
CTRI/2019/08/020764	64	12	Open to Recruitment	Not Yet Recruiting	2019-05-31	2019-08-26
CTRI/2019/09/021458	350	21	Closed to Recruitment of Participants	Closed to Recruitment of Participants	2019-07-08	2019-10-04
CTRI/2019/06/019798	486	70	Closed to Recruitment of Participants	Closed to Recruitment of Participants	2019-07-31	2019-07-31
CTRI/2019/12/022490	1130	30	Open to Recruitment	Open to Recruitment	2019-07-29	2019-12-30
CTRI/2019/11/021978	148	14	Open to Recruitment	Open to Recruitment	2018-02-07	2019-11-28
CTRI/2019/10/021535	1332	866	Open to Recruitment	Open to Recruitment	2019-11-30	2019-12-12
CTRI/2019/07/020401	298	35	Open to Recruitment	Not Yet Recruiting	2019-02-18	2019-09-30
CTRI/2019/10/021765	44	10	Open to Recruitment	Open to Recruitment	2018-08-01	2019-11-05
CTRI/2020/04/024680	200	75	Open to Recruitment	Open to Recruitment	2018-11-12	2020-06-15
CTRI/2019/12/022376	240	25	Open to Recruitment	Open to Recruitment	2019-09-30	2019-12-13
CTRI/2019/11/021974	42	8	Open to Recruitment	Open to Recruitment	2020-01-15	2020-01-15
CTRI/2019/10/021792	504	50	Open to Recruitment	Open to Recruitment	2019-04-01	2020-08-31
CTRI/2019/10/021809	72	20	Open to Recruitment	Open to Recruitment	2019-10-31	2019-10-31
CTRI/2019/09/021090	592	63	Open to Recruitment	Open to Recruitment	2019-11-27	2019-12-17
CTRI/2019/08/020845	172	10	Open to Recruitment	Open to Recruitment	2019-01-09	2019-08-30
CTRI/2019/08/020833	800	50	Open to Recruitment	Open to Recruitment	2019-06-25	2019-08-30
CTRI/2019/09/021170	100	6	Open to Recruitment	Open to Recruitment	2019-04-01	2019-09-15
CTRI/2019/10/021715	840	67	Open to Recruitment	Open to Recruitment	2019-03-11	2019-12-13
CTRI/2019/10/021825	600	20	Open to Recruitment	Open to Recruitment	2019-10-28	2020-02-06
CTRI/2019/11/021842	956	30	Closed to Recruitment of Participants	Closed to Recruitment of Participants	2019-12-10	2019-12-10
CTRI/2019/09/021202	324	110	Closed to Recruitment of Participants	Closed to Recruitment of Participants	2018-08-23	2019-09-16
CTRI/2019/09/021270	54	27	Not Yet Recruiting	Not Yet Recruiting	2019-09-17	2019-09-17
CTRI/2020/06/026022	984	120	Completed	Completed	2019-12-18	2020-07-28
CTRI/2020/04/024465	622	30	Open to Recruitment	Not Yet Recruiting	2017-11-16	2020-04-07
CTRI/2019/10/021804	375	33	Open to Recruitment	Not Yet Recruiting	2018-09-10	2022-02-22
CTRI/2019/11/021876	154	10	Open to Recruitment	Open to Recruitment	2019-10-21	2019-11-13
CTRI/2019/11/021877	166	6	Not Yet Recruiting	Open to Recruitment	2019-11-11	2019-11-13
CTRI/2020/06/026021	1070	80	Completed	Completed	2019-12-18	2020-07-28
CTRI/2020/06/025992	1600	30	Closed to Recruitment of Participants	Closed to Recruitment of Participants	2019-06-18	2020-08-01
CTRI/2020/02/023110	197	35	Closed to Recruitment of Participants	Completed	2018-12-17	2020-02-05
CTRI/2020/02/023111	103	25	Open to Recruitment	Open to Recruitment	2019-10-31	2020-02-05
CTRI/2020/03/024164	360	30	Open to Recruitment	Open to Recruitment	2019-05-02	2020-04-15
CTRI/2019/11/022079	1470	147	Open to Recruitment	Not Yet Recruiting	2018-10-01	2019-12-02
CTRI/2020/03/024046	3452	250	Open to Recruitment	Not Yet Recruiting	2019-06-13	2020-03-20
CTRI/2020/01/023016	96	5	Closed to Recruitment of Participants	Closed to Recruitment of Participants	2019-12-17	2020-02-01
CTRI/2020/02/023533	1140	65	Open to Recruitment	Not Yet Recruiting	2018-12-31	2022-03-03
CTRI/2020/08/027184	210	12	Open to Recruitment	Open to Recruitment	2019-12-10	2020-08-31
CTRI/2019/12/022313	1500	156	Open to Recruitment	Not Yet Recruiting	2019-06-19	2019-12-23
CTRI/2020/02/023414	465	50	Open to Recruitment	Open to Recruitment	2019-05-24	2020-02-20
CTRI/2020/01/022642	372	50	Open to Recruitment	Closed to Recruitment of Participants	2019-06-13	2020-02-26
CTRI/2020/01/022606	372	50	Open to Recruitment	Open to Recruitment	2019-06-13	2021-02-20
CTRI/2020/01/022607	372	50	Open to Recruitment	Open to Recruitment	2019-06-13	2020-06-20
CTRI/2020/01/022716	32	21	Closed to Recruitment of Participants	Closed to Recruitment of Participants	2019-03-12	2020-01-16
CTRI/2020/02/023101	68	58	Not Yet Recruiting	Not Yet Recruiting	2020-04-01	2020-03-16
CTRI/2020/01/022728	90	80	Completed	Completed	2020-01-14	2020-01-14
CTRI/2020/01/022771	872	400	Open to Recruitment	Open to Recruitment	2020-01-19	2020-01-19
CTRI/2020/02/023108	900	300	Open to Recruitment	Open to Recruitment	2018-03-21	2020-02-15
CTRI/2020/05/025223	500	30	Open to Recruitment	Open to Recruitment	2019-12-11	2020-07-28
CTRI/2020/07/026538	7680	450	Open to Recruitment	Open to Recruitment	2019-12-12	2020-07-17
CTRI/2020/03/023899	320	40	Open to Recruitment	Not Yet Recruiting	2019-09-18	2020-03-20
CTRI/2020/01/022715	1200	80	Open to Recruitment	Not Yet Recruiting	2019-10-01	2020-01-15
CTRI/2020/02/023211	94	84	Not Yet Recruiting	Not Yet Recruiting	2020-05-01	2020-03-16
CTRI/2020/08/027334	16	5	Open to Recruitment	Not Yet Recruiting	2020-01-21	2021-01-02
CTRI/2020/05/025261	380	30	Closed to Recruitment of Participants	Closed to Recruitment of Participants	2019-12-31	2020-08-17
CTRI/2020/02/023439	48	4	Not Yet Recruiting	Not Yet Recruiting	2020-03-10	2020-03-10
CTRI/2020/02/023113	140	120	Not Yet Recruiting	Suspended	2020-02-06	2020-02-05
CTRI/2020/07/026580	460	20	Open to Recruitment	Open to Recruitment	2020-06-30	2020-09-24
CTRI/2020/11/029418	1200	200	Open to Recruitment	Open to Recruitment	2020-02-06	2021-06-07
CTRI/2020/06/025987	500	50	Open to Recruitment	Open to Recruitment	2020-04-06	2020-06-30
CTRI/2020/02/023099	120	100	Completed	Completed	2020-02-03	2020-02-03
CTRI/2020/09/027887	540	20	Open to Recruitment	Open to Recruitment	2020-06-08	2020-09-25
CTRI/2020/09/027939	800	100	Open to Recruitment	Not Yet Recruiting	2020-04-30	2020-10-31
CTRI/2020/09/028038	706	20	Open to Recruitment	Open to Recruitment	2020-05-01	2020-12-31
CTRI/2020/03/023849	145	10	Not Yet Recruiting	Not Yet Recruiting	2020-03-10	2020-03-10
CTRI/2020/05/025104	240	20	Open to Recruitment	Open to Recruitment	2019-05-03	2020-06-15
CTRI/2020/08/027258	60	10	Closed to Recruitment of Participants	Closed to Recruitment of Participants	2019-07-04	2020-08-24
CTRI/2020/04/024938	12500	550	Open to Recruitment	Open to Recruitment	2020-06-01	2020-07-29
CTRI/2020/08/027253	745	17	Open to Recruitment	Open to Recruitment	2020-03-02	2020-08-19
CTRI/2020/04/024493	400	14	Open to Recruitment	Open to Recruitment	2020-02-10	2020-06-18
CTRI/2020/04/024660	2400	110	Closed to Recruitment of Participants	Closed to Recruitment of Participants	2019-12-04	2020-05-15
CTRI/2020/07/026414	750	55	Open to Recruitment	Not Yet Recruiting	2017-02-18	2020-07-15
CTRI/2020/05/025367	530	30	Open to Recruitment	Not Yet Recruiting	2018-11-23	2020-06-15
CTRI/2020/09/027892	144	26	Open to Recruitment	Open to Recruitment	2020-09-11	2020-09-21
CTRI/2020/10/028718	142	50	Open to Recruitment	Not Yet Recruiting	2016-12-13	2020-10-30
CTRI/2020/09/027776	600	200	Open to Recruitment	Open to Recruitment	2020-09-12	2020-09-12
CTRI/2020/04/024773	10000	750	Open to Recruitment	Open to Recruitment	2020-03-26	2020-05-01
CTRI/2020/06/025618	500	150	Open to Recruitment	Not Yet Recruiting	2020-03-18	2020-06-15
CTRI/2020/06/025980	556	50	Open to Recruitment	Completed	2020-09-10	2020-12-07
CTRI/2020/06/025708	2000	600	Open to Recruitment	Open to Recruitment	2020-09-01	2021-01-01
CTRI/2020/07/026641	12	8	Open to Recruitment	Not Yet Recruiting	2020-06-15	2020-09-17
CTRI/2020/08/027109	256	60	Open to Recruitment	Closed to Recruitment of Participants	2020-07-21	2020-11-23
CTRI/2020/09/027647	550	70	Open to Recruitment	Not Yet Recruiting	2019-10-07	2020-10-06
CTRI/2020/06/026228	140	60	Open to Recruitment	Not Yet Recruiting	2020-06-15	2020-06-29
CTRI/2020/07/026721	60	20	Open to Recruitment	Open to Recruitment	2019-10-23	2020-11-03
CTRI/2020/09/028041	850	40	Open to Recruitment	Open to Recruitment	2020-07-31	2020-11-09
CTRI/2020/06/026192	100	60	Completed	Completed	2020-07-06	2020-07-13
CTRI/2020/07/026827	240	10	Open to Recruitment	Not Yet Recruiting	2020-03-02	2020-08-03
CTRI/2020/09/027575	90	5	Open to Recruitment	Open to Recruitment	2020-08-26	2020-12-30
CTRI/2020/08/027077	120	30	Closed to Recruitment of Participants	Closed to Recruitment of Participants	2020-05-27	2020-11-01
CTRI/2020/07/026741	1200	125	Open to Recruitment	Open to Recruitment	2020-04-23	2020-07-27
CTRI/2020/08/027248	100	60	Completed	Completed	2019-04-10	2020-09-07
CTRI/2020/11/029237	900	50	Open to Recruitment	Open to Recruitment	2020-07-15	2020-12-01
CTRI/2020/08/027205	800	72	Closed to Recruitment of Participants	Closed to Recruitment of Participants	2020-05-28	2020-08-21
CTRI/2020/09/027829	900	250	Closed to Recruitment of Participants	Closed to Recruitment of Participants	2020-07-01	2020-09-20
CTRI/2020/08/027015	560	75	Open to Recruitment	Open to Recruitment	2020-07-22	2021-01-20
CTRI/2020/11/029092	1290	45	Open to Recruitment	Open to Recruitment	2020-10-23	2020-11-30
CTRI/2020/08/027208	672	24	Open to Recruitment	Closed to Recruitment of Participants	2019-04-16	2020-08-21
CTRI/2020/09/027537	150	90	Open to Recruitment	Open to Recruitment	2020-09-07	2020-09-07
CTRI/2020/09/027959	90	54	Open to Recruitment	Open to Recruitment	2020-10-15	2020-10-15
CTRI/2020/11/029312	1633	50	Open to Recruitment	Open to Recruitment	2020-06-15	2021-01-11
CTRI/2020/10/028731	1500	1000	Completed	Completed	2020-11-01	2020-11-01
CTRI/2020/09/027680	402	112	Open to Recruitment	Not Yet Recruiting	2020-05-01	2020-09-20
CTRI/2020/12/029700	1600	50	Open to Recruitment	Open to Recruitment	2020-06-30	2021-04-12
CTRI/2020/09/027971	132	25	Not Yet Recruiting	Not Yet Recruiting	2020-11-02	2020-11-02
CTRI/2020/09/027668	1000	60	Open to Recruitment	Open to Recruitment	2020-07-13	2020-09-12
CTRI/2020/10/028507	1100	55	Open to Recruitment	Open to Recruitment	2019-07-23	2020-10-27
CTRI/2020/09/027969	174	20	Open to Recruitment	Not Yet Recruiting	2019-11-14	2020-10-01
CTRI/2020/10/028392	900	40	Not Yet Recruiting	Open to Recruitment	2020-10-19	2020-12-30
CTRI/2020/10/028183	930	14	Closed to Recruitment of Participants	Closed to Recruitment of Participants	2020-07-02	2021-03-22
CTRI/2020/10/028457	930	14	Closed to Recruitment of Participants	Closed to Recruitment of Participants	2020-06-12	2021-05-17
CTRI/2020/09/027897	60	35	Open to Recruitment	Open to Recruitment	2020-09-21	2020-09-21
CTRI/2020/09/027739	332	18	Open to Recruitment	Open to Recruitment	2020-07-20	2020-09-15
CTRI/2020/12/029545	970	90	Open to Recruitment	Not Yet Recruiting	2020-12-03	2020-12-10
CTRI/2020/12/029972	3000	132	Open to Recruitment	Not Yet Recruiting	2020-05-29	2021-02-01
CTRI/2020/10/028440	450	10	Open to Recruitment	Not Yet Recruiting	2020-08-03	2020-11-02
CTRI/2020/12/029838	70	25	Open to Recruitment	Not Yet Recruiting	2019-11-07	2020-12-17
CTRI/2020/10/028602	120	60	Closed to Recruitment of Participants	Closed to Recruitment of Participants	2020-10-20	2020-11-03
CTRI/2020/11/029082	1000	15	Open to Recruitment	Open to Recruitment	2020-11-30	2021-01-08
CTRI/2020/11/029081	300	9	Open to Recruitment	Open to Recruitment	2020-11-30	2021-01-08
CTRI/2020/12/029582	1000	50	Completed	Completed	2019-09-07	2020-12-18
CTRI/2020/12/030162	252	50	Open to Recruitment	Not Yet Recruiting	2020-10-15	2021-02-15
CTRI/2020/12/029696	280	55	Open to Recruitment	Open to Recruitment	2020-08-04	2020-12-28
CTRI/2020/12/029451	56	6	Open to Recruitment	Open to Recruitment	2020-09-28	2020-12-08
CTRI/2020/12/030063	700	602	Not Yet Recruiting	Not Yet Recruiting	2021-10-30	2020-12-31
CTRI/2020/12/030032	700	610	Not Yet Recruiting	Not Yet Recruiting	2021-10-31	2020-12-31
CTRI/2020/12/030118	136	116	Not Yet Recruiting	Not Yet Recruiting	2020-12-31	2020-12-30

## Sheet: 384_Others
S6.4 File. Trials which are not, unambiguously, either Indian or multinational, or have been terminated or suspended.
CTRI Number	Total Sample Size	Sample Size from India	Recruitment Status_Global	Recruitment Status_India	Date of first enrollment_Global	Date of first enrollment_India
CTRI/2014/12/005312	1000	1000	Closed to Recruitment of Participants	Closed to Recruitment of Participants	Date Missing	2007-02-01
CTRI/2013/04/003590	40	40	Not Applicable	Other (Terminated)	Date Missing	2013-05-06
CTRI/2015/07/005987	375	375	Closed to Recruitment of Participants	Closed to Recruitment of Participants	Date Missing	2013-01-15
CTRI/2015/09/006157	400	400	Closed to Recruitment of Participants	Completed	Date Missing	2011-07-05
CTRI/2015/04/005671	300	90	Not Applicable	Other (Terminated)	2011-07-13	2011-12-12
CTRI/2013/04/003540	700	700	Completed	Completed	Date Missing	2016-01-06
CTRI/2014/03/004513	964	125	Completed	Other (Terminated)	2012-10-05	2014-04-07
CTRI/2013/02/003388	700	700	Not Applicable	Not Applicable	2016-02-15	Date Missing
CTRI/2015/06/005914	690	80	Other (Terminated)	Other (Terminated)	2013-02-13	2013-10-04
CTRI/2014/04/004518	242	20	Other (Terminated)	Other (Terminated)	2012-10-25	2014-02-27
CTRI/2013/01/003337	100	100	Open to Recruitment	Open to Recruitment	Date Missing	2013-03-01
CTRI/2018/02/011714	3260	400	Completed	Other (Terminated)	2013-02-21	2013-02-21
CTRI/2013/01/003325	50	50	Completed	Completed	Date Missing	2013-02-10
CTRI/2013/06/003781	114	0	Completed	Not Applicable	2009-05-05	Date Missing
CTRI/2013/05/003662	10	10	Closed to Recruitment of Participants	Open to Recruitment	Date Missing	2013-05-22
CTRI/2014/06/004654	450	450	Not Applicable	Closed to Recruitment of Participants	2019-02-20	2019-02-20
CTRI/2013/05/003666	60	60	Open to Recruitment	Completed	Date Missing	2010-12-02
CTRI/2013/05/003685	60	60	Not Applicable	Other (Terminated)	Date Missing	2013-02-26
CTRI/2016/06/007003	140	100	Not Applicable	Completed	Date Missing	2013-09-23
CTRI/2013/06/003752	63	63	Completed	Completed	Date Missing	2013-05-02
CTRI/2013/09/003976	20	20	Not Applicable	Other (Terminated)	Date Missing	2013-09-08
CTRI/2014/02/004403	120	120	Completed	Completed	Date Missing	2014-03-05
CTRI/2013/06/003734	200	200	Open to Recruitment	Open to Recruitment	Date Missing	2013-06-30
CTRI/2013/08/003872	60	60	Completed	Completed	Date Missing	2013-04-25
CTRI/2013/08/003899	12	12	Not Applicable	Not Yet Recruiting	2013-09-02	2013-09-02
CTRI/2014/03/004506	450	50	Other (Terminated)	Other (Terminated)	2013-09-30	2014-03-28
CTRI/2014/05/004617	30	30	Completed	Completed	Date Missing	2012-09-24
CTRI/2014/01/004294	150	150	Not Applicable	Other (Terminated)	Date Missing	2007-08-30
CTRI/2014/02/004406	12	12	Completed	Completed	Date Missing	2013-10-28
CTRI/2013/12/004238	120	120	Not Applicable	Other (Terminated)	Date Missing	2014-01-01
CTRI/2014/12/005321	80	80	Completed	Completed	Date Missing	2014-05-15
CTRI/2013/12/004200	50	50	Completed	Completed	Date Missing	2013-11-01
CTRI/2017/12/010856	100	100	Completed	Completed	Date Missing	2013-05-17
CTRI/2014/01/004333	100	100	Completed	Completed	Date Missing	2014-02-01
CTRI/2014/02/004415	64	64	Completed	Completed	Date Missing	2013-06-29
CTRI/2015/06/005941	448	100	Other (Terminated)	Other (Terminated)	2013-12-18	2014-07-15
CTRI/2014/02/004416	669	80	Other (Terminated)	Other (Terminated)	2011-11-04	2014-02-27
CTRI/2015/07/005968	900	900	Not Applicable	Other (Terminated)	Date Missing	2015-08-15
CTRI/2015/01/005406	90	90	Completed	Completed	Date Missing	2014-12-11
CTRI/2014/02/004436	48	48	Completed	Completed	Date Missing	2014-01-18
CTRI/2019/07/020209	100	100	Not Applicable	Other (Terminated)	Date Missing	2014-04-30
CTRI/2014/07/004722	206	110	Completed	Completed	Date Missing	2014-07-02
CTRI/2014/05/004643	59	59	Not Applicable	Not Yet Recruiting	2014-06-03	2014-06-03
CTRI/2016/09/007280	40	40	Completed	Completed	Date Missing	2014-03-03
CTRI/2015/12/006454	25	25	Not Applicable	Open to Recruitment	2015-09-01	2015-09-01
CTRI/2015/01/005452	150	150	Not Applicable	Other (Terminated)	Date Missing	2015-05-07
CTRI/2015/01/005477	42	42	Completed	Completed	Date Missing	2014-04-28
CTRI/2014/11/005201	250	60	Closed to Recruitment of Participants	Other (Terminated)	2014-07-30	2015-01-29
CTRI/2015/08/006082	30	30	Completed	Completed	Date Missing	2014-09-01
CTRI/2014/09/004953	60	30	Not Applicable	Open to Recruitment	Date Missing	2014-09-11
CTRI/2014/09/004954	276	276	Completed	Completed	Date Missing	2014-09-05
CTRI/2015/06/005909	105	105	Not Applicable	Other (Terminated)	Date Missing	2015-06-25
CTRI/2015/12/006402	530	120	Other (Terminated)	Other (Terminated)	2016-02-24	2016-06-23
CTRI/2014/09/005044	450	40	Other (Terminated)	Other (Terminated)	2011-07-01	2014-09-30
CTRI/2015/05/005771	60	60	Closed to Recruitment of Participants	Closed to Recruitment of Participants	Date Missing	2014-07-01
CTRI/2015/06/005865	80	80	Not Applicable	Other (Terminated)	Date Missing	2015-09-21
CTRI/2018/02/011841	72	72	Completed	Completed	Date Missing	2012-10-08
CTRI/2014/12/005341	308	308	Not Applicable	Other (Terminated)	Date Missing	2015-02-02
CTRI/2014/09/004962	100	100	Completed	Completed	Date Missing	2014-08-20
CTRI/2014/09/005054	663	100	Other (Terminated)	Other (Terminated)	2015-03-31	2015-04-24
CTRI/2015/05/005760	385	385	Not Applicable	Other (Terminated)	Date Missing	2015-05-11
CTRI/2019/06/019758	387	387	Completed	Completed	Date Missing	2016-01-01
CTRI/2015/02/005577	1975	1675	Not Applicable	Completed	2015-10-05	2015-03-02
CTRI/2015/02/005568	100	100	Not Applicable	Other (Terminated)	Date Missing	2015-03-15
CTRI/2016/06/006996	1400	1400	Completed	Completed	Date Missing	2016-07-01
CTRI/2015/10/006329	1996	1996	Not Yet Recruiting	Completed	Date Missing	2015-02-24
CTRI/2015/03/005645	40	40	Completed	Completed	Date Missing	2015-01-12
CTRI/2015/12/006438	160	160	Completed	Completed	Date Missing	2012-11-08
CTRI/2017/10/009994	100	100	Completed	Completed	Date Missing	2014-06-12
CTRI/2015/06/005841	50	50	Not Applicable	Other (Terminated)	Date Missing	2015-06-01
CTRI/2016/04/006802	90	90	Completed	Completed	Date Missing	2015-04-16
CTRI/2015/12/006473	50	50	Not Applicable	Other (Terminated)	2015-04-15	Date Missing
CTRI/2017/01/007733	60	60	Completed	Completed	Date Missing	2015-07-14
CTRI/2015/11/006394	100	100	Completed	Completed	Date Missing	2013-12-23
CTRI/2016/01/006485	54	54	Not Applicable	Other (Terminated)	Date Missing	2016-01-21
CTRI/2015/08/006141	60	60	Completed	Completed	Date Missing	2015-06-29
CTRI/2015/05/005807	150	150	Completed	Completed	Date Missing	2016-11-01
CTRI/2015/06/005833	60	60	Completed	Completed	Date Missing	2015-06-01
CTRI/2017/07/008976	45	45	Closed to Recruitment of Participants	Completed	Date Missing	2017-07-15
CTRI/2015/06/005837	1040	1040	Completed	Completed	Date Missing	2015-06-10
CTRI/2015/07/006004	60	60	Completed	Completed	Date Missing	2015-10-21
CTRI/2015/10/006331	550	80	Other (Terminated)	Other (Terminated)	2015-09-01	2015-11-01
CTRI/2020/06/026230	40	20	Not Applicable	Completed	Date Missing	2015-08-07
CTRI/2015/12/006445	100	100	Not Applicable	Other (Terminated)	Date Missing	2016-01-10
CTRI/2016/10/007405	60	60	Closed to Recruitment of Participants	Closed to Recruitment of Participants	Date Missing	2015-10-10
CTRI/2016/02/006630	30	0	Not Applicable	Open to Recruitment	Date Missing	2015-03-25
CTRI/2016/08/007222	66	60	Not Applicable	Open to Recruitment	Date Missing	2015-09-01
CTRI/2015/10/006320	200	200	Not Applicable	Other (Terminated)	Date Missing	2015-11-02
CTRI/2017/11/010373	450	450	Not Applicable	Other (Terminated)	Date Missing	2015-06-17
CTRI/2016/05/006952	1520	100	Other (Terminated)	Other (Terminated)	2014-03-12	2016-06-20
CTRI/2018/02/011670	1852	150	Completed	Other (Terminated)	2016-02-15	Date Missing
CTRI/2016/02/006603	200	200	Not Applicable	Not Yet Recruiting	2017-03-01	2016-03-01
CTRI/2016/04/006785	30	30	Completed	Completed	Date Missing	2016-02-23
CTRI/2016/04/006793	20	20	Not Applicable	Not Applicable	Date Missing	2016-02-01
CTRI/2016/12/007521	30	30	Not Yet Recruiting	Open to Recruitment	Date Missing	2016-03-10
CTRI/2016/06/007057	30	30	Not Applicable	Completed	2016-03-17	2016-02-20
CTRI/2017/01/007664	30	30	Not Applicable	Open to Recruitment	2016-12-26	2016-02-26
CTRI/2016/04/006821	300	300	Not Applicable	Other (Terminated)	Date Missing	2016-12-26
CTRI/2016/05/006960	40	40	Completed	Completed	Date Missing	2014-05-01
CTRI/2016/05/006905	400	400	Not Applicable	Other (Terminated)	Date Missing	2016-08-01
CTRI/2016/11/007495	50	50	Completed	Completed	Date Missing	2016-07-01
CTRI/2016/09/007304	1600	200	Other (Terminated)	Other (Terminated)	2015-09-15	2016-11-01
CTRI/2017/10/010037	100	100	Not Applicable	Completed	2015-07-03	2015-07-03
CTRI/2017/09/009619	110	110	Not Applicable	Completed	2016-06-01	2016-06-01
CTRI/2018/02/011850	70	70	Completed	Completed	Date Missing	2017-06-07
CTRI/2018/02/012037	10	10	Not Yet Recruiting	Completed	Date Missing	2016-10-20
CTRI/2018/02/011807	10	10	Not Yet Recruiting	Open to Recruitment	Date Missing	2015-12-28
CTRI/2017/03/008100	20	20	Completed	Completed	Date Missing	2017-03-20
CTRI/2018/04/013132	20	20	Closed to Recruitment of Participants	Completed	Date Missing	2016-01-09
CTRI/2017/09/009778	24	24	Open to Recruitment	Open to Recruitment	2016-10-14	2016-10-05
CTRI/2016/12/007593	115	115	Not Applicable	Other (Terminated)	Date Missing	2016-12-21
CTRI/2017/08/009321	70	70	Not Applicable	Completed	2016-04-05	2016-04-05
CTRI/2017/02/007970	60	60	Not Applicable	Completed	2017-01-15	2016-12-15
CTRI/2017/04/008325	30	30	Not Applicable	Open to Recruitment	2017-02-18	2017-02-18
CTRI/2017/03/008266	2000	2000	Open to Recruitment	Open to Recruitment	Date Missing	2017-07-01
CTRI/2017/01/007624	20	20	Completed	Completed	Date Missing	2017-01-10
CTRI/2017/04/008365	60	60	Not Applicable	Not Yet Recruiting	2017-04-24	2017-04-24
CTRI/2017/02/007814	332	332	Completed	Completed	Date Missing	2017-02-28
CTRI/2017/05/008531	140	116	Not Applicable	Completed	2017-02-02	2017-02-02
CTRI/2017/02/007942	69	69	Completed	Completed	Date Missing	2017-03-15
CTRI/2017/08/009296	1000	1000	Completed	Completed	Date Missing	2016-01-16
CTRI/2017/05/008565	37	37	Closed to Recruitment of Participants	Closed to Recruitment of Participants	Date Missing	2017-06-01
CTRI/2017/10/010078	120	120	Not Yet Recruiting	Not Yet Recruiting	Date Missing	2017-10-30
CTRI/2017/03/008259	100	100	Completed	Completed	Date Missing	2017-04-15
CTRI/2017/03/008142	86	66	Not Applicable	Completed	Date Missing	2017-03-29
CTRI/2017/03/008215	30	30	Completed	Completed	Date Missing	2017-04-01
CTRI/2017/05/008492	45	45	Open to Recruitment	Open to Recruitment	Date Missing	2017-05-15
CTRI/2017/09/009820	100	100	Open to Recruitment	Open to Recruitment	Date Missing	2015-12-01
CTRI/2018/08/015491	90	90	Open to Recruitment	Open to Recruitment	Date Missing	2018-09-04
CTRI/2017/10/010001	200	200	Completed	Completed	Date Missing	2017-10-10
CTRI/2017/07/009092	240	240	Completed	Completed	2017-08-01	2017-08-01
CTRI/2018/02/011673	56	56	Closed to Recruitment of Participants	Completed	Date Missing	2012-10-24
CTRI/2017/09/009609	34	34	Other (Terminated)	Other (Terminated)	Date Missing	2017-10-03
CTRI/2017/11/010410	70	70	Completed	Completed	Date Missing	2017-03-27
CTRI/2017/07/009046	60	60	Open to Recruitment	Open to Recruitment	Date Missing	2017-07-24
CTRI/2017/11/010451	460	65	Other (Terminated)	Other (Terminated)	2017-02-15	2018-02-12
CTRI/2017/07/009121	906	906	Completed	Completed	Date Missing	2017-08-14
CTRI/2017/07/009127	30	30	Completed	Closed to Recruitment of Participants	Date Missing	2018-01-05
CTRI/2017/08/009275	34	34	Not Applicable	Other (Terminated)	Date Missing	2017-09-01
CTRI/2017/08/009421	32	32	Other (Terminated)	Other (Terminated)	Date Missing	2018-01-31
CTRI/2017/07/009179	166	146	Not Applicable	Completed	2017-10-25	2017-10-25
CTRI/2018/01/011140	20	20	Open to Recruitment	Open to Recruitment	Date Missing	2018-01-15
CTRI/2017/11/010478	80	80	Completed	Completed	Date Missing	2017-09-13
CTRI/2017/10/010152	2476	2476	Open to Recruitment	Open to Recruitment	Date Missing	2017-11-15
CTRI/2017/10/010197	66	66	Not Applicable	Completed	2017-12-01	2017-12-01
CTRI/2017/10/010153	100	100	Not Applicable	Not Applicable	Date Missing	2017-11-30
CTRI/2017/10/010289	20	20	Completed	Completed	Date Missing	2017-03-01
CTRI/2017/11/010371	30	30	Open to Recruitment	Open to Recruitment	2017-10-26	2017-10-26
CTRI/2019/09/021130	154	154	Open to Recruitment	Open to Recruitment	Date Missing	2019-09-19
CTRI/2017/11/010642	44	44	Completed	Completed	Date Missing	2017-11-27
CTRI/2018/06/014528	60	60	Not Applicable	Not Yet Recruiting	2018-07-13	2018-07-13
CTRI/2017/12/010726	48	48	Not Applicable	Other (Terminated)	Date Missing	2017-12-11
CTRI/2018/06/014639	90	30	Not Applicable	Not Yet Recruiting	Date Missing	2018-07-15
CTRI/2017/12/010964	12	12	Completed	Completed	Date Missing	2018-01-22
CTRI/2017/12/010781	141	141	Not Applicable	Other (Terminated)	Date Missing	2017-12-15
CTRI/2017/12/011025	40	40	Closed to Recruitment of Participants	Closed to Recruitment of Participants	Date Missing	2018-03-23
CTRI/2017/12/010878	50	50	Not Applicable	Other (Terminated)	Date Missing	2018-02-01
CTRI/2018/01/011641	45	45	Not Yet Recruiting	Not Yet Recruiting	Date Missing	2018-02-15
CTRI/2018/04/012992	150	150	Not Applicable	Other (Terminated)	2018-04-24	2018-04-23
CTRI/2018/04/013221	150	150	Not Applicable	Completed	2018-04-24	2018-04-24
CTRI/2017/12/010959	40	40	Completed	Completed	Date Missing	2017-10-29
CTRI/2017/12/011026	130	130	Not Applicable	Other (Terminated)	Date Missing	2018-01-12
CTRI/2017/12/011033	202	202	Not Applicable	Other (Terminated)	Date Missing	2018-01-01
CTRI/2018/01/011274	30	30	Closed to Recruitment of Participants	Closed to Recruitment of Participants	Date Missing	2017-12-13
CTRI/2018/07/015021	10	10	Completed	Closed to Recruitment of Participants	Date Missing	2018-08-01
CTRI/2018/03/012637	60	20	Other (Terminated)	Other (Terminated)	2016-05-04	2019-01-31
CTRI/2018/05/013602	30	30	Not Yet Recruiting	Not Yet Recruiting	Date Missing	2018-05-15
CTRI/2018/02/011927	240	240	Completed	Closed to Recruitment of Participants	Date Missing	2017-09-01
CTRI/2018/08/015292	10500	1250	Other (Terminated)	Other (Terminated)	2017-12-15	2018-12-17
CTRI/2018/02/012093	30	30	Not Applicable	Completed	2018-08-01	2018-08-01
CTRI/2018/05/013638	60	60	Not Applicable	Open to Recruitment	2017-07-03	2017-07-03
CTRI/2018/04/013218	200	200	Open to Recruitment	Open to Recruitment	Date Missing	2018-04-23
CTRI/2018/05/014210	60	60	Not Yet Recruiting	Not Yet Recruiting	Date Missing	2017-06-05
CTRI/2018/05/013719	40	40	Not Applicable	Not Yet Recruiting	2018-05-07	2018-05-07
CTRI/2018/03/012277	90	90	Completed	Completed	Date Missing	2018-03-08
CTRI/2018/05/014039	50	50	Completed	Completed	Date Missing	2018-06-04
[truncated: 208 more rows]

## Sheet: 384_Breakup
S6.5 File. Subdivision of the 384 ‘other’ trials into various categories
[truncated: 8 more rows]

[truncated: 6 more sheets: 22_Foreign trials, 77_Terminated trials, 1_Suspended trial, 256_Maybe Indian trials, 18_Maybe multinational trials, 10_Other trials]
