# Supplementary material for: Representation from India in multinational, interventional, phase 2 or 3 trials registered in Clinical Trials Registry-India: A cross-sectional study
Source: PLoS One. 2023 Sep 20;18(9):e0284434. doi: 10.1371/journal.pone.0284434 (PMC10511072; doi:10.1371/journal.pone.0284434)
Supplement: S7 File — (XLS) [file pone.0284434.s007.xls]

## Sheet: Legend
	S7 File. Identification of the 62 multinational trials, completed in India and elsewhere, and details of the planned and actual recruitment of these 62 trials.
	Sheet Name	Description	Number of trials
	The 473 trials:
	362 of the 473 trials	S7.1 File. The subset of 473 trials which were 'not completed', based on ‘Date of study completion’ in the ‘Global’ and ‘India’ fields. That is, trials where (Date_of_study_completion_India = "Applicable only for Completed/Terminated trials") AND (Date_of_study_completion_Global = "Applicable only for Completed/Terminated trials")	362
	111 of the 473 trials	S7.2 File. The subset of 111 trials for which the 'Date of study completion’ for both India and Global either had an actual date, or had "Date Missing".	111
	62 of the 111 trials	S7.3 File. The subset of 62 trials for which the ‘Date of study completion’ for both India and Global had an actual date.	62
	Change in enrollment	S7.4 File. Planned and actual enrollment of the 62 completed trials	62
	Increases in enrollment_problem cases	S7.5 File. (i) The list of trials for which the actual fraction of enrollment from India was more than planned, and (ii) problematic cases where the actual fraction of enrollment from India could not be calculated	13 and 4
	Planned enrollment_60% or more from India	S7.6 File. The details of the five trials where the planned fraction of recruitment from India was 60% or more.	5
	Actual enrollment_60% or more from India	S7.7 File. Details of (i) the seven trials where the actual fraction of recruitment from India was 60% or more, and (ii) the two problematic cases where the actual fraction of enrollment from India could not be calculated.	7 and 2
	Actual enrollment_60% or more than planned	S7.8 File. The details of the five trials where the actual fraction of recruitment from India was 60% or more than the planned fraction.	5

## Sheet: 362 of the 473 trials
S7.1 File. The subset of 473 trials which were 'not completed', based on ‘Date of study completion’ in the ‘Global’ and ‘India’ fields. That is, trials where (Date_of_study_completion_India = "Applicable only for Completed/Terminated trials") AND (Date_of_study_completion_Global = "Applicable only for Completed/Terminated trials")
CTRI Number	Total Sample Size	Sample Size from India	Recruitment Status_Global	Recruitment Status_India	Date of first enrollment_Global	Date of first enrollment_India	Date_of_study_completion_India	Date_of_study_completion_Global
CTRI/2013/01/003294	275	75	Open to Recruitment	Not Yet Recruiting	2011-12-19	2013-02-15	Applicable only for Completed/Terminated trials	Applicable only for Completed/Terminated trials
CTRI/2013/01/003296	616	100	Open to Recruitment	Open to Recruitment	2012-07-30	2013-03-31	Applicable only for Completed/Terminated trials	Applicable only for Completed/Terminated trials
CTRI/2013/01/003301	654	120	Open to Recruitment	Not Yet Recruiting	2012-07-20	2013-08-15	Applicable only for Completed/Terminated trials	Applicable only for Completed/Terminated trials
CTRI/2013/01/003328	545	75	Open to Recruitment	Not Yet Recruiting	2012-06-21	2013-06-07	Applicable only for Completed/Terminated trials	Applicable only for Completed/Terminated trials
CTRI/2013/04/003545	192	25	Open to Recruitment	Open to Recruitment	2000-01-01	2011-02-25	Applicable only for Completed/Terminated trials	Applicable only for Completed/Terminated trials
CTRI/2013/04/003580	152	25	Completed	Closed to Recruitment of Participants	2012-01-23	2013-05-05	Applicable only for Completed/Terminated trials	Applicable only for Completed/Terminated trials
CTRI/2013/05/003640	1000	160	Open to Recruitment	Not Yet Recruiting	2011-09-15	2013-09-01	Applicable only for Completed/Terminated trials	Applicable only for Completed/Terminated trials
CTRI/2013/06/003774	425	50	Open to Recruitment	Not Yet Recruiting	2011-10-13	2013-07-15	Applicable only for Completed/Terminated trials	Applicable only for Completed/Terminated trials
CTRI/2013/06/003778	342	30	Open to Recruitment	Suspended	2011-01-20	2013-01-28	Applicable only for Completed/Terminated trials	Applicable only for Completed/Terminated trials
CTRI/2013/09/003953	18	6	Closed to Recruitment of Participants	Closed to Recruitment of Participants	2013-06-04	2013-09-09	Applicable only for Completed/Terminated trials	Applicable only for Completed/Terminated trials
CTRI/2013/09/003977	2100	549	Open to Recruitment	Closed to Recruitment of Participants	2006-05-09	2006-08-31	Applicable only for Completed/Terminated trials	Applicable only for Completed/Terminated trials
CTRI/2013/09/003992	275	75	Open to Recruitment	Not Yet Recruiting	2012-04-23	2014-02-15	Applicable only for Completed/Terminated trials	Applicable only for Completed/Terminated trials
CTRI/2013/09/003999	432	108	Open to Recruitment	Open to Recruitment	2012-10-30	2013-03-10	Applicable only for Completed/Terminated trials	Applicable only for Completed/Terminated trials
CTRI/2013/09/004012	2800	225	Closed to Recruitment of Participants	Closed to Recruitment of Participants	2010-08-25	2009-09-28	Applicable only for Completed/Terminated trials	Applicable only for Completed/Terminated trials
CTRI/2013/10/004048	192	15	Open to Recruitment	Closed to Recruitment of Participants	2012-09-13	2018-02-28	Applicable only for Completed/Terminated trials	Applicable only for Completed/Terminated trials
CTRI/2013/10/004082	94	6	Closed to Recruitment of Participants	Closed to Recruitment of Participants	2012-12-20	2013-10-22	Applicable only for Completed/Terminated trials	Applicable only for Completed/Terminated trials
CTRI/2013/12/004211	550	56	Closed to Recruitment of Participants	Closed to Recruitment of Participants	2012-11-19	2014-01-15	Applicable only for Completed/Terminated trials	Applicable only for Completed/Terminated trials
CTRI/2013/12/004212	660	66	Closed to Recruitment of Participants	Closed to Recruitment of Participants	2012-12-12	2014-01-15	Applicable only for Completed/Terminated trials	Applicable only for Completed/Terminated trials
CTRI/2014/01/004298	660	35	Closed to Recruitment of Participants	Closed to Recruitment of Participants	2013-02-25	2014-02-20	Applicable only for Completed/Terminated trials	Applicable only for Completed/Terminated trials
CTRI/2014/04/004533	36	20	Not Yet Recruiting	Not Yet Recruiting	2014-04-15	2014-04-15	Applicable only for Completed/Terminated trials	Applicable only for Completed/Terminated trials
CTRI/2014/05/004622	1600	100	Closed to Recruitment of Participants	Closed to Recruitment of Participants	2013-04-13	2014-06-19	Applicable only for Completed/Terminated trials	Applicable only for Completed/Terminated trials
CTRI/2014/07/004736	2671	93	Open to Recruitment	Open to Recruitment	2013-06-27	2014-07-17	Applicable only for Completed/Terminated trials	Applicable only for Completed/Terminated trials
CTRI/2014/07/004753	348	30	Closed to Recruitment of Participants	Closed to Recruitment of Participants	2013-07-09	2014-08-30	Applicable only for Completed/Terminated trials	Applicable only for Completed/Terminated trials
CTRI/2014/07/004786	690	65	Closed to Recruitment of Participants	Closed to Recruitment of Participants	2014-02-25	2014-08-01	Applicable only for Completed/Terminated trials	Applicable only for Completed/Terminated trials
CTRI/2014/08/004872	17150	200	Closed to Recruitment of Participants	Closed to Recruitment of Participants	2013-04-25	2014-10-16	Applicable only for Completed/Terminated trials	Applicable only for Completed/Terminated trials
CTRI/2014/08/004896	300	70	Open to Recruitment	Open to Recruitment	2013-06-07	2014-09-25	Applicable only for Completed/Terminated trials	Applicable only for Completed/Terminated trials
CTRI/2014/08/004922	171	60	Open to Recruitment	Closed to Recruitment of Participants	2009-08-25	2009-08-12	Applicable only for Completed/Terminated trials	Applicable only for Completed/Terminated trials
CTRI/2014/09/004959	250	100	Open to Recruitment	Open to Recruitment	2013-07-01	2014-09-19	Applicable only for Completed/Terminated trials	Applicable only for Completed/Terminated trials
CTRI/2014/09/004975	104	16	Closed to Recruitment of Participants	Closed to Recruitment of Participants	2014-03-25	2014-09-05	Applicable only for Completed/Terminated trials	Applicable only for Completed/Terminated trials
CTRI/2014/09/005065	250	10	Closed to Recruitment of Participants	Closed to Recruitment of Participants	2014-07-30	2015-01-28	Applicable only for Completed/Terminated trials	Applicable only for Completed/Terminated trials
CTRI/2014/09/005074	24	8	Closed to Recruitment of Participants	Closed to Recruitment of Participants	2014-11-01	2014-11-04	Applicable only for Completed/Terminated trials	Applicable only for Completed/Terminated trials
CTRI/2014/09/005075	64	16	Closed to Recruitment of Participants	Closed to Recruitment of Participants	2012-04-25	2015-01-15	Applicable only for Completed/Terminated trials	Applicable only for Completed/Terminated trials
CTRI/2014/10/005079	475	80	Open to Recruitment	Open to Recruitment	2013-09-16	2014-10-28	Applicable only for Completed/Terminated trials	Applicable only for Completed/Terminated trials
CTRI/2014/10/005095	200	30	Closed to Recruitment of Participants	Closed to Recruitment of Participants	2010-10-01	2014-10-27	Applicable only for Completed/Terminated trials	Applicable only for Completed/Terminated trials
CTRI/2014/10/005122	610	60	Closed to Recruitment of Participants	Closed to Recruitment of Participants	2012-07-26	2014-11-06	Applicable only for Completed/Terminated trials	Applicable only for Completed/Terminated trials
CTRI/2014/10/005146	900	79	Closed to Recruitment of Participants	Closed to Recruitment of Participants	2007-06-16	2008-10-16	Applicable only for Completed/Terminated trials	Applicable only for Completed/Terminated trials
CTRI/2014/11/005208	532	92	Closed to Recruitment of Participants	Closed to Recruitment of Participants	2014-06-10	2015-01-14	Applicable only for Completed/Terminated trials	Applicable only for Completed/Terminated trials
CTRI/2014/12/005334	600	100	Open to Recruitment	Open to Recruitment	2014-05-05	2014-12-12	Applicable only for Completed/Terminated trials	Applicable only for Completed/Terminated trials
CTRI/2015/01/005445	780	50	Open to Recruitment	Not Yet Recruiting	2014-01-31	2015-02-18	Applicable only for Completed/Terminated trials	Applicable only for Completed/Terminated trials
CTRI/2015/01/005461	500	21	Closed to Recruitment of Participants	Closed to Recruitment of Participants	2013-08-01	2015-01-27	Applicable only for Completed/Terminated trials	Applicable only for Completed/Terminated trials
CTRI/2015/02/005536	492	100	Closed to Recruitment of Participants	Closed to Recruitment of Participants	2014-12-05	2015-06-20	Applicable only for Completed/Terminated trials	Applicable only for Completed/Terminated trials
CTRI/2015/03/005617	457	75	Closed to Recruitment of Participants	Closed to Recruitment of Participants	2012-12-14	2015-03-12	Applicable only for Completed/Terminated trials	Applicable only for Completed/Terminated trials
CTRI/2015/05/005763	6000	100	Closed to Recruitment of Participants	Closed to Recruitment of Participants	2014-12-10	2015-05-20	Applicable only for Completed/Terminated trials	Applicable only for Completed/Terminated trials
CTRI/2015/05/005798	22	12	Closed to Recruitment of Participants	Closed to Recruitment of Participants	2016-08-02	2016-08-02	Applicable only for Completed/Terminated trials	Applicable only for Completed/Terminated trials
CTRI/2015/05/005805	1200	105	Open to Recruitment	Not Yet Recruiting	2014-11-12	2015-08-24	Applicable only for Completed/Terminated trials	Applicable only for Completed/Terminated trials
CTRI/2015/07/005953	6	4	Closed to Recruitment of Participants	Closed to Recruitment of Participants	2015-07-15	2015-07-15	Applicable only for Completed/Terminated trials	Applicable only for Completed/Terminated trials
CTRI/2015/07/005954	9000	1200	Open to Recruitment	Not Yet Recruiting	2013-12-12	2015-07-15	Applicable only for Completed/Terminated trials	Applicable only for Completed/Terminated trials
CTRI/2015/07/005955	17000	1200	Open to Recruitment	Not Yet Recruiting	2013-12-10	2015-07-15	Applicable only for Completed/Terminated trials	Applicable only for Completed/Terminated trials
CTRI/2015/07/005991	660	30	Closed to Recruitment of Participants	Closed to Recruitment of Participants	2015-02-10	2015-08-03	Applicable only for Completed/Terminated trials	Applicable only for Completed/Terminated trials
CTRI/2015/10/006260	550	80	Open to Recruitment	Open to Recruitment	2014-10-13	2015-11-01	Applicable only for Completed/Terminated trials	Applicable only for Completed/Terminated trials
CTRI/2015/10/006265	550	80	Open to Recruitment	Open to Recruitment	2015-07-15	2015-11-01	Applicable only for Completed/Terminated trials	Applicable only for Completed/Terminated trials
CTRI/2015/11/006379	850	600	Completed	Not Yet Recruiting	2013-11-08	2015-12-02	Applicable only for Completed/Terminated trials	Applicable only for Completed/Terminated trials
CTRI/2015/12/006420	3700	200	Closed to Recruitment of Participants	Closed to Recruitment of Participants	2014-02-21	2015-12-14	Applicable only for Completed/Terminated trials	Applicable only for Completed/Terminated trials
CTRI/2015/12/006461	1425	100	Closed to Recruitment of Participants	Closed to Recruitment of Participants	2014-07-01	2016-01-06	Applicable only for Completed/Terminated trials	Applicable only for Completed/Terminated trials
CTRI/2016/01/006493	174	12	Closed to Recruitment of Participants	Closed to Recruitment of Participants	2015-11-09	2016-02-01	Applicable only for Completed/Terminated trials	Applicable only for Completed/Terminated trials
CTRI/2016/01/006522	798	80	Closed to Recruitment of Participants	Closed to Recruitment of Participants	2015-05-21	2016-02-22	Applicable only for Completed/Terminated trials	Applicable only for Completed/Terminated trials
CTRI/2016/02/006643	136	55	Closed to Recruitment of Participants	Closed to Recruitment of Participants	2013-08-26	2016-03-15	Applicable only for Completed/Terminated trials	Applicable only for Completed/Terminated trials
CTRI/2016/03/006718	255	80	Closed to Recruitment of Participants	Closed to Recruitment of Participants	2015-01-13	2016-05-02	Applicable only for Completed/Terminated trials	Applicable only for Completed/Terminated trials
CTRI/2016/03/006738	19500	980	Open to Recruitment	Open to Recruitment	2015-02-02	2015-09-24	Applicable only for Completed/Terminated trials	Applicable only for Completed/Terminated trials
CTRI/2016/04/006852	990	160	Closed to Recruitment of Participants	Closed to Recruitment of Participants	2015-09-01	2016-04-25	Applicable only for Completed/Terminated trials	Applicable only for Completed/Terminated trials
CTRI/2016/05/006966	1000	80	Closed to Recruitment of Participants	Closed to Recruitment of Participants	2016-01-11	2016-03-16	Applicable only for Completed/Terminated trials	Applicable only for Completed/Terminated trials
CTRI/2016/06/006980	670	150	Open to Recruitment	Open to Recruitment	2015-04-01	2015-04-16	Applicable only for Completed/Terminated trials	Applicable only for Completed/Terminated trials
CTRI/2016/06/007016	560	30	Closed to Recruitment of Participants	Closed to Recruitment of Participants	2015-07-23	2016-07-26	Applicable only for Completed/Terminated trials	Applicable only for Completed/Terminated trials
CTRI/2016/06/007041	660	60	Open to Recruitment	Suspended	2015-07-21	2016-10-07	Applicable only for Completed/Terminated trials	Applicable only for Completed/Terminated trials
CTRI/2016/06/007059	2800	450	Closed to Recruitment of Participants	Closed to Recruitment of Participants	2015-12-29	2016-07-15	Applicable only for Completed/Terminated trials	Applicable only for Completed/Terminated trials
CTRI/2016/06/007062	3155	600	Closed to Recruitment of Participants	Closed to Recruitment of Participants	2015-12-08	2016-06-30	Applicable only for Completed/Terminated trials	Applicable only for Completed/Terminated trials
CTRI/2016/07/007092	60	25	Open to Recruitment	Open to Recruitment	2015-12-24	2016-07-26	Applicable only for Completed/Terminated trials	Applicable only for Completed/Terminated trials
CTRI/2016/07/007105	100	30	Closed to Recruitment of Participants	Closed to Recruitment of Participants	2015-10-07	2016-08-01	Applicable only for Completed/Terminated trials	Applicable only for Completed/Terminated trials
CTRI/2016/08/007169	760	23	Closed to Recruitment of Participants	Closed to Recruitment of Participants	2015-10-15	2016-08-19	Applicable only for Completed/Terminated trials	Applicable only for Completed/Terminated trials
CTRI/2016/08/007204	800	60	Closed to Recruitment of Participants	Closed to Recruitment of Participants	2015-11-09	2016-08-19	Applicable only for Completed/Terminated trials	Applicable only for Completed/Terminated trials
CTRI/2016/08/007206	300	42	Open to Recruitment	Open to Recruitment	2016-08-30	2016-09-13	Applicable only for Completed/Terminated trials	Applicable only for Completed/Terminated trials
CTRI/2016/09/007268	600	80	Closed to Recruitment of Participants	Closed to Recruitment of Participants	2012-05-01	2016-09-14	Applicable only for Completed/Terminated trials	Applicable only for Completed/Terminated trials
CTRI/2016/09/007279	846	210	Closed to Recruitment of Participants	Closed to Recruitment of Participants	2015-12-03	2016-10-01	Applicable only for Completed/Terminated trials	Applicable only for Completed/Terminated trials
CTRI/2016/09/007293	150	5	Open to Recruitment	Not Yet Recruiting	2016-03-31	2016-11-30	Applicable only for Completed/Terminated trials	Applicable only for Completed/Terminated trials
CTRI/2016/09/007301	70	15	Closed to Recruitment of Participants	Closed to Recruitment of Participants	2016-03-03	2016-09-23	Applicable only for Completed/Terminated trials	Applicable only for Completed/Terminated trials
CTRI/2016/11/007469	9920	2000	Open to Recruitment	Open to Recruitment	2015-10-08	2016-12-15	Applicable only for Completed/Terminated trials	Applicable only for Completed/Terminated trials
CTRI/2017/01/007695	450	45	Open to Recruitment	Open to Recruitment	2016-12-05	2017-01-18	Applicable only for Completed/Terminated trials	Applicable only for Completed/Terminated trials
CTRI/2017/01/007696	668	50	Closed to Recruitment of Participants	Closed to Recruitment of Participants	2016-05-11	2017-08-02	Applicable only for Completed/Terminated trials	Applicable only for Completed/Terminated trials
CTRI/2017/01/007738	129	55	Open to Recruitment	Open to Recruitment	2016-09-12	2017-02-10	Applicable only for Completed/Terminated trials	Applicable only for Completed/Terminated trials
CTRI/2017/02/007787	136	116	Not Yet Recruiting	Not Yet Recruiting	2017-02-22	2017-02-15	Applicable only for Completed/Terminated trials	Applicable only for Completed/Terminated trials
CTRI/2017/02/007805	200	160	Not Yet Recruiting	Not Yet Recruiting	2017-02-20	2017-02-20	Applicable only for Completed/Terminated trials	Applicable only for Completed/Terminated trials
CTRI/2017/02/007912	180	75	Open to Recruitment	Open to Recruitment	2017-04-03	2017-04-03	Applicable only for Completed/Terminated trials	Applicable only for Completed/Terminated trials
CTRI/2017/02/007966	4140	2800	Open to Recruitment	Open to Recruitment	2017-03-06	2017-03-02	Applicable only for Completed/Terminated trials	Applicable only for Completed/Terminated trials
CTRI/2017/03/008004	120	80	Not Yet Recruiting	Not Yet Recruiting	2017-03-06	2017-03-06	Applicable only for Completed/Terminated trials	Applicable only for Completed/Terminated trials
CTRI/2017/03/008163	180	16	Closed to Recruitment of Participants	Closed to Recruitment of Participants	2016-12-21	2017-05-15	Applicable only for Completed/Terminated trials	Applicable only for Completed/Terminated trials
CTRI/2017/03/008166	900	120	Closed to Recruitment of Participants	Closed to Recruitment of Participants	2016-09-01	2017-04-04	Applicable only for Completed/Terminated trials	Applicable only for Completed/Terminated trials
CTRI/2017/03/008181	900	120	Closed to Recruitment of Participants	Closed to Recruitment of Participants	2016-09-01	2017-04-04	Applicable only for Completed/Terminated trials	Applicable only for Completed/Terminated trials
CTRI/2017/03/008185	1060	234	Open to Recruitment	Not Yet Recruiting	2017-01-24	2017-03-31	Applicable only for Completed/Terminated trials	Applicable only for Completed/Terminated trials
CTRI/2017/03/008277	136	116	Not Yet Recruiting	Not Yet Recruiting	2017-04-20	2017-04-17	Applicable only for Completed/Terminated trials	Applicable only for Completed/Terminated trials
CTRI/2017/04/008336	25	10	Open to Recruitment	Open to Recruitment	2017-04-17	2017-05-02	Applicable only for Completed/Terminated trials	Applicable only for Completed/Terminated trials
CTRI/2017/04/008363	350	60	Closed to Recruitment of Participants	Closed to Recruitment of Participants	2014-08-12	2017-05-15	Applicable only for Completed/Terminated trials	Applicable only for Completed/Terminated trials
CTRI/2017/04/008421	110	80	Not Yet Recruiting	Not Yet Recruiting	2017-06-20	2017-06-20	Applicable only for Completed/Terminated trials	Applicable only for Completed/Terminated trials
CTRI/2017/05/008517	1200	100	Open to Recruitment	Not Yet Recruiting	2016-06-18	2017-06-01	Applicable only for Completed/Terminated trials	Applicable only for Completed/Terminated trials
CTRI/2017/06/008758	282	60	Open to Recruitment	Not Yet Recruiting	2016-10-31	2017-06-19	Applicable only for Completed/Terminated trials	Applicable only for Completed/Terminated trials
CTRI/2017/06/008830	720	80	Closed to Recruitment of Participants	Closed to Recruitment of Participants	2017-01-02	2017-06-15	Applicable only for Completed/Terminated trials	Applicable only for Completed/Terminated trials
CTRI/2017/06/008867	4650	350	Closed to Recruitment of Participants	Closed to Recruitment of Participants	2016-12-09	2017-07-14	Applicable only for Completed/Terminated trials	Applicable only for Completed/Terminated trials
CTRI/2017/06/008898	50	12	Closed to Recruitment of Participants	Closed to Recruitment of Participants	2017-02-17	2017-07-17	Applicable only for Completed/Terminated trials	Applicable only for Completed/Terminated trials
CTRI/2017/06/008909	4500	177	Open to Recruitment	Open to Recruitment	2016-09-27	2017-07-05	Applicable only for Completed/Terminated trials	Applicable only for Completed/Terminated trials
CTRI/2017/06/008918	3000	144	Open to Recruitment	Open to Recruitment	2016-09-28	2017-07-03	Applicable only for Completed/Terminated trials	Applicable only for Completed/Terminated trials
CTRI/2017/07/009000	1000	200	Closed to Recruitment of Participants	Closed to Recruitment of Participants	2017-03-15	2017-04-30	Applicable only for Completed/Terminated trials	Applicable only for Completed/Terminated trials
CTRI/2017/07/009017	11500	1650	Open to Recruitment	Open to Recruitment	2017-08-17	2017-07-20	Applicable only for Completed/Terminated trials	Applicable only for Completed/Terminated trials
CTRI/2017/07/009027	114	15	Open to Recruitment	Not Yet Recruiting	2014-12-15	2017-09-29	Applicable only for Completed/Terminated trials	Applicable only for Completed/Terminated trials
CTRI/2017/07/009035	308	50	Open to Recruitment	Not Yet Recruiting	2017-01-18	2017-07-19	Applicable only for Completed/Terminated trials	Applicable only for Completed/Terminated trials
CTRI/2017/07/009081	784	50	Closed to Recruitment of Participants	Closed to Recruitment of Participants	2017-03-15	2017-08-03	Applicable only for Completed/Terminated trials	Applicable only for Completed/Terminated trials
CTRI/2017/07/009119	1200	450	Open to Recruitment	Open to Recruitment	2016-07-01	2017-08-01	Applicable only for Completed/Terminated trials	Applicable only for Completed/Terminated trials
CTRI/2017/07/009172	10000	313	Closed to Recruitment of Participants	Closed to Recruitment of Participants	2017-04-19	2017-07-31	Applicable only for Completed/Terminated trials	Applicable only for Completed/Terminated trials
CTRI/2017/08/009196	1000	30	Closed to Recruitment of Participants	Closed to Recruitment of Participants	2016-11-30	2017-09-29	Applicable only for Completed/Terminated trials	Applicable only for Completed/Terminated trials
CTRI/2017/08/009207	7000	700	Closed to Recruitment of Participants	Closed to Recruitment of Participants	2017-02-08	2017-08-14	Applicable only for Completed/Terminated trials	Applicable only for Completed/Terminated trials
CTRI/2017/08/009266	750	20	Closed to Recruitment of Participants	Closed to Recruitment of Participants	2016-12-29	2017-09-28	Applicable only for Completed/Terminated trials	Applicable only for Completed/Terminated trials
CTRI/2017/08/009304	800	60	Open to Recruitment	Open to Recruitment	2017-06-05	2017-08-30	Applicable only for Completed/Terminated trials	Applicable only for Completed/Terminated trials
CTRI/2017/08/009311	3000	50	Closed to Recruitment of Participants	Closed to Recruitment of Participants	2016-11-30	2017-09-20	Applicable only for Completed/Terminated trials	Applicable only for Completed/Terminated trials
CTRI/2017/08/009312	750	250	Closed to Recruitment of Participants	Closed to Recruitment of Participants	2017-10-02	2017-10-02	Applicable only for Completed/Terminated trials	Applicable only for Completed/Terminated trials
CTRI/2017/08/009359	220	32	Closed to Recruitment of Participants	Closed to Recruitment of Participants	2017-12-05	2017-12-12	Applicable only for Completed/Terminated trials	Applicable only for Completed/Terminated trials
CTRI/2017/08/009371	2850	150	Open to Recruitment	Open to Recruitment	2017-04-25	2017-08-21	Applicable only for Completed/Terminated trials	Applicable only for Completed/Terminated trials
CTRI/2017/08/009409	110	77	Closed to Recruitment of Participants	Closed to Recruitment of Participants	2017-02-28	2017-08-28	Applicable only for Completed/Terminated trials	Applicable only for Completed/Terminated trials
CTRI/2017/08/009474	1200	250	Closed to Recruitment of Participants	Closed to Recruitment of Participants	2017-04-24	2017-10-11	Applicable only for Completed/Terminated trials	Applicable only for Completed/Terminated trials
CTRI/2017/08/009475	1300	150	Open to Recruitment	Closed to Recruitment of Participants	2016-11-14	2017-10-04	Applicable only for Completed/Terminated trials	Applicable only for Completed/Terminated trials
CTRI/2017/08/009477	1000	150	Open to Recruitment	Open to Recruitment	2017-03-17	2017-12-10	Applicable only for Completed/Terminated trials	Applicable only for Completed/Terminated trials
CTRI/2017/08/009478	1650	250	Closed to Recruitment of Participants	Closed to Recruitment of Participants	2017-04-19	2017-10-13	Applicable only for Completed/Terminated trials	Applicable only for Completed/Terminated trials
CTRI/2017/08/009535	4000	600	Closed to Recruitment of Participants	Closed to Recruitment of Participants	2017-02-02	2017-09-11	Applicable only for Completed/Terminated trials	Applicable only for Completed/Terminated trials
CTRI/2017/08/009558	6500	200	Open to Recruitment	Open to Recruitment	2015-03-26	2017-08-07	Applicable only for Completed/Terminated trials	Applicable only for Completed/Terminated trials
CTRI/2017/09/009687	160	20	Closed to Recruitment of Participants	Closed to Recruitment of Participants	2017-05-15	2017-09-15	Applicable only for Completed/Terminated trials	Applicable only for Completed/Terminated trials
CTRI/2017/09/009708	1000	150	Open to Recruitment	Closed to Recruitment of Participants	2017-02-23	2017-12-15	Applicable only for Completed/Terminated trials	Applicable only for Completed/Terminated trials
CTRI/2017/09/009732	2200	120	Closed to Recruitment of Participants	Closed to Recruitment of Participants	2017-06-15	2017-10-30	Applicable only for Completed/Terminated trials	Applicable only for Completed/Terminated trials
CTRI/2017/09/009734	4126	100	Open to Recruitment	Open to Recruitment	2017-04-04	2017-09-14	Applicable only for Completed/Terminated trials	Applicable only for Completed/Terminated trials
CTRI/2017/09/009742	800	60	Open to Recruitment	Open to Recruitment	2017-06-05	2017-09-27	Applicable only for Completed/Terminated trials	Applicable only for Completed/Terminated trials
CTRI/2017/09/009748	1320	200	Open to Recruitment	Open to Recruitment	2016-10-31	2017-10-06	Applicable only for Completed/Terminated trials	Applicable only for Completed/Terminated trials
CTRI/2017/09/009772	2500	100	Open to Recruitment	Open to Recruitment	2016-01-14	2017-06-09	Applicable only for Completed/Terminated trials	Applicable only for Completed/Terminated trials
CTRI/2017/09/009821	8618	600	Open to Recruitment	Not Yet Recruiting	2015-11-10	2018-01-30	Applicable only for Completed/Terminated trials	Applicable only for Completed/Terminated trials
CTRI/2017/09/009906	1000	100	Open to Recruitment	Open to Recruitment	2017-03-01	2017-10-16	Applicable only for Completed/Terminated trials	Applicable only for Completed/Terminated trials
CTRI/2017/09/009931	324	25	Closed to Recruitment of Participants	Closed to Recruitment of Participants	2017-07-01	2017-11-15	Applicable only for Completed/Terminated trials	Applicable only for Completed/Terminated trials
CTRI/2017/09/009945	150	25	Open to Recruitment	Open to Recruitment	2017-08-10	2017-10-30	Applicable only for Completed/Terminated trials	Applicable only for Completed/Terminated trials
CTRI/2017/10/010010	495	35	Completed	Closed to Recruitment of Participants	2017-08-25	2017-12-25	Applicable only for Completed/Terminated trials	Applicable only for Completed/Terminated trials
CTRI/2017/10/010015	880	120	Closed to Recruitment of Participants	Closed to Recruitment of Participants	2017-03-30	2017-10-26	Applicable only for Completed/Terminated trials	Applicable only for Completed/Terminated trials
CTRI/2017/10/010016	1462	60	Open to Recruitment	Not Yet Recruiting	2008-10-13	2017-11-02	Applicable only for Completed/Terminated trials	Applicable only for Completed/Terminated trials
CTRI/2017/10/010017	3580	150	Closed to Recruitment of Participants	Closed to Recruitment of Participants	2017-07-12	2017-11-15	Applicable only for Completed/Terminated trials	Applicable only for Completed/Terminated trials
CTRI/2017/10/010233	12604	661	Open to Recruitment	Open to Recruitment	2016-12-22	2017-11-06	Applicable only for Completed/Terminated trials	Applicable only for Completed/Terminated trials
CTRI/2017/10/010252	240	20	Closed to Recruitment of Participants	Closed to Recruitment of Participants	2015-10-21	2017-11-15	Applicable only for Completed/Terminated trials	Applicable only for Completed/Terminated trials
CTRI/2017/11/010315	345	100	Completed	Suspended	2016-12-30	2017-12-01	Applicable only for Completed/Terminated trials	Applicable only for Completed/Terminated trials
CTRI/2017/11/010561	364	60	Closed to Recruitment of Participants	Closed to Recruitment of Participants	2017-06-05	2018-04-02	Applicable only for Completed/Terminated trials	Applicable only for Completed/Terminated trials
CTRI/2017/11/010647	150	110	Open to Recruitment	Open to Recruitment	2017-12-05	2017-12-05	Applicable only for Completed/Terminated trials	Applicable only for Completed/Terminated trials
CTRI/2017/11/010690	441	40	Closed to Recruitment of Participants	Closed to Recruitment of Participants	2017-07-25	2017-12-15	Applicable only for Completed/Terminated trials	Applicable only for Completed/Terminated trials
CTRI/2017/12/010751	72	10	Open to Recruitment	Not Yet Recruiting	2017-06-01	2017-12-11	Applicable only for Completed/Terminated trials	Applicable only for Completed/Terminated trials
CTRI/2017/12/010783	130	40	Closed to Recruitment of Participants	Closed to Recruitment of Participants	2017-10-06	2018-04-06	Applicable only for Completed/Terminated trials	Applicable only for Completed/Terminated trials
CTRI/2018/01/011183	2314	120	Closed to Recruitment of Participants	Closed to Recruitment of Participants	2017-03-21	2018-01-08	Applicable only for Completed/Terminated trials	Applicable only for Completed/Terminated trials
CTRI/2018/01/011249	274	45	Open to Recruitment	Open to Recruitment	2017-01-27	2018-01-30	Applicable only for Completed/Terminated trials	Applicable only for Completed/Terminated trials
CTRI/2018/01/011298	48	5	Open to Recruitment	Not Yet Recruiting	2018-03-05	2018-06-01	Applicable only for Completed/Terminated trials	Applicable only for Completed/Terminated trials
CTRI/2018/01/011325	280	9	Closed to Recruitment of Participants	Closed to Recruitment of Participants	2017-05-12	2018-01-25	Applicable only for Completed/Terminated trials	Applicable only for Completed/Terminated trials
CTRI/2018/01/011353	1200	90	Closed to Recruitment of Participants	Closed to Recruitment of Participants	2017-10-11	2018-01-25	Applicable only for Completed/Terminated trials	Applicable only for Completed/Terminated trials
CTRI/2018/01/011526	250	60	Open to Recruitment	Open to Recruitment	2017-07-06	2018-02-20	Applicable only for Completed/Terminated trials	Applicable only for Completed/Terminated trials
CTRI/2018/02/011717	195	40	Open to Recruitment	Not Yet Recruiting	2017-06-30	2018-02-25	Applicable only for Completed/Terminated trials	Applicable only for Completed/Terminated trials
CTRI/2018/02/011925	4700	150	Open to Recruitment	Open to Recruitment	2012-07-02	2017-08-24	Applicable only for Completed/Terminated trials	Applicable only for Completed/Terminated trials
CTRI/2018/02/011972	1170	40	Closed to Recruitment of Participants	Closed to Recruitment of Participants	2018-03-19	2018-07-19	Applicable only for Completed/Terminated trials	Applicable only for Completed/Terminated trials
CTRI/2018/02/012063	92	15	Closed to Recruitment of Participants	Closed to Recruitment of Participants	2017-01-25	2018-09-20	Applicable only for Completed/Terminated trials	Applicable only for Completed/Terminated trials
CTRI/2018/02/012119	22000	11000	Not Yet Recruiting	Open to Recruitment	2018-03-05	2018-01-15	Applicable only for Completed/Terminated trials	Applicable only for Completed/Terminated trials
CTRI/2018/03/012421	200	30	Open to Recruitment	Open to Recruitment	2017-09-05	2018-03-12	Applicable only for Completed/Terminated trials	Applicable only for Completed/Terminated trials
CTRI/2018/03/012487	120	60	Not Yet Recruiting	Not Yet Recruiting	2018-05-01	2018-05-01	Applicable only for Completed/Terminated trials	Applicable only for Completed/Terminated trials
CTRI/2018/03/012529	400	25	Open to Recruitment	Not Yet Recruiting	2017-12-05	2018-08-01	Applicable only for Completed/Terminated trials	Applicable only for Completed/Terminated trials
CTRI/2018/04/013108	300	40	Open to Recruitment	Not Yet Recruiting	2017-05-26	2018-04-30	Applicable only for Completed/Terminated trials	Applicable only for Completed/Terminated trials
CTRI/2018/04/013128	600	25	Closed to Recruitment of Participants	Closed to Recruitment of Participants	2012-01-02	2012-09-20	Applicable only for Completed/Terminated trials	Applicable only for Completed/Terminated trials
CTRI/2018/05/013845	172	17	Open to Recruitment	Open to Recruitment	2017-08-31	2018-05-25	Applicable only for Completed/Terminated trials	Applicable only for Completed/Terminated trials
CTRI/2018/05/013954	150	2	Closed to Recruitment of Participants	Closed to Recruitment of Participants	2018-06-22	2018-10-11	Applicable only for Completed/Terminated trials	Applicable only for Completed/Terminated trials
CTRI/2018/05/014028	400	30	Open to Recruitment	Closed to Recruitment of Participants	2018-04-03	2018-06-20	Applicable only for Completed/Terminated trials	Applicable only for Completed/Terminated trials
CTRI/2018/06/014392	1500	40	Open to Recruitment	Open to Recruitment	2018-02-01	2018-06-15	Applicable only for Completed/Terminated trials	Applicable only for Completed/Terminated trials
CTRI/2018/06/014445	360	20	Open to Recruitment	Open to Recruitment	2015-12-03	2018-06-15	Applicable only for Completed/Terminated trials	Applicable only for Completed/Terminated trials
CTRI/2018/06/014509	250	50	Closed to Recruitment of Participants	Closed to Recruitment of Participants	2018-01-11	2018-06-14	Applicable only for Completed/Terminated trials	Applicable only for Completed/Terminated trials
CTRI/2018/06/014512	1210	164	Closed to Recruitment of Participants	Closed to Recruitment of Participants	2018-06-04	2018-07-26	Applicable only for Completed/Terminated trials	Applicable only for Completed/Terminated trials
CTRI/2018/06/014520	549	50	Open to Recruitment	Not Yet Recruiting	2017-11-02	2018-09-03	Applicable only for Completed/Terminated trials	Applicable only for Completed/Terminated trials
CTRI/2018/06/014543	650	40	Closed to Recruitment of Participants	Closed to Recruitment of Participants	2017-11-07	2018-06-04	Applicable only for Completed/Terminated trials	Applicable only for Completed/Terminated trials
CTRI/2018/06/014682	54	9	Closed to Recruitment of Participants	Closed to Recruitment of Participants	2018-02-14	2018-08-30	Applicable only for Completed/Terminated trials	Applicable only for Completed/Terminated trials
CTRI/2018/07/014698	120	9	Closed to Recruitment of Participants	Closed to Recruitment of Participants	2018-04-30	2018-08-30	Applicable only for Completed/Terminated trials	Applicable only for Completed/Terminated trials
CTRI/2018/07/014719	250	75	Closed to Recruitment of Participants	Closed to Recruitment of Participants	2017-10-30	2018-09-20	Applicable only for Completed/Terminated trials	Applicable only for Completed/Terminated trials
CTRI/2018/07/014765	1950	117	Closed to Recruitment of Participants	Closed to Recruitment of Participants	2018-06-04	2018-07-23	Applicable only for Completed/Terminated trials	Applicable only for Completed/Terminated trials
CTRI/2018/07/014783	300	40	Closed to Recruitment of Participants	Closed to Recruitment of Participants	2018-03-29	2018-07-18	Applicable only for Completed/Terminated trials	Applicable only for Completed/Terminated trials
CTRI/2018/07/014947	1856	928	Open to Recruitment	Open to Recruitment	2019-01-01	2019-01-01	Applicable only for Completed/Terminated trials	Applicable only for Completed/Terminated trials
CTRI/2018/07/014966	2500	100	Open to Recruitment	Not Yet Recruiting	2016-01-14	2018-07-20	Applicable only for Completed/Terminated trials	Applicable only for Completed/Terminated trials
CTRI/2018/07/015058	765	44	Closed to Recruitment of Participants	Closed to Recruitment of Participants	2017-12-11	2018-08-30	Applicable only for Completed/Terminated trials	Applicable only for Completed/Terminated trials
CTRI/2018/08/015242	660	100	Closed to Recruitment of Participants	Closed to Recruitment of Participants	2018-09-30	2018-09-30	Applicable only for Completed/Terminated trials	Applicable only for Completed/Terminated trials
CTRI/2018/09/015620	600	48	Closed to Recruitment of Participants	Closed to Recruitment of Participants	2018-01-03	2018-09-06	Applicable only for Completed/Terminated trials	Applicable only for Completed/Terminated trials
CTRI/2018/09/015622	356	40	Closed to Recruitment of Participants	Closed to Recruitment of Participants	2018-07-29	2018-10-30	Applicable only for Completed/Terminated trials	Applicable only for Completed/Terminated trials
CTRI/2018/09/015638	240	48	Open to Recruitment	Not Yet Recruiting	2017-03-09	2019-02-01	Applicable only for Completed/Terminated trials	Applicable only for Completed/Terminated trials
CTRI/2018/09/015658	252	20	Open to Recruitment	Not Yet Recruiting	2015-02-10	2018-10-08	Applicable only for Completed/Terminated trials	Applicable only for Completed/Terminated trials
CTRI/2018/09/015752	360	30	Open to Recruitment	Open to Recruitment	2016-11-03	2018-10-11	Applicable only for Completed/Terminated trials	Applicable only for Completed/Terminated trials
CTRI/2018/09/015762	375	42	Open to Recruitment	Not Yet Recruiting	2018-04-05	2018-10-30	Applicable only for Completed/Terminated trials	Applicable only for Completed/Terminated trials
CTRI/2018/09/015794	800	77	Closed to Recruitment of Participants	Closed to Recruitment of Participants	2018-10-02	2019-02-14	Applicable only for Completed/Terminated trials	Applicable only for Completed/Terminated trials
CTRI/2018/10/015893	720	66	Closed to Recruitment of Participants	Closed to Recruitment of Participants	2018-01-18	2018-10-05	Applicable only for Completed/Terminated trials	Applicable only for Completed/Terminated trials
CTRI/2018/10/015908	1160	56	Open to Recruitment	Open to Recruitment	2018-07-18	2018-10-10	Applicable only for Completed/Terminated trials	Applicable only for Completed/Terminated trials
CTRI/2018/10/015923	552	232	Not Yet Recruiting	Not Yet Recruiting	2019-04-18	2018-11-30	Applicable only for Completed/Terminated trials	Applicable only for Completed/Terminated trials
CTRI/2018/10/016042	200	18	Open to Recruitment	Open to Recruitment	2018-08-01	2018-10-22	Applicable only for Completed/Terminated trials	Applicable only for Completed/Terminated trials
CTRI/2018/10/016047	1044	50	Not Yet Recruiting	Open to Recruitment	2019-01-01	2019-02-12	Applicable only for Completed/Terminated trials	Applicable only for Completed/Terminated trials
CTRI/2018/10/016102	1000	100	Open to Recruitment	Open to Recruitment	2017-03-01	2018-11-01	Applicable only for Completed/Terminated trials	Applicable only for Completed/Terminated trials
CTRI/2018/10/016193	17500	470	Open to Recruitment	Open to Recruitment	2018-10-24	2018-12-07	Applicable only for Completed/Terminated trials	Applicable only for Completed/Terminated trials
CTRI/2018/12/016574	304	152	Closed to Recruitment of Participants	Closed to Recruitment of Participants	2019-09-27	2019-03-29	Applicable only for Completed/Terminated trials	Applicable only for Completed/Terminated trials
CTRI/2018/12/016581	2800	200	Closed to Recruitment of Participants	Closed to Recruitment of Participants	2017-02-28	2018-10-17	Applicable only for Completed/Terminated trials	Applicable only for Completed/Terminated trials
CTRI/2018/12/016621	678	38	Open to Recruitment	Open to Recruitment	2018-12-31	2019-02-01	Applicable only for Completed/Terminated trials	Applicable only for Completed/Terminated trials
CTRI/2018/12/016674	1050	38	Open to Recruitment	Open to Recruitment	2018-10-20	2018-12-26	Applicable only for Completed/Terminated trials	Applicable only for Completed/Terminated trials
CTRI/2018/12/016719	1050	38	Open to Recruitment	Open to Recruitment	2018-10-17	2019-01-04	Applicable only for Completed/Terminated trials	Applicable only for Completed/Terminated trials
CTRI/2019/01/016861	1004	150	Suspended	Suspended	2019-02-01	2019-02-01	Applicable only for Completed/Terminated trials	Applicable only for Completed/Terminated trials
CTRI/2019/01/016928	486	100	Open to Recruitment	Open to Recruitment	2019-01-25	2019-01-25	Applicable only for Completed/Terminated trials	Applicable only for Completed/Terminated trials
CTRI/2019/01/017014	200	12	Open to Recruitment	Open to Recruitment	2018-10-10	2019-01-10	Applicable only for Completed/Terminated trials	Applicable only for Completed/Terminated trials
CTRI/2019/01/017029	800	150	Open to Recruitment	Not Yet Recruiting	2018-06-14	2019-01-11	Applicable only for Completed/Terminated trials	Applicable only for Completed/Terminated trials
CTRI/2019/01/017034	600	30	Open to Recruitment	Open to Recruitment	2018-09-27	2019-01-18	Applicable only for Completed/Terminated trials	Applicable only for Completed/Terminated trials
CTRI/2019/02/017507	182	35	Closed to Recruitment of Participants	Closed to Recruitment of Participants	2018-09-01	2019-02-28	Applicable only for Completed/Terminated trials	Applicable only for Completed/Terminated trials
CTRI/2019/02/017732	50	12	Open to Recruitment	Open to Recruitment	2019-01-18	2019-02-25	Applicable only for Completed/Terminated trials	Applicable only for Completed/Terminated trials
CTRI/2019/02/017798	360	15	Open to Recruitment	Open to Recruitment	2018-11-27	2019-03-18	Applicable only for Completed/Terminated trials	Applicable only for Completed/Terminated trials
CTRI/2019/02/017864	471	25	Open to Recruitment	Open to Recruitment	2019-02-28	2019-06-28	Applicable only for Completed/Terminated trials	Applicable only for Completed/Terminated trials
CTRI/2019/03/018045	471	25	Open to Recruitment	Open to Recruitment	2019-02-28	2019-06-28	Applicable only for Completed/Terminated trials	Applicable only for Completed/Terminated trials
CTRI/2019/03/018124	600	45	Closed to Recruitment of Participants	Closed to Recruitment of Participants	2018-11-30	2019-04-12	Applicable only for Completed/Terminated trials	Applicable only for Completed/Terminated trials
CTRI/2019/04/018361	150	4	Open to Recruitment	Open to Recruitment	2018-05-17	2019-04-01	Applicable only for Completed/Terminated trials	Applicable only for Completed/Terminated trials
CTRI/2019/04/018378	750	90	Closed to Recruitment of Participants	Closed to Recruitment of Participants	2018-08-30	2019-07-11	Applicable only for Completed/Terminated trials	Applicable only for Completed/Terminated trials
CTRI/2019/04/018382	400	50	Open to Recruitment	Not Yet Recruiting	2009-09-21	2019-06-01	Applicable only for Completed/Terminated trials	Applicable only for Completed/Terminated trials
CTRI/2019/04/018443	400	55	Closed to Recruitment of Participants	Closed to Recruitment of Participants	2018-12-21	2019-04-10	Applicable only for Completed/Terminated trials	Applicable only for Completed/Terminated trials
CTRI/2019/04/018479	714	55	Closed to Recruitment of Participants	Closed to Recruitment of Participants	2019-02-15	2019-04-18	Applicable only for Completed/Terminated trials	Applicable only for Completed/Terminated trials
CTRI/2019/04/018679	34	12	Open to Recruitment	Open to Recruitment	2017-03-08	2019-09-27	Applicable only for Completed/Terminated trials	Applicable only for Completed/Terminated trials
CTRI/2019/04/018775	68	32	Open to Recruitment	Not Yet Recruiting	2019-03-13	2019-09-09	Applicable only for Completed/Terminated trials	Applicable only for Completed/Terminated trials
CTRI/2019/05/019044	284	66	Open to Recruitment	Open to Recruitment	2019-05-20	2019-05-20	Applicable only for Completed/Terminated trials	Applicable only for Completed/Terminated trials
CTRI/2019/05/019047	450	10	Open to Recruitment	Open to Recruitment	2018-01-06	2019-10-15	Applicable only for Completed/Terminated trials	Applicable only for Completed/Terminated trials
CTRI/2019/05/019097	580	184	Open to Recruitment	Open to Recruitment	2019-05-14	2019-05-14	Applicable only for Completed/Terminated trials	Applicable only for Completed/Terminated trials
CTRI/2019/05/019110	148	10	Open to Recruitment	Not Yet Recruiting	2017-06-14	2019-06-01	Applicable only for Completed/Terminated trials	Applicable only for Completed/Terminated trials
CTRI/2019/05/019148	50	15	Open to Recruitment	Open to Recruitment	2019-08-28	2019-08-28	Applicable only for Completed/Terminated trials	Applicable only for Completed/Terminated trials
CTRI/2019/05/019369	192	25	Closed to Recruitment of Participants	Closed to Recruitment of Participants	2019-05-20	2019-07-23	Applicable only for Completed/Terminated trials	Applicable only for Completed/Terminated trials
CTRI/2019/05/019416	400	212	Open to Recruitment	Open to Recruitment	2019-06-20	2019-09-05	Applicable only for Completed/Terminated trials	Applicable only for Completed/Terminated trials
CTRI/2019/06/019509	627	70	Closed to Recruitment of Participants	Closed to Recruitment of Participants	2019-01-14	2019-06-13	Applicable only for Completed/Terminated trials	Applicable only for Completed/Terminated trials
CTRI/2019/06/019634	300	40	Open to Recruitment	Open to Recruitment	2018-12-06	2019-06-17	Applicable only for Completed/Terminated trials	Applicable only for Completed/Terminated trials
CTRI/2019/06/019703	2750	500	Open to Recruitment	Open to Recruitment	2017-07-07	2019-07-01	Applicable only for Completed/Terminated trials	Applicable only for Completed/Terminated trials
CTRI/2019/06/019798	486	70	Closed to Recruitment of Participants	Closed to Recruitment of Participants	2019-07-31	2019-07-31	Applicable only for Completed/Terminated trials	Applicable only for Completed/Terminated trials
CTRI/2019/06/019817	1500	150	Open to Recruitment	Open to Recruitment	2019-05-08	2019-06-24	Applicable only for Completed/Terminated trials	Applicable only for Completed/Terminated trials
CTRI/2019/06/019833	10000	600	Open to Recruitment	Open to Recruitment	2018-06-27	2019-07-15	Applicable only for Completed/Terminated trials	Applicable only for Completed/Terminated trials
CTRI/2019/06/019870	1100	79	Open to Recruitment	Open to Recruitment	2019-09-30	2020-06-15	Applicable only for Completed/Terminated trials	Applicable only for Completed/Terminated trials
CTRI/2019/06/019884	60	14	Open to Recruitment	Open to Recruitment	2020-04-13	2020-06-07	Applicable only for Completed/Terminated trials	Applicable only for Completed/Terminated trials
CTRI/2019/07/020048	5610	500	Open to Recruitment	Not Yet Recruiting	2019-06-03	2019-09-01	Applicable only for Completed/Terminated trials	Applicable only for Completed/Terminated trials
CTRI/2019/07/020063	180	3	Open to Recruitment	Closed to Recruitment of Participants	2018-10-05	2019-07-15	Applicable only for Completed/Terminated trials	Applicable only for Completed/Terminated trials
CTRI/2019/07/020149	2000	58	Closed to Recruitment of Participants	Closed to Recruitment of Participants	2018-12-28	2019-08-09	Applicable only for Completed/Terminated trials	Applicable only for Completed/Terminated trials
CTRI/2019/07/020184	1265	60	Closed to Recruitment of Participants	Closed to Recruitment of Participants	2018-09-27	2019-08-28	Applicable only for Completed/Terminated trials	Applicable only for Completed/Terminated trials
CTRI/2019/07/020239	244	18	Open to Recruitment	Open to Recruitment	2019-01-10	2020-02-25	Applicable only for Completed/Terminated trials	Applicable only for Completed/Terminated trials
CTRI/2019/07/020282	140	130	Open to Recruitment	Open to Recruitment	2019-10-01	2019-10-04	Applicable only for Completed/Terminated trials	Applicable only for Completed/Terminated trials
CTRI/2019/07/020401	298	35	Open to Recruitment	Not Yet Recruiting	2019-02-18	2019-09-30	Applicable only for Completed/Terminated trials	Applicable only for Completed/Terminated trials
CTRI/2019/08/020642	243	37	Open to Recruitment	Open to Recruitment	2017-07-05	2019-08-09	Applicable only for Completed/Terminated trials	Applicable only for Completed/Terminated trials
CTRI/2019/08/020723	330	75	Open to Recruitment	Open to Recruitment	2019-08-15	2019-12-04	Applicable only for Completed/Terminated trials	Applicable only for Completed/Terminated trials
CTRI/2019/08/020764	64	12	Open to Recruitment	Not Yet Recruiting	2019-05-31	2019-08-26	Applicable only for Completed/Terminated trials	Applicable only for Completed/Terminated trials
CTRI/2019/08/020833	800	50	Open to Recruitment	Open to Recruitment	2019-06-25	2019-08-30	Applicable only for Completed/Terminated trials	Applicable only for Completed/Terminated trials
CTRI/2019/08/020845	172	10	Open to Recruitment	Open to Recruitment	2019-01-09	2019-08-30	Applicable only for Completed/Terminated trials	Applicable only for Completed/Terminated trials
CTRI/2019/08/020910	9642	900	Open to Recruitment	Open to Recruitment	2019-06-17	2019-08-29	Applicable only for Completed/Terminated trials	Applicable only for Completed/Terminated trials
CTRI/2019/08/020943	108	70	Open to Recruitment	Open to Recruitment	2020-08-05	2020-08-05	Applicable only for Completed/Terminated trials	Applicable only for Completed/Terminated trials
CTRI/2019/09/021090	592	63	Open to Recruitment	Open to Recruitment	2019-11-27	2019-12-17	Applicable only for Completed/Terminated trials	Applicable only for Completed/Terminated trials
CTRI/2019/09/021170	100	6	Open to Recruitment	Open to Recruitment	2019-04-01	2019-09-15	Applicable only for Completed/Terminated trials	Applicable only for Completed/Terminated trials
CTRI/2019/09/021202	324	110	Closed to Recruitment of Participants	Closed to Recruitment of Participants	2018-08-23	2019-09-16	Applicable only for Completed/Terminated trials	Applicable only for Completed/Terminated trials
CTRI/2019/09/021270	54	27	Not Yet Recruiting	Not Yet Recruiting	2019-09-17	2019-09-17	Applicable only for Completed/Terminated trials	Applicable only for Completed/Terminated trials
CTRI/2019/09/021290	250	90	Open to Recruitment	Not Yet Recruiting	2019-06-01	2019-10-01	Applicable only for Completed/Terminated trials	Applicable only for Completed/Terminated trials
CTRI/2019/09/021333	222	25	Open to Recruitment	Open to Recruitment	2019-02-25	2019-10-31	Applicable only for Completed/Terminated trials	Applicable only for Completed/Terminated trials
CTRI/2019/09/021342	3016	205	Closed to Recruitment of Participants	Closed to Recruitment of Participants	2019-06-17	2019-09-23	Applicable only for Completed/Terminated trials	Applicable only for Completed/Terminated trials
CTRI/2019/09/021456	656	200	Open to Recruitment	Closed to Recruitment of Participants	2019-08-02	2019-10-30	Applicable only for Completed/Terminated trials	Applicable only for Completed/Terminated trials
CTRI/2019/09/021458	350	21	Closed to Recruitment of Participants	Closed to Recruitment of Participants	2019-07-08	2019-10-04	Applicable only for Completed/Terminated trials	Applicable only for Completed/Terminated trials
CTRI/2019/10/021535	1332	866	Open to Recruitment	Open to Recruitment	2019-11-30	2019-12-12	Applicable only for Completed/Terminated trials	Applicable only for Completed/Terminated trials
CTRI/2019/10/021715	840	67	Open to Recruitment	Open to Recruitment	2019-03-11	2019-12-13	Applicable only for Completed/Terminated trials	Applicable only for Completed/Terminated trials
CTRI/2019/10/021765	44	10	Open to Recruitment	Open to Recruitment	2018-08-01	2019-11-05	Applicable only for Completed/Terminated trials	Applicable only for Completed/Terminated trials
CTRI/2019/10/021792	504	50	Open to Recruitment	Open to Recruitment	2019-04-01	2020-08-31	Applicable only for Completed/Terminated trials	Applicable only for Completed/Terminated trials
CTRI/2019/10/021804	375	33	Open to Recruitment	Not Yet Recruiting	2018-09-10	2022-02-22	Applicable only for Completed/Terminated trials	Applicable only for Completed/Terminated trials
CTRI/2019/10/021809	72	20	Open to Recruitment	Open to Recruitment	2019-10-31	2019-10-31	Applicable only for Completed/Terminated trials	Applicable only for Completed/Terminated trials
CTRI/2019/10/021825	600	20	Open to Recruitment	Open to Recruitment	2019-10-28	2020-02-06	Applicable only for Completed/Terminated trials	Applicable only for Completed/Terminated trials
CTRI/2019/11/021842	956	30	Closed to Recruitment of Participants	Closed to Recruitment of Participants	2019-12-10	2019-12-10	Applicable only for Completed/Terminated trials	Applicable only for Completed/Terminated trials
CTRI/2019/11/021843	168	118	Open to Recruitment	Open to Recruitment	2021-07-01	2021-06-24	Applicable only for Completed/Terminated trials	Applicable only for Completed/Terminated trials
CTRI/2019/11/021876	154	10	Open to Recruitment	Open to Recruitment	2019-10-21	2019-11-13	Applicable only for Completed/Terminated trials	Applicable only for Completed/Terminated trials
CTRI/2019/11/021877	166	6	Not Yet Recruiting	Open to Recruitment	2019-11-11	2019-11-13	Applicable only for Completed/Terminated trials	Applicable only for Completed/Terminated trials
CTRI/2019/11/021974	42	8	Open to Recruitment	Open to Recruitment	2020-01-15	2020-01-15	Applicable only for Completed/Terminated trials	Applicable only for Completed/Terminated trials
CTRI/2019/11/021978	148	14	Open to Recruitment	Open to Recruitment	2018-02-07	2019-11-28	Applicable only for Completed/Terminated trials	Applicable only for Completed/Terminated trials
CTRI/2019/11/022032	40	25	Open to Recruitment	Open to Recruitment	2019-11-29	2019-11-29	Applicable only for Completed/Terminated trials	Applicable only for Completed/Terminated trials
CTRI/2019/11/022079	1470	147	Open to Recruitment	Not Yet Recruiting	2018-10-01	2019-12-02	Applicable only for Completed/Terminated trials	Applicable only for Completed/Terminated trials
CTRI/2019/12/022313	1500	156	Open to Recruitment	Not Yet Recruiting	2019-06-19	2019-12-23	Applicable only for Completed/Terminated trials	Applicable only for Completed/Terminated trials
CTRI/2019/12/022376	240	25	Open to Recruitment	Open to Recruitment	2019-09-30	2019-12-13	Applicable only for Completed/Terminated trials	Applicable only for Completed/Terminated trials
CTRI/2019/12/022490	1130	30	Open to Recruitment	Open to Recruitment	2019-07-29	2019-12-30	Applicable only for Completed/Terminated trials	Applicable only for Completed/Terminated trials
CTRI/2020/01/022606	372	50	Open to Recruitment	Open to Recruitment	2019-06-13	2021-02-20	Applicable only for Completed/Terminated trials	Applicable only for Completed/Terminated trials
CTRI/2020/01/022607	372	50	Open to Recruitment	Open to Recruitment	2019-06-13	2020-06-20	Applicable only for Completed/Terminated trials	Applicable only for Completed/Terminated trials
CTRI/2020/01/022642	372	50	Open to Recruitment	Closed to Recruitment of Participants	2019-06-13	2020-02-26	Applicable only for Completed/Terminated trials	Applicable only for Completed/Terminated trials
CTRI/2020/01/022715	1200	80	Open to Recruitment	Not Yet Recruiting	2019-10-01	2020-01-15	Applicable only for Completed/Terminated trials	Applicable only for Completed/Terminated trials
CTRI/2020/01/022716	32	21	Closed to Recruitment of Participants	Closed to Recruitment of Participants	2019-03-12	2020-01-16	Applicable only for Completed/Terminated trials	Applicable only for Completed/Terminated trials
CTRI/2020/01/022771	872	400	Open to Recruitment	Open to Recruitment	2020-01-19	2020-01-19	Applicable only for Completed/Terminated trials	Applicable only for Completed/Terminated trials
CTRI/2020/01/023016	96	5	Closed to Recruitment of Participants	Closed to Recruitment of Participants	2019-12-17	2020-02-01	Applicable only for Completed/Terminated trials	Applicable only for Completed/Terminated trials
CTRI/2020/02/023101	68	58	Not Yet Recruiting	Not Yet Recruiting	2020-04-01	2020-03-16	Applicable only for Completed/Terminated trials	Applicable only for Completed/Terminated trials
CTRI/2020/02/023108	900	300	Open to Recruitment	Open to Recruitment	2018-03-21	2020-02-15	Applicable only for Completed/Terminated trials	Applicable only for Completed/Terminated trials
CTRI/2020/02/023111	103	25	Open to Recruitment	Open to Recruitment	2019-10-31	2020-02-05	Applicable only for Completed/Terminated trials	Applicable only for Completed/Terminated trials
CTRI/2020/02/023113	140	120	Not Yet Recruiting	Suspended	2020-02-06	2020-02-05	Applicable only for Completed/Terminated trials	Applicable only for Completed/Terminated trials
CTRI/2020/02/023211	94	84	Not Yet Recruiting	Not Yet Recruiting	2020-05-01	2020-03-16	Applicable only for Completed/Terminated trials	Applicable only for Completed/Terminated trials
CTRI/2020/02/023414	465	50	Open to Recruitment	Open to Recruitment	2019-05-24	2020-02-20	Applicable only for Completed/Terminated trials	Applicable only for Completed/Terminated trials
CTRI/2020/02/023439	48	4	Not Yet Recruiting	Not Yet Recruiting	2020-03-10	2020-03-10	Applicable only for Completed/Terminated trials	Applicable only for Completed/Terminated trials
CTRI/2020/02/023533	1140	65	Open to Recruitment	Not Yet Recruiting	2018-12-31	2022-03-03	Applicable only for Completed/Terminated trials	Applicable only for Completed/Terminated trials
CTRI/2020/03/023849	145	10	Not Yet Recruiting	Not Yet Recruiting	2020-03-10	2020-03-10	Applicable only for Completed/Terminated trials	Applicable only for Completed/Terminated trials
CTRI/2020/03/023899	320	40	Open to Recruitment	Not Yet Recruiting	2019-09-18	2020-03-20	Applicable only for Completed/Terminated trials	Applicable only for Completed/Terminated trials
CTRI/2020/03/024046	3452	250	Open to Recruitment	Not Yet Recruiting	2019-06-13	2020-03-20	Applicable only for Completed/Terminated trials	Applicable only for Completed/Terminated trials
CTRI/2020/03/024164	360	30	Open to Recruitment	Open to Recruitment	2019-05-02	2020-04-15	Applicable only for Completed/Terminated trials	Applicable only for Completed/Terminated trials
CTRI/2020/04/024465	622	30	Open to Recruitment	Not Yet Recruiting	2017-11-16	2020-04-07	Applicable only for Completed/Terminated trials	Applicable only for Completed/Terminated trials
CTRI/2020/04/024493	400	14	Open to Recruitment	Open to Recruitment	2020-02-10	2020-06-18	Applicable only for Completed/Terminated trials	Applicable only for Completed/Terminated trials
CTRI/2020/04/024660	2400	110	Closed to Recruitment of Participants	Closed to Recruitment of Participants	2019-12-04	2020-05-15	Applicable only for Completed/Terminated trials	Applicable only for Completed/Terminated trials
CTRI/2020/04/024680	200	75	Open to Recruitment	Open to Recruitment	2018-11-12	2020-06-15	Applicable only for Completed/Terminated trials	Applicable only for Completed/Terminated trials
CTRI/2020/04/024773	10000	750	Open to Recruitment	Open to Recruitment	2020-03-26	2020-05-01	Applicable only for Completed/Terminated trials	Applicable only for Completed/Terminated trials
CTRI/2020/04/024938	12500	550	Open to Recruitment	Open to Recruitment	2020-06-01	2020-07-29	Applicable only for Completed/Terminated trials	Applicable only for Completed/Terminated trials
CTRI/2020/05/025104	240	20	Open to Recruitment	Open to Recruitment	2019-05-03	2020-06-15	Applicable only for Completed/Terminated trials	Applicable only for Completed/Terminated trials
CTRI/2020/05/025223	500	30	Open to Recruitment	Open to Recruitment	2019-12-11	2020-07-28	Applicable only for Completed/Terminated trials	Applicable only for Completed/Terminated trials
CTRI/2020/05/025261	380	30	Closed to Recruitment of Participants	Closed to Recruitment of Participants	2019-12-31	2020-08-17	Applicable only for Completed/Terminated trials	Applicable only for Completed/Terminated trials
CTRI/2020/05/025367	530	30	Open to Recruitment	Not Yet Recruiting	2018-11-23	2020-06-15	Applicable only for Completed/Terminated trials	Applicable only for Completed/Terminated trials
CTRI/2020/06/025618	500	150	Open to Recruitment	Not Yet Recruiting	2020-03-18	2020-06-15	Applicable only for Completed/Terminated trials	Applicable only for Completed/Terminated trials
CTRI/2020/06/025708	2000	600	Open to Recruitment	Open to Recruitment	2020-09-01	2021-01-01	Applicable only for Completed/Terminated trials	Applicable only for Completed/Terminated trials
CTRI/2020/06/025987	500	50	Open to Recruitment	Open to Recruitment	2020-04-06	2020-06-30	Applicable only for Completed/Terminated trials	Applicable only for Completed/Terminated trials
CTRI/2020/06/025992	1600	30	Closed to Recruitment of Participants	Closed to Recruitment of Participants	2019-06-18	2020-08-01	Applicable only for Completed/Terminated trials	Applicable only for Completed/Terminated trials
CTRI/2020/06/026228	140	60	Open to Recruitment	Not Yet Recruiting	2020-06-15	2020-06-29	Applicable only for Completed/Terminated trials	Applicable only for Completed/Terminated trials
CTRI/2020/07/026414	750	55	Open to Recruitment	Not Yet Recruiting	2017-02-18	2020-07-15	Applicable only for Completed/Terminated trials	Applicable only for Completed/Terminated trials
CTRI/2020/07/026538	7680	450	Open to Recruitment	Open to Recruitment	2019-12-12	2020-07-17	Applicable only for Completed/Terminated trials	Applicable only for Completed/Terminated trials
CTRI/2020/07/026580	460	20	Open to Recruitment	Open to Recruitment	2020-06-30	2020-09-24	Applicable only for Completed/Terminated trials	Applicable only for Completed/Terminated trials
CTRI/2020/07/026641	12	8	Open to Recruitment	Not Yet Recruiting	2020-06-15	2020-09-17	Applicable only for Completed/Terminated trials	Applicable only for Completed/Terminated trials
CTRI/2020/07/026721	60	20	Open to Recruitment	Open to Recruitment	2019-10-23	2020-11-03	Applicable only for Completed/Terminated trials	Applicable only for Completed/Terminated trials
CTRI/2020/07/026741	1200	125	Open to Recruitment	Open to Recruitment	2020-04-23	2020-07-27	Applicable only for Completed/Terminated trials	Applicable only for Completed/Terminated trials
CTRI/2020/07/026827	240	10	Open to Recruitment	Not Yet Recruiting	2020-03-02	2020-08-03	Applicable only for Completed/Terminated trials	Applicable only for Completed/Terminated trials
CTRI/2020/08/027015	560	75	Open to Recruitment	Open to Recruitment	2020-07-22	2021-01-20	Applicable only for Completed/Terminated trials	Applicable only for Completed/Terminated trials
CTRI/2020/08/027077	120	30	Closed to Recruitment of Participants	Closed to Recruitment of Participants	2020-05-27	2020-11-01	Applicable only for Completed/Terminated trials	Applicable only for Completed/Terminated trials
CTRI/2020/08/027109	256	60	Open to Recruitment	Closed to Recruitment of Participants	2020-07-21	2020-11-23	Applicable only for Completed/Terminated trials	Applicable only for Completed/Terminated trials
CTRI/2020/08/027184	210	12	Open to Recruitment	Open to Recruitment	2019-12-10	2020-08-31	Applicable only for Completed/Terminated trials	Applicable only for Completed/Terminated trials
CTRI/2020/08/027205	800	72	Closed to Recruitment of Participants	Closed to Recruitment of Participants	2020-05-28	2020-08-21	Applicable only for Completed/Terminated trials	Applicable only for Completed/Terminated trials
CTRI/2020/08/027208	672	24	Open to Recruitment	Closed to Recruitment of Participants	2019-04-16	2020-08-21	Applicable only for Completed/Terminated trials	Applicable only for Completed/Terminated trials
CTRI/2020/08/027253	745	17	Open to Recruitment	Open to Recruitment	2020-03-02	2020-08-19	Applicable only for Completed/Terminated trials	Applicable only for Completed/Terminated trials
CTRI/2020/08/027258	60	10	Closed to Recruitment of Participants	Closed to Recruitment of Participants	2019-07-04	2020-08-24	Applicable only for Completed/Terminated trials	Applicable only for Completed/Terminated trials
CTRI/2020/08/027334	16	5	Open to Recruitment	Not Yet Recruiting	2020-01-21	2021-01-02	Applicable only for Completed/Terminated trials	Applicable only for Completed/Terminated trials
CTRI/2020/09/027537	150	90	Open to Recruitment	Open to Recruitment	2020-09-07	2020-09-07	Applicable only for Completed/Terminated trials	Applicable only for Completed/Terminated trials
CTRI/2020/09/027575	90	5	Open to Recruitment	Open to Recruitment	2020-08-26	2020-12-30	Applicable only for Completed/Terminated trials	Applicable only for Completed/Terminated trials
CTRI/2020/09/027647	550	70	Open to Recruitment	Not Yet Recruiting	2019-10-07	2020-10-06	Applicable only for Completed/Terminated trials	Applicable only for Completed/Terminated trials
CTRI/2020/09/027668	1000	60	Open to Recruitment	Open to Recruitment	2020-07-13	2020-09-12	Applicable only for Completed/Terminated trials	Applicable only for Completed/Terminated trials
CTRI/2020/09/027680	402	112	Open to Recruitment	Not Yet Recruiting	2020-05-01	2020-09-20	Applicable only for Completed/Terminated trials	Applicable only for Completed/Terminated trials
CTRI/2020/09/027739	332	18	Open to Recruitment	Open to Recruitment	2020-07-20	2020-09-15	Applicable only for Completed/Terminated trials	Applicable only for Completed/Terminated trials
CTRI/2020/09/027776	600	200	Open to Recruitment	Open to Recruitment	2020-09-12	2020-09-12	Applicable only for Completed/Terminated trials	Applicable only for Completed/Terminated trials
CTRI/2020/09/027829	900	250	Closed to Recruitment of Participants	Closed to Recruitment of Participants	2020-07-01	2020-09-20	Applicable only for Completed/Terminated trials	Applicable only for Completed/Terminated trials
CTRI/2020/09/027887	540	20	Open to Recruitment	Open to Recruitment	2020-06-08	2020-09-25	Applicable only for Completed/Terminated trials	Applicable only for Completed/Terminated trials
CTRI/2020/09/027892	144	26	Open to Recruitment	Open to Recruitment	2020-09-11	2020-09-21	Applicable only for Completed/Terminated trials	Applicable only for Completed/Terminated trials
CTRI/2020/09/027897	60	35	Open to Recruitment	Open to Recruitment	2020-09-21	2020-09-21	Applicable only for Completed/Terminated trials	Applicable only for Completed/Terminated trials
CTRI/2020/09/027939	800	100	Open to Recruitment	Not Yet Recruiting	2020-04-30	2020-10-31	Applicable only for Completed/Terminated trials	Applicable only for Completed/Terminated trials
CTRI/2020/09/027959	90	54	Open to Recruitment	Open to Recruitment	2020-10-15	2020-10-15	Applicable only for Completed/Terminated trials	Applicable only for Completed/Terminated trials
CTRI/2020/09/027969	174	20	Open to Recruitment	Not Yet Recruiting	2019-11-14	2020-10-01	Applicable only for Completed/Terminated trials	Applicable only for Completed/Terminated trials
CTRI/2020/09/027971	132	25	Not Yet Recruiting	Not Yet Recruiting	2020-11-02	2020-11-02	Applicable only for Completed/Terminated trials	Applicable only for Completed/Terminated trials
CTRI/2020/09/028038	706	20	Open to Recruitment	Open to Recruitment	2020-05-01	2020-12-31	Applicable only for Completed/Terminated trials	Applicable only for Completed/Terminated trials
CTRI/2020/09/028041	850	40	Open to Recruitment	Open to Recruitment	2020-07-31	2020-11-09	Applicable only for Completed/Terminated trials	Applicable only for Completed/Terminated trials
CTRI/2020/10/028183	930	14	Closed to Recruitment of Participants	Closed to Recruitment of Participants	2020-07-02	2021-03-22	Applicable only for Completed/Terminated trials	Applicable only for Completed/Terminated trials
CTRI/2020/10/028392	900	40	Not Yet Recruiting	Open to Recruitment	2020-10-19	2020-12-30	Applicable only for Completed/Terminated trials	Applicable only for Completed/Terminated trials
CTRI/2020/10/028440	450	10	Open to Recruitment	Not Yet Recruiting	2020-08-03	2020-11-02	Applicable only for Completed/Terminated trials	Applicable only for Completed/Terminated trials
CTRI/2020/10/028457	930	14	Closed to Recruitment of Participants	Closed to Recruitment of Participants	2020-06-12	2021-05-17	Applicable only for Completed/Terminated trials	Applicable only for Completed/Terminated trials
CTRI/2020/10/028507	1100	55	Open to Recruitment	Open to Recruitment	2019-07-23	2020-10-27	Applicable only for Completed/Terminated trials	Applicable only for Completed/Terminated trials
CTRI/2020/10/028535	500	50	Open to Recruitment	Not Yet Recruiting	2017-11-17	2020-12-07	Applicable only for Completed/Terminated trials	Applicable only for Completed/Terminated trials
CTRI/2020/10/028602	120	60	Closed to Recruitment of Participants	Closed to Recruitment of Participants	2020-10-20	2020-11-03	Applicable only for Completed/Terminated trials	Applicable only for Completed/Terminated trials
CTRI/2020/10/028718	142	50	Open to Recruitment	Not Yet Recruiting	2016-12-13	2020-10-30	Applicable only for Completed/Terminated trials	Applicable only for Completed/Terminated trials
CTRI/2020/11/029081	300	9	Open to Recruitment	Open to Recruitment	2020-11-30	2021-01-08	Applicable only for Completed/Terminated trials	Applicable only for Completed/Terminated trials
CTRI/2020/11/029082	1000	15	Open to Recruitment	Open to Recruitment	2020-11-30	2021-01-08	Applicable only for Completed/Terminated trials	Applicable only for Completed/Terminated trials
CTRI/2020/11/029092	1290	45	Open to Recruitment	Open to Recruitment	2020-10-23	2020-11-30	Applicable only for Completed/Terminated trials	Applicable only for Completed/Terminated trials
CTRI/2020/11/029237	900	50	Open to Recruitment	Open to Recruitment	2020-07-15	2020-12-01	Applicable only for Completed/Terminated trials	Applicable only for Completed/Terminated trials
CTRI/2020/11/029312	1633	50	Open to Recruitment	Open to Recruitment	2020-06-15	2021-01-11	Applicable only for Completed/Terminated trials	Applicable only for Completed/Terminated trials
CTRI/2020/11/029418	1200	200	Open to Recruitment	Open to Recruitment	2020-02-06	2021-06-07	Applicable only for Completed/Terminated trials	Applicable only for Completed/Terminated trials
CTRI/2020/12/029451	56	6	Open to Recruitment	Open to Recruitment	2020-09-28	2020-12-08	Applicable only for Completed/Terminated trials	Applicable only for Completed/Terminated trials
CTRI/2020/12/029545	970	90	Open to Recruitment	Not Yet Recruiting	2020-12-03	2020-12-10	Applicable only for Completed/Terminated trials	Applicable only for Completed/Terminated trials
CTRI/2020/12/029696	280	55	Open to Recruitment	Open to Recruitment	2020-08-04	2020-12-28	Applicable only for Completed/Terminated trials	Applicable only for Completed/Terminated trials
CTRI/2020/12/029700	1600	50	Open to Recruitment	Open to Recruitment	2020-06-30	2021-04-12	Applicable only for Completed/Terminated trials	Applicable only for Completed/Terminated trials
CTRI/2020/12/029838	70	25	Open to Recruitment	Not Yet Recruiting	2019-11-07	2020-12-17	Applicable only for Completed/Terminated trials	Applicable only for Completed/Terminated trials
CTRI/2020/12/029972	3000	132	Open to Recruitment	Not Yet Recruiting	2020-05-29	2021-02-01	Applicable only for Completed/Terminated trials	Applicable only for Completed/Terminated trials
CTRI/2020/12/030032	700	610	Not Yet Recruiting	Not Yet Recruiting	2021-10-31	2020-12-31	Applicable only for Completed/Terminated trials	Applicable only for Completed/Terminated trials
CTRI/2020/12/030063	700	602	Not Yet Recruiting	Not Yet Recruiting	2021-10-30	2020-12-31	Applicable only for Completed/Terminated trials	Applicable only for Completed/Terminated trials
CTRI/2020/12/030118	136	116	Not Yet Recruiting	Not Yet Recruiting	2020-12-31	2020-12-30	Applicable only for Completed/Terminated trials	Applicable only for Completed/Terminated trials
CTRI/2020/12/030162	252	50	Open to Recruitment	Not Yet Recruiting	2020-10-15	2021-02-15	Applicable only for Completed/Terminated trials	Applicable only for Completed/Terminated trials

## Sheet: 111 of the 473 trials
S7.2 File. The subset of 111 trials for which the 'Date of study completion’ for both India and Global either had an actual date, or had "Date Missing".
CTRI Number	Total Sample Size	Sample Size from India	Recruitment Status_Global	Recruitment Status_India	Date of first enrollment_Global	Date of first enrollment_India	Date_of_study_completion_India	Date_of_study_completion_Global
CTRI/2013/01/003290	759	20	Completed	Completed	2012-07-02	2013-01-31	Date Missing	Date Missing
CTRI/2013/02/003343	1300	112	Open to Recruitment	Completed	2008-12-23	2009-04-23	Date Missing	Date Missing
CTRI/2013/02/003347	138	83	Completed	Completed	2012-12-17	2013-02-07	Date Missing	Date Missing
CTRI/2013/03/003470	40	20	Completed	Completed	2011-04-01	2012-01-11	Date Missing	Date Missing
CTRI/2013/06/003748	100	30	Completed	Completed	2006-10-02	2008-10-27	Date Missing	Date Missing
CTRI/2013/07/003823	100	1	Completed	Completed	2011-04-12	2013-05-09	Date Missing	Date Missing
CTRI/2013/07/003838	50	40	Completed	Completed	2014-02-20	2014-02-20	Date Missing	Date Missing
CTRI/2013/09/003958	100	15	Closed to Recruitment of Participants	Completed	2013-03-15	2015-02-17	2019-06-22	Date Missing
CTRI/2013/09/003994	100	40	Completed	Completed	2012-12-06	2013-10-10	Date Missing	Date Missing
CTRI/2013/09/003995	800	120	Completed	Completed	2012-10-31	2013-12-26	2019-02-21	2019-02-28
CTRI/2013/11/004124	100	30	Completed	Completed	2007-03-23	2008-10-30	Date Missing	Date Missing
CTRI/2014/01/004285	676	67	Completed	Completed	2013-09-30	2014-01-06	2015-01-21	2015-01-22
CTRI/2014/01/004289	218	66	Completed	Completed	2013-10-01	2014-01-06	2014-11-13	2014-11-17
CTRI/2014/01/004317	390	240	Completed	Completed	2013-09-09	2014-01-24	Date Missing	Date Missing
CTRI/2014/01/004324	27500	1200	Completed	Completed	2013-02-07	2014-04-25	2016-10-08	2017-01-18
CTRI/2014/01/004329	864	410	Completed	Completed	2013-09-02	2014-02-20	Date Missing	Date Missing
CTRI/2014/01/004365	3332	600	Completed	Completed	2013-07-15	2014-02-18	Date Missing	Date Missing
CTRI/2014/02/004387	18000	1800	Completed	Completed	2012-10-01	2014-02-15	2017-12-09	2018-01-23
CTRI/2014/02/004395	470	60	Completed	Completed	2013-09-25	2014-02-28	2017-10-10	2017-10-02
CTRI/2014/03/004444	300	25	Completed	Completed	2013-02-27	2014-03-20	Date Missing	Date Missing
CTRI/2014/03/004497	8200	1000	Completed	Completed	2011-10-01	2014-04-01	Date Missing	Date Missing
CTRI/2014/03/004505	7500	350	Completed	Completed	2013-11-04	2014-03-27	2014-11-26	2016-10-16
CTRI/2014/04/004546	150	30	Completed	Completed	2013-08-19	2014-05-15	Date Missing	Date Missing
CTRI/2014/04/004551	1841	38	Completed	Completed	2013-02-15	2014-04-24	Date Missing	Date Missing
CTRI/2014/05/004626	1200	250	Completed	Completed	2013-12-02	2014-05-27	2015-10-12	2015-10-12
CTRI/2014/06/004669	168	25	Completed	Completed	2013-04-29	2014-06-16	Date Missing	Date Missing
CTRI/2014/06/004700	128	20	Completed	Completed	2014-03-26	2014-07-30	2016-09-07	2019-09-04
CTRI/2014/07/004726	120	45	Completed	Completed	2013-08-20	2014-08-08	2018-03-21	2018-03-26
CTRI/2014/07/004742	308	60	Completed	Completed	2013-03-15	2014-07-09	Date Missing	Date Missing
CTRI/2014/07/004743	336	84	Completed	Completed	2013-05-28	2014-08-30	Date Missing	Date Missing
CTRI/2014/07/004760	644	75	Completed	Completed	2013-12-16	2014-07-29	Date Missing	Date Missing
CTRI/2014/07/004764	840	100	Completed	Completed	2014-10-28	2015-08-08	2016-01-27	2015-09-17
CTRI/2014/08/004837	148	24	Completed	Completed	2011-08-01	2014-09-10	Date Missing	Date Missing
CTRI/2014/08/004868	100	40	Completed	Completed	2014-09-01	2014-08-25	Date Missing	Date Missing
CTRI/2014/08/004891	187	30	Completed	Completed	2013-09-16	2014-08-29	Date Missing	Date Missing
CTRI/2014/08/004907	350	80	Closed to Recruitment of Participants	Completed	2013-10-30	2014-09-03	2018-01-10	Date Missing
CTRI/2014/09/004965	806	140	Completed	Completed	2014-04-18	2014-10-27	2017-01-17	2017-01-17
CTRI/2014/09/005033	1047	175	Completed	Completed	2014-08-04	2014-09-22	2015-08-27	2015-09-03
CTRI/2014/10/005123	858	110	Completed	Completed	2013-09-11	2015-10-01	2021-07-08	2021-08-12
CTRI/2014/12/005272	300	200	Completed	Completed	2013-06-15	2014-12-18	Date Missing	Date Missing
CTRI/2014/12/005274	252	30	Completed	Completed	2013-11-15	2014-08-08	Date Missing	Date Missing
CTRI/2015/01/005458	280	20	Completed	Completed	2014-11-04	2015-02-04	2018-01-29	2018-05-07
CTRI/2015/02/005545	358	40	Completed	Completed	2014-06-11	2015-02-18	2016-03-28	2016-06-14
CTRI/2015/02/005579	132	20	Completed	Completed	2014-10-15	2015-03-30	2019-11-20	2019-12-04
CTRI/2015/03/005597	7800	200	Completed	Completed	2015-01-06	2015-03-23	2017-03-21	2017-03-30
CTRI/2015/03/005609	30	4	Completed	Completed	2012-06-25	2015-11-12	2016-06-30	2017-08-21
CTRI/2015/05/005794	2502	40	Completed	Completed	2014-08-08	2015-08-31	2017-05-29	2017-05-31
CTRI/2015/05/005811	394	35	Completed	Completed	2014-11-25	2015-05-29	2018-02-07	2018-04-19
CTRI/2015/07/005984	3200	250	Completed	Completed	2013-01-10	2015-08-24	2017-11-30	2017-11-30
CTRI/2015/07/006007	168	45	Completed	Completed	2013-04-03	2015-10-15	2019-02-02	2019-02-20
CTRI/2015/08/006085	208	192	Open to Recruitment	Completed	2017-08-07	2015-08-15	Date Missing	Date Missing
CTRI/2015/09/006167	4900	499	Completed	Completed	2014-10-14	2015-09-23	Date Missing	Date Missing
CTRI/2015/10/006238	4300	170	Completed	Completed	2014-05-10	2016-06-02	Date Missing	Date Missing
CTRI/2015/10/006315	152	60	Completed	Completed	2015-09-30	2015-10-01	Date Missing	Date Missing
CTRI/2015/11/006373	100	13	Closed to Recruitment of Participants	Completed	2014-03-19	2016-01-02	2019-06-26	Date Missing
CTRI/2015/12/006412	2600	200	Completed	Completed	2014-06-26	2016-01-04	2018-09-25	2018-10-04
CTRI/2015/12/006437	357	105	Completed	Completed	2016-01-04	2016-01-04	2016-09-01	2016-09-05
CTRI/2016/01/006513	300	42	Open to Recruitment	Completed	2015-12-30	2016-01-30	Date Missing	Date Missing
CTRI/2016/02/006600	120	100	Completed	Completed	2016-02-09	2016-02-02	Date Missing	Date Missing
CTRI/2016/02/006617	520	30	Completed	Completed	2015-11-30	2016-03-01	Date Missing	Date Missing
CTRI/2016/02/006632	120	100	Completed	Completed	2016-02-25	2016-02-18	Date Missing	Date Missing
CTRI/2016/05/006899	500	100	Completed	Completed	2015-08-19	2016-05-16	2017-07-22	2017-08-02
CTRI/2016/05/006917	1196	130	Completed	Completed	2016-01-06	2016-05-11	2017-05-19	2017-05-19
CTRI/2016/05/006969	30000	7100	Completed	Completed	2015-07-07	2016-06-01	2017-06-09	2018-03-07
CTRI/2016/05/006970	11920	4180	Completed	Completed	2016-03-25	2016-06-01	2019-04-11	2019-04-11
CTRI/2016/06/007031	999	100	Completed	Completed	2016-05-04	2016-07-11	2017-08-09	2017-08-16
CTRI/2016/07/007068	600	130	Completed	Completed	2016-07-21	2016-07-21	2018-06-11	2018-08-06
CTRI/2016/08/007183	400	75	Completed	Completed	2012-02-21	2016-06-17	2019-06-16	2019-08-22
CTRI/2016/08/007216	416	50	Completed	Completed	2016-05-23	2016-08-26	2017-10-18	2017-10-23
CTRI/2016/09/007269	150	70	Completed	Completed	2015-11-24	2016-11-07	2018-05-15	2018-04-25
CTRI/2016/12/007557	650	225	Completed	Completed	2017-01-16	2016-12-25	Date Missing	Date Missing
CTRI/2017/01/007628	4500	2250	Completed	Completed	2017-01-07	2017-01-07	Date Missing	Date Missing
CTRI/2017/01/007650	528	80	Completed	Completed	2016-09-20	2017-01-09	2017-12-24	2017-12-24
CTRI/2017/02/007841	3176	200	Completed	Completed	2017-01-17	2017-03-15	2018-09-21	2018-09-25
CTRI/2017/03/007985	750	150	Completed	Completed	2016-05-04	2017-03-07	2018-03-03	2018-03-05
CTRI/2017/03/008052	310	120	Completed	Completed	2016-12-16	2017-03-15	2018-02-19	2017-09-12
CTRI/2017/03/008063	426	140	Completed	Completed	2016-01-20	2016-11-28	Date Missing	Date Missing
CTRI/2017/04/008326	6120	620	Completed	Completed	2017-06-01	2017-06-01	Date Missing	Date Missing
CTRI/2017/04/008364	2625	60	Open to Recruitment	Completed	2014-09-15	2017-05-10	Date Missing	Date Missing
CTRI/2017/05/008638	360	200	Completed	Completed	2017-01-11	2017-05-29	2018-12-24	2019-01-22
CTRI/2017/05/008721	22589	2309	Completed	Completed	2017-07-01	2017-07-01	Date Missing	Date Missing
CTRI/2017/07/008990	303	50	Completed	Completed	2017-03-03	2017-07-19	2018-05-08	2018-06-01
CTRI/2017/08/009450	670	120	Completed	Completed	2017-07-17	2017-10-20	2019-02-27	2019-03-13
CTRI/2017/09/009591	1199	60	Completed	Completed	2017-07-31	2017-09-07	2019-06-30	2019-09-26
CTRI/2017/09/009699	216	150	Completed	Completed	2013-08-22	2015-04-10	2018-08-31	2018-08-31
CTRI/2017/09/009850	550	50	Completed	Completed	2017-08-24	2017-11-15	2018-05-23	2018-05-25
CTRI/2017/11/010555	1035	880	Completed	Completed	2018-01-07	2018-04-02	2021-04-14	2021-04-15
CTRI/2017/11/010582	218	50	Completed	Completed	2017-05-10	2017-10-01	2019-04-02	2019-05-06
CTRI/2017/12/010935	250	50	Completed	Completed	2016-04-29	2018-01-03	2019-06-11	2019-06-28
CTRI/2017/12/011012	470	50	Completed	Completed	2017-06-01	2018-01-01	2020-02-21	2020-03-27
CTRI/2018/01/011307	11000	329	Completed	Completed	2018-01-15	2018-01-15	2019-12-02	2019-12-13
CTRI/2018/02/011794	420	50	Completed	Completed	2009-04-02	2009-03-02	2011-10-28	2011-10-28
CTRI/2018/02/011983	600	60	Completed	Completed	2017-11-23	2018-03-15	2019-08-16	2019-08-16
CTRI/2018/02/012059	880	300	Completed	Completed	2018-02-05	2018-04-24	Date Missing	Date Missing
CTRI/2018/02/012091	576	77	Completed	Completed	2018-01-15	2018-03-30	2020-02-07	2021-01-14
CTRI/2018/05/013650	704	124	Completed	Completed	2018-03-23	2018-05-07	2019-11-07	2019-12-05
CTRI/2018/08/015281	1251	120	Completed	Completed	2018-02-05	2018-08-20	2019-07-05	2019-07-19
CTRI/2019/03/018075	864	200	Completed	Completed	2018-11-20	2019-03-29	Date Missing	Date Missing
CTRI/2019/04/018598	160	60	Completed	Completed	2015-05-18	2019-04-26	2021-10-27	Date Missing
CTRI/2019/05/019167	1600	100	Completed	Completed	2019-06-20	2019-06-26	2020-09-18	2021-07-08
CTRI/2019/06/019637	472	70	Completed	Completed	2019-06-03	2019-07-22	2020-09-28	2020-10-28
CTRI/2020/01/022728	90	80	Completed	Completed	2020-01-14	2020-01-14	2021-02-25	Date Missing
CTRI/2020/02/023099	120	100	Completed	Completed	2020-02-03	2020-02-03	2021-02-13	2021-01-11
CTRI/2020/02/023110	197	35	Closed to Recruitment of Participants	Completed	2018-12-17	2020-02-05	2021-10-27	Date Missing
CTRI/2020/06/025980	556	50	Open to Recruitment	Completed	2020-09-10	2020-12-07	Date Missing	Date Missing
CTRI/2020/06/026021	1070	80	Completed	Completed	2019-12-18	2020-07-28	2021-03-27	2021-03-27
CTRI/2020/06/026022	984	120	Completed	Completed	2019-12-18	2020-07-28	2021-03-27	2021-03-27
CTRI/2020/06/026192	100	60	Completed	Completed	2020-07-06	2020-07-13	2020-09-30	2020-09-30
CTRI/2020/08/027248	100	60	Completed	Completed	2019-04-10	2020-09-07	2021-02-22	2021-03-05
CTRI/2020/10/028731	1500	1000	Completed	Completed	2020-11-01	2020-11-01	Date Missing	Date Missing
CTRI/2020/12/029582	1000	50	Completed	Completed	2019-09-07	2020-12-18	2021-03-08	2021-06-10

## Sheet: 62 of the 111 trials
S7.3 File. The subset of 62 trials for which the ‘Date of study completion’ for both India and Global had an actual date.
CTRI Number	Planned Total Sample Size	Planned Sample Size from India	Recruitment Status_Global	Recruitment Status_India	Date of first enrollment_Global	Date of first enrollment_India	Date_of_study_completion_India	Date_of_study_completion_Global
CTRI/2013/09/003995	800	120	Completed	Completed	2012-10-31	2013-12-26	2019-02-21	2019-02-28
CTRI/2014/01/004285	676	67	Completed	Completed	2013-09-30	2014-01-06	2015-01-21	2015-01-22
CTRI/2014/01/004289	218	66	Completed	Completed	2013-10-01	2014-01-06	2014-11-13	2014-11-17
CTRI/2014/01/004324	27500	1200	Completed	Completed	2013-02-07	2014-04-25	2016-10-08	2017-01-18
CTRI/2014/02/004387	18000	1800	Completed	Completed	2012-10-01	2014-02-15	2017-12-09	2018-01-23
CTRI/2014/02/004395	470	60	Completed	Completed	2013-09-25	2014-02-28	2017-10-10	2017-10-02
CTRI/2014/03/004505	7500	350	Completed	Completed	2013-11-04	2014-03-27	2014-11-26	2016-10-16
CTRI/2014/05/004626	1200	250	Completed	Completed	2013-12-02	2014-05-27	2015-10-12	2015-10-12
CTRI/2014/06/004700	128	20	Completed	Completed	2014-03-26	2014-07-30	2016-09-07	2019-09-04
CTRI/2014/07/004726	120	45	Completed	Completed	2013-08-20	2014-08-08	2018-03-21	2018-03-26
CTRI/2014/07/004764	840	100	Completed	Completed	2014-10-28	2015-08-08	2016-01-27	2015-09-17
CTRI/2014/09/004965	806	140	Completed	Completed	2014-04-18	2014-10-27	2017-01-17	2017-01-17
CTRI/2014/09/005033	1047	175	Completed	Completed	2014-08-04	2014-09-22	2015-08-27	2015-09-03
CTRI/2014/10/005123	858	110	Completed	Completed	2013-09-11	2015-10-01	2021-07-08	2021-08-12
CTRI/2015/01/005458	280	20	Completed	Completed	2014-11-04	2015-02-04	2018-01-29	2018-05-07
CTRI/2015/02/005545	358	40	Completed	Completed	2014-06-11	2015-02-18	2016-03-28	2016-06-14
CTRI/2015/02/005579	132	20	Completed	Completed	2014-10-15	2015-03-30	2019-11-20	2019-12-04
CTRI/2015/03/005597	7800	200	Completed	Completed	2015-01-06	2015-03-23	2017-03-21	2017-03-30
CTRI/2015/03/005609	30	4	Completed	Completed	2012-06-25	2015-11-12	2016-06-30	2017-08-21
CTRI/2015/05/005794	2502	40	Completed	Completed	2014-08-08	2015-08-31	2017-05-29	2017-05-31
CTRI/2015/05/005811	394	35	Completed	Completed	2014-11-25	2015-05-29	2018-02-07	2018-04-19
CTRI/2015/07/005984	3200	250	Completed	Completed	2013-01-10	2015-08-24	2017-11-30	2017-11-30
CTRI/2015/07/006007	168	45	Completed	Completed	2013-04-03	2015-10-15	2019-02-02	2019-02-20
CTRI/2015/12/006412	2600	200	Completed	Completed	2014-06-26	2016-01-04	2018-09-25	2018-10-04
CTRI/2015/12/006437	357	105	Completed	Completed	2016-01-04	2016-01-04	2016-09-01	2016-09-05
CTRI/2016/05/006899	500	100	Completed	Completed	2015-08-19	2016-05-16	2017-07-22	2017-08-02
CTRI/2016/05/006917	1196	130	Completed	Completed	2016-01-06	2016-05-11	2017-05-19	2017-05-19
CTRI/2016/05/006969	30000	7100	Completed	Completed	2015-07-07	2016-06-01	2017-06-09	2018-03-07
CTRI/2016/05/006970	11920	4180	Completed	Completed	2016-03-25	2016-06-01	2019-04-11	2019-04-11
CTRI/2016/06/007031	999	100	Completed	Completed	2016-05-04	2016-07-11	2017-08-09	2017-08-16
CTRI/2016/07/007068	600	130	Completed	Completed	2016-07-21	2016-07-21	2018-06-11	2018-08-06
CTRI/2016/08/007183	400	75	Completed	Completed	2012-02-21	2016-06-17	2019-06-16	2019-08-22
CTRI/2016/08/007216	416	50	Completed	Completed	2016-05-23	2016-08-26	2017-10-18	2017-10-23
CTRI/2016/09/007269	150	70	Completed	Completed	2015-11-24	2016-11-07	2018-05-15	2018-04-25
CTRI/2017/01/007650	528	80	Completed	Completed	2016-09-20	2017-01-09	2017-12-24	2017-12-24
CTRI/2017/02/007841	3176	200	Completed	Completed	2017-01-17	2017-03-15	2018-09-21	2018-09-25
CTRI/2017/03/007985	750	150	Completed	Completed	2016-05-04	2017-03-07	2018-03-03	2018-03-05
CTRI/2017/03/008052	310	120	Completed	Completed	2016-12-16	2017-03-15	2018-02-19	2017-09-12
CTRI/2017/05/008638	360	200	Completed	Completed	2017-01-11	2017-05-29	2018-12-24	2019-01-22
CTRI/2017/07/008990	303	50	Completed	Completed	2017-03-03	2017-07-19	2018-05-08	2018-06-01
CTRI/2017/08/009450	670	120	Completed	Completed	2017-07-17	2017-10-20	2019-02-27	2019-03-13
CTRI/2017/09/009591	1199	60	Completed	Completed	2017-07-31	2017-09-07	2019-06-30	2019-09-26
CTRI/2017/09/009699	216	150	Completed	Completed	2013-08-22	2015-04-10	2018-08-31	2018-08-31
CTRI/2017/09/009850	550	50	Completed	Completed	2017-08-24	2017-11-15	2018-05-23	2018-05-25
CTRI/2017/11/010555	1035	880	Completed	Completed	2018-01-07	2018-04-02	2021-04-14	2021-04-15
CTRI/2017/11/010582	218	50	Completed	Completed	2017-05-10	2017-10-01	2019-04-02	2019-05-06
CTRI/2017/12/010935	250	50	Completed	Completed	2016-04-29	2018-01-03	2019-06-11	2019-06-28
CTRI/2017/12/011012	470	50	Completed	Completed	2017-06-01	2018-01-01	2020-02-21	2020-03-27
CTRI/2018/01/011307	11000	329	Completed	Completed	2018-01-15	2018-01-15	2019-12-02	2019-12-13
CTRI/2018/02/011794	420	50	Completed	Completed	2009-04-02	2009-03-02	2011-10-28	2011-10-28
CTRI/2018/02/011983	600	60	Completed	Completed	2017-11-23	2018-03-15	2019-08-16	2019-08-16
CTRI/2018/02/012091	576	77	Completed	Completed	2018-01-15	2018-03-30	2020-02-07	2021-01-14
CTRI/2018/05/013650	704	124	Completed	Completed	2018-03-23	2018-05-07	2019-11-07	2019-12-05
CTRI/2018/08/015281	1251	120	Completed	Completed	2018-02-05	2018-08-20	2019-07-05	2019-07-19
CTRI/2019/05/019167	1600	100	Completed	Completed	2019-06-20	2019-06-26	2020-09-18	2021-07-08
CTRI/2019/06/019637	472	70	Completed	Completed	2019-06-03	2019-07-22	2020-09-28	2020-10-28
CTRI/2020/02/023099	120	100	Completed	Completed	2020-02-03	2020-02-03	2021-02-13	2021-01-11
CTRI/2020/06/026021	1070	80	Completed	Completed	2019-12-18	2020-07-28	2021-03-27	2021-03-27
CTRI/2020/06/026022	984	120	Completed	Completed	2019-12-18	2020-07-28	2021-03-27	2021-03-27
CTRI/2020/06/026192	100	60	Completed	Completed	2020-07-06	2020-07-13	2020-09-30	2020-09-30
CTRI/2020/08/027248	100	60	Completed	Completed	2019-04-10	2020-09-07	2021-02-22	2021-03-05
CTRI/2020/12/029582	1000	50	Completed	Completed	2019-09-07	2020-12-18	2021-03-08	2021-06-10

## Sheet: Change in enrollment
S7.4 File. Planned and actual enrollment of the 62 completed trials
CTRI_Number	Planned Total Sample Size	Planned Sample Size from India	Fraction of ‘planned enrollment from India’	Final enrollment numbers achieved (Total)	Final enrollment numbers achieved (India)	Fraction of ‘actual enrollment from India’	Ratio of ‘Fraction of Actual’ to ‘Fraction of Planned’ enrollment from India
CTRI/2015/03/005609	30	4	13.3333	6	0	0	0
CTRI/2016/08/007183	400	75	18.75	605	8	1.32231	0.0705234
CTRI/2017/12/011012	470	50	10.6383	473	7	1.47992	0.139112
CTRI/2015/05/005811	394	35	8.88325	394	5	1.26904	0.142857
CTRI/2015/07/006007	168	45	26.7857	209	8	3.82775	0.142903
CTRI/2017/11/010582	218	50	22.9358	237	8	3.37553	0.147173
CTRI/2014/01/004324	27500	1200	4.36364	27564	266	0.965027	0.221152
CTRI/2014/02/004387	18000	1800	10	18927	521	2.75268	0.275268
CTRI/2016/05/006899	500	100	20	471	26	5.52017	0.276008
CTRI/2015/02/005579	132	20	15.1515	137	7	5.10949	0.337226
CTRI/2014/05/004626	1200	250	20.8333	1231	95	7.7173	0.370431
CTRI/2017/03/007985	750	150	20	834	68	8.15348	0.407674
CTRI/2019/05/019167	1600	100	6.25	2584	66	2.55418	0.408669
CTRI/2014/09/005033	1047	175	16.7144	1089	83	7.62167	0.455994
CTRI/2017/07/008990	303	50	16.5017	398	31	7.78894	0.47201
CTRI/2014/10/005123	858	110	12.8205	471	31	6.58174	0.513376
CTRI/2018/08/015281	1251	120	9.59233	1392	71	5.10057	0.531735
CTRI/2014/06/004700	128	20	15.625	68	6	8.82353	0.564706
CTRI/2017/01/007650	528	80	15.1515	553	51	9.22242	0.60868
CTRI/2020/08/027248	100	60	60	100	37	37	0.616667
CTRI/2020/12/029582	1000	50	5	1716	54	3.14685	0.629371
CTRI/2014/07/004726	120	45	37.5	129	31	24.031	0.640827
CTRI/2020/06/026021	1070	80	7.47664	748	37	4.94652	0.661598
CTRI/2013/09/003995	800	120	15	816	86	10.5392	0.702614
CTRI/2020/06/026022	984	120	12.1951	431	40	9.28074	0.761021
CTRI/2017/09/009591	1199	60	5.00417	1396	55	3.93983	0.787309
CTRI/2015/05/005794	2502	40	1.59872	2725	35	1.2844	0.803394
CTRI/2014/02/004395	470	60	12.766	282	29	10.2837	0.805556
CTRI/2014/01/004289	218	66	30.2752	323	80	24.7678	0.818088
CTRI/2016/07/007068	600	130	21.6667	615	112	18.2114	0.840525
CTRI/2017/09/009699	216	150	69.4444	216	130	60.1852	0.866667
CTRI/2017/09/009850	550	50	9.09091	566	46	8.12721	0.893993
CTRI/2015/02/005545	358	40	11.1732	39	4	10.2564	0.917949
CTRI/2015/12/006437	357	105	29.4118	247	68	27.5304	0.936032
CTRI/2016/09/007269	150	70	46.6667	160	70	43.75	0.9375
CTRI/2015/12/006412	2600	200	7.69231	2781	205	7.37145	0.958288
CTRI/2016/06/007031	999	100	10.01	1108	107	9.65704	0.964738
CTRI/2020/02/023099	120	100	83.3333	138	111	80.4348	0.965217
CTRI/2016/05/006917	1196	130	10.8696	1104	117	10.5978	0.975
CTRI/2017/05/008638	360	200	55.5556	370	202	54.5946	0.982703
CTRI/2019/06/019637	472	70	14.8305	705	103	14.6099	0.985127
CTRI/2014/07/004764	840	100	11.9048	859	101	11.7579	0.98766
CTRI/2017/08/009450	670	120	17.9104	670	120	17.9104	1
CTRI/2014/03/004505	7500	350	4.66667	7644	357	4.67033	1.00078
CTRI/2017/02/007841	3176	200	6.29723	3183	201	6.3148	1.00279
CTRI/2016/05/006969	30000	7100	23.6667	29645	7098	23.9433	1.01169
CTRI/2016/08/007216	416	50	12.0192	407	52	12.7764	1.063
CTRI/2017/03/008052	310	120	38.7097	310	129	41.6129	1.075
CTRI/2014/01/004285	676	67	9.91124	881	95	10.7832	1.08798
CTRI/2017/11/010555	1035	880	85.0242	1039	986	94.8989	1.11614
CTRI/2016/05/006970	11920	4180	35.0671	11976	4829	40.3223	1.14986
CTRI/2015/01/005458	280	20	7.14286	301	28	9.30233	1.30233
CTRI/2015/03/005597	7800	200	2.5641	7800	302	3.87179	1.51
CTRI/2020/06/026192	100	60	60	106	106	100	1.66667
CTRI/2015/07/005984	3200	250	7.8125	1754	259	14.7662	1.89008
CTRI/2018/05/013650	704	124	17.6136	19	19	100	5.67742
CTRI/2014/09/004965	806	140	17.3697	104	104	100	5.75714
CTRI/2018/02/011794	420	50	11.9048	20	20	100	8.4
CTRI/2017/12/010935	250	50	20	16	257	1606.25	80.3125
CTRI/2018/01/011307	11000	329	2.99091	329	11016	3348.33	1119.5
CTRI/2018/02/011983	600	60	10	0	0
CTRI/2018/02/012091	576	77	13.3681	0	60

## Sheet: Increases in enrollment_problem cases
S7.5 File. (i) The list of trials for which the actual fraction of enrollment from India was more than planned, and (ii) problematic cases where the actual fraction of enrollment from India could not be calculated
S7.5 File. (i) The list of trials for which the actual fraction of enrollment from India was more than planned.
CTRI_Number	Date of study completion_India	Date of study completion_Global	Planned Total Sample Size	Planned Sample Size from India	Col E/ Col D	Final Enrollment numbers achieved (Total)	Final Enrollment numbers achieved (India)	Col H/ Col G	Col I/ Col F
CTRI/2016/05/006969	2017-06-09	2018-03-07	30000	7100	23.6667	29645	7098	23.9433	1.01169
CTRI/2016/08/007216	2017-10-18	2017-10-23	416	50	12.0192	407	52	12.7764	1.063
CTRI/2017/03/008052	2018-02-19	2017-09-12	310	120	38.7097	310	129	41.6129	1.075
CTRI/2014/01/004285	2015-01-21	2015-01-22	676	67	9.91124	881	95	10.7832	1.08798
CTRI/2017/11/010555	2021-04-14	2021-04-15	1035	880	85.0242	1039	986	94.8989	1.11614
CTRI/2016/05/006970	2019-04-11	2019-04-11	11920	4180	35.0671	11976	4829	40.3223	1.14986
CTRI/2015/01/005458	2018-01-29	2018-05-07	280	20	7.14286	301	28	9.30233	1.30233
CTRI/2015/03/005597	2017-03-21	2017-03-30	7800	200	2.5641	7800	302	3.87179	1.51
CTRI/2020/06/026192	2020-09-30	2020-09-30	100	60	60	106	106	100	1.66667
CTRI/2015/07/005984	2017-11-30	2017-11-30	3200	250	7.8125	1754	259	14.7662	1.89008
CTRI/2018/05/013650	2019-11-07	2019-12-05	704	124	17.6136	19	19	100	5.67742
CTRI/2014/09/004965	2017-01-17	2017-01-17	806	140	17.3697	104	104	100	5.75714
CTRI/2018/02/011794	2011-10-28	2011-10-28	420	50	11.9048	20	20	100	8.4
S7.5 File. (ii) Four problematic cases where either the actual enrollment from India exceeded total enrollment (two cases), or the actual fraction of enrollment from India could not be calculated (two cases).
CTRI/2017/12/010935	2019-06-11	2019-06-28	250	50	20	16	257	1606.25	80.3125
CTRI/2018/01/011307	2019-12-02	2019-12-13	11000	329	2.99091	329	11016	3348.33	1119.5
CTRI/2018/02/011983	2019-08-16	2019-08-16	600	60	10	0	0
CTRI/2018/02/012091	2020-02-07	2021-01-14	576	77	13.3681	0	60

## Sheet: Planned enrollment_60% or more from India
S7.6 File. The details of the five trials where the planned fraction of recruitment from India was 60% or more.*
60% or more from India	CTRI number	Primary sponsor	Source of monetary support, if different from the Primary sponsor	Public title	Scientific title	Comment
85	CTRI/2017/11/010555	Torrent Pharmaceutical Ltd		To evaluate the efficacy and safety of TRC150094 as an Add On to Standard of Care in Improving Cardiovascular Risk in Subjects with Diabetes, Dyslipidemia and Hypertension	A Phase III Randomized, Double Blind, Parallel Group, Placebo Controlled, Multi-centre, Multinational Study to Evaluate Efficacy and Safety of TRC150094 as an Add On to Standard of Care in Improving Cardiovascular Risk in Subjects with Diabetes, Dyslipidemia and Hypertension	Domestic pharma company and therefore a fair burden-benefit ratio on Indian recruitees
83.3	CTRI/2020/02/023099	Newron Pharmaceuticals SpA , Italy		A clinical study to determine safety, tolerability and efficacy of drug called Evenamide which is taken orally, in patients with long standing schizophrenia getting inadequate benefit from their current antipsychotic medication.	A Phase II, prospective, multi-center, randomized, 4-week, double-blind, placebo-controlled, multiple-dose study, designed to determine the safety, tolerability, EEG effects and preliminary efficacy of fixed oral doses of 7.5 and 15 mg bid of evenamide (NW-3509) in patients with chronic schizophrenia who are symptomatic on their current second-generation antipsychotic (aripiprazole, clozapine, qu…	Foreign sponsor worked with a CRO. An unfair burden-benefit ratio on Indian recruitees
69.44	CTRI/2017/09/009699	Proctor Foundation University of California, UCSF	National Eye Institute, The National Institutes of Health, USA Government	Immunosuppresants comparison for UVEITIS	First-line Antimetabolites as Steroid-sparing Treatment (FAST) Uveitis Trial	Foreign sponsor worked directly with an Indian eye hospital. An unfair burden-benefit ratio on Indian recruitees
60	CTRI/2020/06/026192	Vicore Pharma AB, Sweden		The study of C21 in hospitalised subjects with COVID-19 infection not requiring mechanical ventilation	A randomised, double-blind, placebo-controlled, phase 2 trial investigating the safety and efficacy of C21 in hospitalised subjects with COVID-19 infection not requiring mechanical ventilation	Foreign sponsor worked with a CRO. An unfair burden-benefit ratio on Indian recruitees
60	CTRI/2020/08/027248	Nivagen Pharmaceuticals Inc, California		Clinical trial to study effect of hydrocortisone acetate suppositories	A randomized double-blind, placebo-controlled, multi center, parallel group pilot study of the safety and efficacy of hydrocortisone acetate suppositories, 25 mg compared to placebo suppositories in the treatment of symptomatic internal hemorrhoids	Foreign sponsor worked with a CRO. An unfair burden-benefit ratio on Indian recruitees
* This table is the same as Table 1, but with the addition of the Scientific Title.

## Sheet: Actual enrollment_60% or more from India
S7.7 File. Details of (i) the seven trials where the actual fraction of recruitment from India was 60% or more, and (ii) the two problematic cases where the actual fraction of enrollment from India could not be calculated
S7.7 File. (i) The list of trials for which the actual fraction of enrollment from India was more than planned.
CTRI_Number	Final Enrollment numbers achieved (Total)	Final Enrollment numbers achieved (India)	Fraction of actual enrollment from India	Primary sponsor	Source of monetary support, if different from the Primary sponsor	Public title	Scientific title	Comment
CTRI/2020/06/026192	106	106	100	Vicore Pharma AB		The study of C21 in hospitalised subjects with COVID-19 infection not requiring mechanical ventilation	A randomised, double-blind, placebo-controlled, phase 2 trial investigating the safety and efficacy of C21 in hospitalised subjects with COVID-19 infection not requiring mechanical ventilation	Worked with a CRO, and a local civil hospital and other medical college
CTRI/2018/05/013650	19	19	100	Samsung Bioepis Co Ltd		A clinical trial study to compare the effects of two drugs SB11 (study drug) and LucentisÂ® in subjects who have age related loss of vision	A Phase III Randomised, Double-masked, Parallel Group, Multicentre Study to Compare the Efficacy, Safety, Pharmacokinetics and Immunogenicity between SB11 (proposed ranibizumab biosimilar) and LucentisÂ® in Subjects with Neovascular Age-related Macular Degeneration	No PI listed. Worked with IQVIA, a CRO.
CTRI/2014/09/004965	104	104	100	Samsung Bioepis Co Ltd		A clinical study to compare the efficacy and safety of SB3 (proposed trastuzumab biosimilar) and HerceptinÂ® in women with HER2 Positive Early or Locally Advanced Breast Cancer.	A Phase III Randomised, Double-Blind, Parallel Group, Multicentre Study to Compare the Efficacy, Safety, Pharmacokinetics and Immunogenicity between SB3 (proposed trastuzumab biosimilar) and HerceptinÂ® in Women with Newly Diagnosed HER2 Positive Early or Locally Advanced Breast Cancer in Neoadjuvant Setting	No PI listed. Worked with Manipal Acunova Ltd , a CRO.
CTRI/2018/02/011794	20	20	100	National Institute of Allergy and Infectious Diseases NIAIDMaryland USA		Comparison of Three Anti-HIV Regimens to Prevent Nevirapine Resistance in Women Who Take Nevirapine During Pregnancy	A5207-Maintaining Options for Mothers Study (MOMS): A Phase II Randomized Comparison of Three Antiretroviral Strategies Administered for 7 or 21 Days to Reduce the Emergence of Nevirapine Resistant HIV-1 Following a Single Intrapartum Dose of Nevirapine	Worked with B.J. Medical college and Sassoon General Hospitals, Pune
CTRI/2017/11/010555	1039	986	94.8989	Torrent Pharmaceutical Ltd		To evaluate the efficacy and safety of TRC150094 as an Add On to Standard of Care in Improving Cardiovascular Risk in Subjects with Diabetes, Dyslipidemia and Hypertension	A Phase III Randomized, Double Blind, Parallel Group, Placebo Controlled, Multi-centre, Multinational Study to Evaluate Efficacy and Safety of TRC150094 as an Add On to Standard of Care in Improving Cardiovascular Risk in Subjects with Diabetes, Dyslipidemia and Hypertension
CTRI/2020/02/023099	138	111	80.4348	Newron Pharmaceuticals SpA		A clinical study to determine safety, tolerability and efficacy of drug called Evenamide which is taken orally, in patients with long standing schizophrenia getting inadequate benefit from their current antipsychotic medication.	A Phase II, prospective, multi-center, randomized, 4-week, double-blind, placebo-controlled, multiple-dose study, designed to determine the safety, tolerability, EEG effects and preliminary efficacy of fixed oral doses of 7.5 and 15 mg bid of evenamide (NW-3509) in patients with chronic schizophrenia who are symptomatic on their current second-generation antipsychotic (aripiprazole, clozapine, qu…	PI and contact persons from a CRO
CTRI/2017/09/009699	216	130	60.1852	Proctor Foundation University of California	National Eye Institute, The National Institutes of Health, USA Government	Immunosuppresants comparison for UVEITIS	First-line Antimetabolites as Steroid-sparing Treatment (FAST) Uveitis Trial	Aravind Eye Hospital
S7.7 File (ii) the two problematic cases where the actual fraction of enrollment from India could not be calculated
CTRI/2018/01/011307	329	11016	3348.33	AstraZeneca AB				Non-sensical
CTRI/2017/12/010935	16	257	1606.25	Amgen Inc				Non-sensical

## Sheet: Actual enrollment_60% or more than planned
S7.8 File. The details of the five trials where the actual fraction of recruitment from India was 60% or more than the planned fraction.
60% or more actual recruitment than planned	CTRI number	Primary sponsor	Source of monetary support, if different from the Primary sponsor	Public title	Scientific title
1.66667	CTRI/2020/06/026192	Vicore Pharma AB, Sweden		The study of C21 in hospitalised subjects with COVID-19 infection not requiring mechanical ventilation	A randomised, double-blind, placebo-controlled, phase 2 trial investigating the safety and efficacy of C21 in hospitalised subjects with COVID-19 infection not requiring mechanical ventilation
1.89008	CTRI/2015/07/005984	Hamilton Health Sciences Corporation through its Population Health Research Institute		Management of heart muscle injury following a non cardiac surgery to prevent death, heart attack and stroke.	A large, international, randomized, placebo-controlled trial to assess the impact of dabigatran (a direct thrombin inhibitor) and omeprazole (a proton-pump inhibitor) in patients suffering myocardial injury after noncardiac surgery.
5.67742	CTRI/2018/05/013650	Samsung Bioepis Co Ltd		A clinical trial study to compare the effects of two drugs SB11 (study drug) and LucentisÂ® in subjects who have age related loss of vision	A Phase III Randomised, Double-masked, Parallel Group, Multicentre Study to Compare the Efficacy, Safety, Pharmacokinetics and Immunogenicity between SB11 (proposed ranibizumab biosimilar) and LucentisÂ® in Subjects with Neovascular Age-related Macular Degeneration
5.75714	CTRI/2014/09/004965	Samsung Bioepis Co Ltd		A clinical study to compare the efficacy and safety of SB3 (proposed trastuzumab biosimilar) and HerceptinÂ® in women with HER2 Positive Early or Locally Advanced Breast Cancer.	A Phase III Randomised, Double-Blind, Parallel Group, Multicentre Study to Compare the Efficacy, Safety, Pharmacokinetics and Immunogenicity between SB3 (proposed trastuzumab biosimilar) and HerceptinÂ® in Women with Newly Diagnosed HER2 Positive Early or Locally Advanced Breast Cancer in Neoadjuvant Setting
8.4	CTRI/2018/02/011794	National Institute of Allergy and Infectious Diseases, NIAID, Maryland USA		Comparison of Three Anti-HIV Regimens to Prevent Nevirapine Resistance in Women Who Take Nevirapine During Pregnancy	A5207-Maintaining Options for Mothers Study (MOMS): A Phase II Randomized Comparison of Three Antiretroviral Strategies Administered for 7 or 21 Days to Reduce the Emergence of Nevirapine Resistant HIV-1 Following a Single Intrapartum Dose of Nevirapine
