# Supplementary material for: Representation from India in multinational, interventional, phase 2 or 3 trials registered in Clinical Trials Registry-India: A cross-sectional study
Source: PLoS One. 2023 Sep 20;18(9):e0284434. doi: 10.1371/journal.pone.0284434 (PMC10511072; doi:10.1371/journal.pone.0284434)
Supplement: S8 File — (XLS) [file pone.0284434.s008.xls]

## Sheet: Legend
S8 File. The 362 ‘not completed’ trials, and 25 of the 362 trials that had 60% or more planned recruitment from India.
Sheet Name	Description	# of trials
362 trials	S8.1 File. Details of the 362 ‘not completed’ trials.	362
25 trials	S8.2 File. Details of the 25 trials that had 60% or more planned recruitment from India.	25
On the ‘25 trials’ sheet, the rows are colour-coded as follows:
	Sponsor from Brazil, Malaysia or Russia	8
	Indian company	3
	Conditions that are more prevalent in India than in the West	2
	Indian public sector research institute	1
	Multinational company that acquired a local company that was involved with this trial*	1
No colour	Other sponsors, based in Australia, Europe or the US	10
	* Sanofi Pasteur had taken over the Indian vaccine company Shantha Biotecniks some years before this, and Shantha was involved in the vaccine trial under discussion, providing the contact person for both Public and Scientific queries. Another trial that was sponsored by Sanofi Synthelabo had no such Indian angle, and therefore was not considered in the same category as the trial sponsored by Sano…

## Sheet: 362 trials
S8.1 File. Details of the 362 ‘not completed’ trials.
CTRI number	Registration type	Registered on_date	Last modified on	Estimated duration of trial (Years)	Estimated duration of trial (Months)	Estimated duration of trial (Days)	Date of first enrollment_India	Date of first enrollment_Global	Recruitment status_Global	Recruitment status_India	Date of study completion_India	Date of study completion_Global	Total sample size	Sample size from India	Col O/ Col N
CTRI/2014/08/004922	Retrospectively	2014-08-25	2015-06-18	2	8	0	2009-08-12	2009-08-25	Open to Recruitment	Closed to Recruitment of Participants	Applicable only for Completed/Terminated trials	Applicable only for Completed/Terminated trials	171	60	35.0877
CTRI/2013/04/003545	Retrospectively	2013-04-10	2014-11-03	0	6	0	2011-02-25	2000-01-01	Open to Recruitment	Open to Recruitment	Applicable only for Completed/Terminated trials	Applicable only for Completed/Terminated trials	192	25	13.0208
CTRI/2013/10/004082	Prospectively	2013-10-21	2019-02-12	3	7	29	2013-10-22	2012-12-20	Closed to Recruitment of Participants	Closed to Recruitment of Participants	Applicable only for Completed/Terminated trials	Applicable only for Completed/Terminated trials	94	6	6.38298
CTRI/2013/09/003977	Retrospectively	2013-09-12	2014-10-21	11	0	0	2006-08-31	2006-05-09	Open to Recruitment	Closed to Recruitment of Participants	Applicable only for Completed/Terminated trials	Applicable only for Completed/Terminated trials	2100	549	26.1429
CTRI/2013/01/003328	Prospectively	2013-01-28	2013-03-14	1	4	0	2013-06-07	2012-06-21	Open to Recruitment	Not Yet Recruiting	Applicable only for Completed/Terminated trials	Applicable only for Completed/Terminated trials	545	75	13.7615
CTRI/2013/01/003301	Prospectively	2013-01-15	2013-02-01	2	5	0	2013-08-15	2012-07-20	Open to Recruitment	Not Yet Recruiting	Applicable only for Completed/Terminated trials	Applicable only for Completed/Terminated trials	654	120	18.3486
CTRI/2018/04/013128	Retrospectively	2018-04-10	2018-03-30	3	0	0	2012-09-20	2012-01-02	Closed to Recruitment of Participants	Closed to Recruitment of Participants	Applicable only for Completed/Terminated trials	Applicable only for Completed/Terminated trials	600	25	4.16667
CTRI/2013/06/003774	Prospectively	2013-06-21	2013-06-20	5	0	0	2013-07-15	2011-10-13	Open to Recruitment	Not Yet Recruiting	Applicable only for Completed/Terminated trials	Applicable only for Completed/Terminated trials	425	50	11.7647
CTRI/2013/09/003953	Prospectively	2013-09-04	2015-09-03	1	0	0	2013-09-09	2013-06-04	Closed to Recruitment of Participants	Closed to Recruitment of Participants	Applicable only for Completed/Terminated trials	Applicable only for Completed/Terminated trials	18	6	33.3333
CTRI/2013/01/003296	Prospectively	2013-01-15	2013-03-25	1	10	0	2013-03-31	2012-07-30	Open to Recruitment	Open to Recruitment	Applicable only for Completed/Terminated trials	Applicable only for Completed/Terminated trials	616	100	16.2338
CTRI/2013/01/003294	Prospectively	2013-01-11	2013-01-11	2	0	0	2013-02-15	2011-12-19	Open to Recruitment	Not Yet Recruiting	Applicable only for Completed/Terminated trials	Applicable only for Completed/Terminated trials	275	75	27.2727
CTRI/2013/09/003999	Retrospectively	2013-09-18	2018-11-13	4	0	0	2013-03-10	2012-10-30	Open to Recruitment	Open to Recruitment	Applicable only for Completed/Terminated trials	Applicable only for Completed/Terminated trials	432	108	25
CTRI/2013/09/003992	Prospectively	2013-09-17	2016-04-11	2	0	0	2014-02-15	2012-04-23	Open to Recruitment	Not Yet Recruiting	Applicable only for Completed/Terminated trials	Applicable only for Completed/Terminated trials	275	75	27.2727
CTRI/2013/06/003778	Retrospectively	2013-06-24	2014-01-03	6	0	0	2013-01-28	2011-01-20	Open to Recruitment	Suspended	Applicable only for Completed/Terminated trials	Applicable only for Completed/Terminated trials	342	30	8.77193
CTRI/2013/04/003580	Prospectively	2013-04-25	2015-01-09	1	1	0	2013-05-05	2012-01-23	Completed	Closed to Recruitment of Participants	Applicable only for Completed/Terminated trials	Applicable only for Completed/Terminated trials	152	25	16.4474
CTRI/2013/05/003640	Prospectively	2013-05-14	2013-05-14	5	7	0	2013-09-01	2011-09-15	Open to Recruitment	Not Yet Recruiting	Applicable only for Completed/Terminated trials	Applicable only for Completed/Terminated trials	1000	160	16
CTRI/2013/09/004012	Retrospectively	2013-09-23	2019-03-11	2	11	25	2009-09-28	2010-08-25	Closed to Recruitment of Participants	Closed to Recruitment of Participants	Applicable only for Completed/Terminated trials	Applicable only for Completed/Terminated trials	2800	225	8.03571
CTRI/2014/01/004298	Prospectively	2014-01-07	2017-10-09	2	3	0	2014-02-20	2013-02-25	Closed to Recruitment of Participants	Closed to Recruitment of Participants	Applicable only for Completed/Terminated trials	Applicable only for Completed/Terminated trials	660	35	5.30303
CTRI/2014/07/004753	Prospectively	2014-07-22	2021-02-01	3	5	23	2014-08-30	2013-07-09	Closed to Recruitment of Participants	Closed to Recruitment of Participants	Applicable only for Completed/Terminated trials	Applicable only for Completed/Terminated trials	348	30	8.62069
CTRI/2014/05/004622	Prospectively	2014-05-26	2020-05-28	3	0	0	2014-06-19	2013-04-13	Closed to Recruitment of Participants	Closed to Recruitment of Participants	Applicable only for Completed/Terminated trials	Applicable only for Completed/Terminated trials	1600	100	6.25
CTRI/2013/10/004048	Prospectively	2013-10-07	2019-12-04	7	0	0	2018-02-28	2012-09-13	Open to Recruitment	Closed to Recruitment of Participants	Applicable only for Completed/Terminated trials	Applicable only for Completed/Terminated trials	192	15	7.8125
CTRI/2013/12/004212	Prospectively	2013-12-13	2015-12-02	2	7	23	2014-01-15	2012-12-12	Closed to Recruitment of Participants	Closed to Recruitment of Participants	Applicable only for Completed/Terminated trials	Applicable only for Completed/Terminated trials	660	66	10
CTRI/2013/12/004211	Prospectively	2013-12-13	2015-12-02	2	9	2	2014-01-15	2012-11-19	Closed to Recruitment of Participants	Closed to Recruitment of Participants	Applicable only for Completed/Terminated trials	Applicable only for Completed/Terminated trials	550	56	10.1818
CTRI/2014/09/004975	Prospectively	2014-09-04	2020-07-24	2	1	0	2014-09-05	2014-03-25	Closed to Recruitment of Participants	Closed to Recruitment of Participants	Applicable only for Completed/Terminated trials	Applicable only for Completed/Terminated trials	104	16	15.3846
CTRI/2015/01/005445	Prospectively	2015-01-22	2015-01-20	5	0	0	2015-02-18	2014-01-31	Open to Recruitment	Not Yet Recruiting	Applicable only for Completed/Terminated trials	Applicable only for Completed/Terminated trials	780	50	6.41026
CTRI/2016/06/006980	Retrospectively	2016-06-02	2016-07-08	1	2	0	2015-04-16	2015-04-01	Open to Recruitment	Open to Recruitment	Applicable only for Completed/Terminated trials	Applicable only for Completed/Terminated trials	670	150	22.3881
CTRI/2015/01/005461	Prospectively	2015-01-23	2019-08-22	10	0	0	2015-01-27	2013-08-01	Closed to Recruitment of Participants	Closed to Recruitment of Participants	Applicable only for Completed/Terminated trials	Applicable only for Completed/Terminated trials	500	21	4.2
CTRI/2014/08/004872	Prospectively	2014-08-13	2020-05-28	6	6	0	2014-10-16	2013-04-25	Closed to Recruitment of Participants	Closed to Recruitment of Participants	Applicable only for Completed/Terminated trials	Applicable only for Completed/Terminated trials	17150	200	1.16618
CTRI/2014/08/004896	Prospectively	2014-08-20	2015-11-18	1	10	7	2014-09-25	2013-06-07	Open to Recruitment	Open to Recruitment	Applicable only for Completed/Terminated trials	Applicable only for Completed/Terminated trials	300	70	23.3333
CTRI/2014/10/005079	Prospectively	2014-10-07	2015-07-20	1	0	0	2014-10-28	2013-09-16	Open to Recruitment	Open to Recruitment	Applicable only for Completed/Terminated trials	Applicable only for Completed/Terminated trials	475	80	16.8421
CTRI/2014/04/004533	Prospectively	2014-04-09	2014-03-25	1	0	0	2014-04-15	2014-04-15	Not Yet Recruiting	Not Yet Recruiting	Applicable only for Completed/Terminated trials	Applicable only for Completed/Terminated trials	36	20	55.5556
CTRI/2014/09/005075	Prospectively	2014-09-30	2015-09-24	0	10	0	2015-01-15	2012-04-25	Closed to Recruitment of Participants	Closed to Recruitment of Participants	Applicable only for Completed/Terminated trials	Applicable only for Completed/Terminated trials	64	16	25
CTRI/2014/09/005074	Prospectively	2014-09-30	2018-05-04	5	0	0	2014-11-04	2014-11-01	Closed to Recruitment of Participants	Closed to Recruitment of Participants	Applicable only for Completed/Terminated trials	Applicable only for Completed/Terminated trials	24	8	33.3333
CTRI/2014/10/005146	Retrospectively	2014-10-28	2014-10-20	3	0	0	2008-10-16	2007-06-16	Closed to Recruitment of Participants	Closed to Recruitment of Participants	Applicable only for Completed/Terminated trials	Applicable only for Completed/Terminated trials	900	79	8.77778
CTRI/2014/09/005065	Prospectively	2014-09-25	2016-11-23	3	9	3	2015-01-28	2014-07-30	Closed to Recruitment of Participants	Closed to Recruitment of Participants	Applicable only for Completed/Terminated trials	Applicable only for Completed/Terminated trials	250	10	4
CTRI/2014/07/004736	Prospectively	2014-07-14	2015-12-02	7	7	9	2014-07-17	2013-06-27	Open to Recruitment	Open to Recruitment	Applicable only for Completed/Terminated trials	Applicable only for Completed/Terminated trials	2671	93	3.48184
CTRI/2014/11/005208	Prospectively	2014-11-19	2020-03-09	5	0	0	2015-01-14	2014-06-10	Closed to Recruitment of Participants	Closed to Recruitment of Participants	Applicable only for Completed/Terminated trials	Applicable only for Completed/Terminated trials	532	92	17.2932
CTRI/2014/07/004786	Prospectively	2014-07-30	2019-08-21	3	2	0	2014-08-01	2014-02-25	Closed to Recruitment of Participants	Closed to Recruitment of Participants	Applicable only for Completed/Terminated trials	Applicable only for Completed/Terminated trials	690	65	9.42029
CTRI/2014/10/005122	Prospectively	2014-10-20	2019-12-18	4	6	0	2014-11-06	2012-07-26	Closed to Recruitment of Participants	Closed to Recruitment of Participants	Applicable only for Completed/Terminated trials	Applicable only for Completed/Terminated trials	610	60	9.83607
CTRI/2014/10/005095	Prospectively	2014-10-13	2019-11-18	1	6	0	2014-10-27	2010-10-01	Closed to Recruitment of Participants	Closed to Recruitment of Participants	Applicable only for Completed/Terminated trials	Applicable only for Completed/Terminated trials	200	30	15
CTRI/2014/09/004959	Prospectively	2014-09-02	2016-02-29	2	0	0	2014-09-19	2013-07-01	Open to Recruitment	Open to Recruitment	Applicable only for Completed/Terminated trials	Applicable only for Completed/Terminated trials	250	100	40
CTRI/2015/05/005798	Prospectively	2015-05-22	2019-11-27	3	6	0	2016-08-02	2016-08-02	Closed to Recruitment of Participants	Closed to Recruitment of Participants	Applicable only for Completed/Terminated trials	Applicable only for Completed/Terminated trials	22	12	54.5455
CTRI/2014/12/005334	Retrospectively	2014-12-30	2015-05-29	3	2	0	2014-12-12	2014-05-05	Open to Recruitment	Open to Recruitment	Applicable only for Completed/Terminated trials	Applicable only for Completed/Terminated trials	600	100	16.6667
CTRI/2015/02/005536	Prospectively	2015-02-12	2017-03-14	1	10	26	2015-06-20	2014-12-05	Closed to Recruitment of Participants	Closed to Recruitment of Participants	Applicable only for Completed/Terminated trials	Applicable only for Completed/Terminated trials	492	100	20.3252
CTRI/2015/07/005991	Prospectively	2015-07-10	2020-08-10	3	4	0	2015-08-03	2015-02-10	Closed to Recruitment of Participants	Closed to Recruitment of Participants	Applicable only for Completed/Terminated trials	Applicable only for Completed/Terminated trials	660	30	4.54545
CTRI/2015/03/005617	Prospectively	2015-03-10	2015-06-18	1	4	0	2015-03-12	2012-12-14	Closed to Recruitment of Participants	Closed to Recruitment of Participants	Applicable only for Completed/Terminated trials	Applicable only for Completed/Terminated trials	457	75	16.4114
CTRI/2015/05/005805	Prospectively	2015-05-25	2015-11-19	0	4	28	2015-08-24	2014-11-12	Open to Recruitment	Not Yet Recruiting	Applicable only for Completed/Terminated trials	Applicable only for Completed/Terminated trials	1200	105	8.75
CTRI/2015/07/005953	Prospectively	2015-07-02	2019-10-14	5	0	0	2015-07-15	2015-07-15	Closed to Recruitment of Participants	Closed to Recruitment of Participants	Applicable only for Completed/Terminated trials	Applicable only for Completed/Terminated trials	6	4	66.6667
CTRI/2015/05/005763	Prospectively	2015-05-11	2018-01-10	2	1	0	2015-05-20	2014-12-10	Closed to Recruitment of Participants	Closed to Recruitment of Participants	Applicable only for Completed/Terminated trials	Applicable only for Completed/Terminated trials	6000	100	1.66667
CTRI/2015/07/005955	Prospectively	2015-07-02	2016-04-11	4	4	0	2015-07-15	2013-12-10	Open to Recruitment	Not Yet Recruiting	Applicable only for Completed/Terminated trials	Applicable only for Completed/Terminated trials	17000	1200	7.05882
CTRI/2015/07/005954	Prospectively	2015-07-02	2016-04-11	4	1	0	2015-07-15	2013-12-12	Open to Recruitment	Not Yet Recruiting	Applicable only for Completed/Terminated trials	Applicable only for Completed/Terminated trials	9000	1200	13.3333
CTRI/2016/03/006738	Retrospectively	2016-03-17	2016-03-31	3	0	0	2015-09-24	2015-02-02	Open to Recruitment	Open to Recruitment	Applicable only for Completed/Terminated trials	Applicable only for Completed/Terminated trials	19500	980	5.02564
CTRI/2016/04/006852	Prospectively	2016-04-21	2016-11-23	2	8	0	2016-04-25	2015-09-01	Closed to Recruitment of Participants	Closed to Recruitment of Participants	Applicable only for Completed/Terminated trials	Applicable only for Completed/Terminated trials	990	160	16.1616
CTRI/2015/10/006265	Prospectively	2015-10-15	2017-08-29	2	0	0	2015-11-01	2015-07-15	Open to Recruitment	Open to Recruitment	Applicable only for Completed/Terminated trials	Applicable only for Completed/Terminated trials	550	80	14.5455
CTRI/2016/03/006718	Prospectively	2016-03-08	2019-11-18	4	0	0	2016-05-02	2015-01-13	Closed to Recruitment of Participants	Closed to Recruitment of Participants	Applicable only for Completed/Terminated trials	Applicable only for Completed/Terminated trials	255	80	31.3725
CTRI/2015/10/006260	Prospectively	2015-10-14	2019-11-18	3	0	0	2015-11-01	2014-10-13	Open to Recruitment	Open to Recruitment	Applicable only for Completed/Terminated trials	Applicable only for Completed/Terminated trials	550	80	14.5455
CTRI/2017/07/009027	Prospectively	2017-07-12	2017-07-11	7	0	0	2017-09-29	2014-12-15	Open to Recruitment	Not Yet Recruiting	Applicable only for Completed/Terminated trials	Applicable only for Completed/Terminated trials	114	15	13.1579
CTRI/2016/02/006643	Retrospectively	2016-02-16	2019-03-11	3	0	0	2016-03-15	2013-08-26	Closed to Recruitment of Participants	Closed to Recruitment of Participants	Applicable only for Completed/Terminated trials	Applicable only for Completed/Terminated trials	136	55	40.4412
CTRI/2016/06/007016	Prospectively	2016-06-13	2020-07-31	2	3	8	2016-07-26	2015-07-23	Closed to Recruitment of Participants	Closed to Recruitment of Participants	Applicable only for Completed/Terminated trials	Applicable only for Completed/Terminated trials	560	30	5.35714
CTRI/2015/12/006461	Prospectively	2015-12-23	2020-05-27	2	0	0	2016-01-06	2014-07-01	Closed to Recruitment of Participants	Closed to Recruitment of Participants	Applicable only for Completed/Terminated trials	Applicable only for Completed/Terminated trials	1425	100	7.01754
CTRI/2016/05/006966	Retrospectively	2016-05-26	2018-11-29	2	0	0	2016-03-16	2016-01-11	Closed to Recruitment of Participants	Closed to Recruitment of Participants	Applicable only for Completed/Terminated trials	Applicable only for Completed/Terminated trials	1000	80	8
CTRI/2016/01/006522	Prospectively	2016-01-14	2019-07-16	3	0	0	2016-02-22	2015-05-21	Closed to Recruitment of Participants	Closed to Recruitment of Participants	Applicable only for Completed/Terminated trials	Applicable only for Completed/Terminated trials	798	80	10.0251
CTRI/2015/12/006420	Prospectively	2015-12-07	2019-02-27	5	6	0	2015-12-14	2014-02-21	Closed to Recruitment of Participants	Closed to Recruitment of Participants	Applicable only for Completed/Terminated trials	Applicable only for Completed/Terminated trials	3700	200	5.40541
CTRI/2015/11/006379	Prospectively	2015-11-26	2015-11-27	0	2	10	2015-12-02	2013-11-08	Completed	Not Yet Recruiting	Applicable only for Completed/Terminated trials	Applicable only for Completed/Terminated trials	850	600	70.5882
CTRI/2016/09/007279	Prospectively	2016-09-16	2018-12-17	3	3	0	2016-10-01	2015-12-03	Closed to Recruitment of Participants	Closed to Recruitment of Participants	Applicable only for Completed/Terminated trials	Applicable only for Completed/Terminated trials	846	210	24.8227
CTRI/2016/01/006493	Prospectively	2016-01-07	2020-03-09	5	0	0	2016-02-01	2015-11-09	Closed to Recruitment of Participants	Closed to Recruitment of Participants	Applicable only for Completed/Terminated trials	Applicable only for Completed/Terminated trials	174	12	6.89655
CTRI/2016/09/007301	Prospectively	2016-09-23	2021-06-17	2	6	0	2016-09-23	2016-03-03	Closed to Recruitment of Participants	Closed to Recruitment of Participants	Applicable only for Completed/Terminated trials	Applicable only for Completed/Terminated trials	70	15	21.4286
CTRI/2016/06/007059	Prospectively	2016-06-30	2018-12-17	2	9	0	2016-07-15	2015-12-29	Closed to Recruitment of Participants	Closed to Recruitment of Participants	Applicable only for Completed/Terminated trials	Applicable only for Completed/Terminated trials	2800	450	16.0714
CTRI/2016/06/007041	Prospectively	2016-06-27	2016-12-30	3	0	0	2016-10-07	2015-07-21	Open to Recruitment	Suspended	Applicable only for Completed/Terminated trials	Applicable only for Completed/Terminated trials	660	60	9.09091
CTRI/2016/09/007293	Prospectively	2016-09-19	2016-09-19	3	0	0	2016-11-30	2016-03-31	Open to Recruitment	Not Yet Recruiting	Applicable only for Completed/Terminated trials	Applicable only for Completed/Terminated trials	150	5	3.33333
CTRI/2016/06/007062	Prospectively	2016-06-30	2018-04-12	2	4	0	2016-06-30	2015-12-08	Closed to Recruitment of Participants	Closed to Recruitment of Participants	Applicable only for Completed/Terminated trials	Applicable only for Completed/Terminated trials	3155	600	19.0174
CTRI/2016/08/007206	Prospectively	2016-08-18	2020-08-22	5	0	0	2016-09-13	2016-08-30	Open to Recruitment	Open to Recruitment	Applicable only for Completed/Terminated trials	Applicable only for Completed/Terminated trials	300	42	14
CTRI/2018/02/011925	Retrospectively	2018-02-15	2018-02-08	5	0	0	2017-08-24	2012-07-02	Open to Recruitment	Open to Recruitment	Applicable only for Completed/Terminated trials	Applicable only for Completed/Terminated trials	4700	150	3.19149
CTRI/2016/08/007169	Prospectively	2016-08-11	2020-04-28	4	0	0	2016-08-19	2015-10-15	Closed to Recruitment of Participants	Closed to Recruitment of Participants	Applicable only for Completed/Terminated trials	Applicable only for Completed/Terminated trials	760	23	3.02632
CTRI/2016/07/007105	Prospectively	2016-07-20	2017-12-02	0	6	0	2016-08-01	2015-10-07	Closed to Recruitment of Participants	Closed to Recruitment of Participants	Applicable only for Completed/Terminated trials	Applicable only for Completed/Terminated trials	100	30	30
CTRI/2016/08/007204	Prospectively	2016-08-18	2020-04-28	4	0	0	2016-08-19	2015-11-09	Closed to Recruitment of Participants	Closed to Recruitment of Participants	Applicable only for Completed/Terminated trials	Applicable only for Completed/Terminated trials	800	60	7.5
CTRI/2016/11/007469	Prospectively	2016-11-16	2021-12-27	10	0	0	2016-12-15	2015-10-08	Open to Recruitment	Open to Recruitment	Applicable only for Completed/Terminated trials	Applicable only for Completed/Terminated trials	9920	2000	20.1613
CTRI/2017/01/007695	Prospectively	2017-01-13	2017-03-14	1	6	0	2017-01-18	2016-12-05	Open to Recruitment	Open to Recruitment	Applicable only for Completed/Terminated trials	Applicable only for Completed/Terminated trials	450	45	10
CTRI/2016/07/007092	Prospectively	2016-07-13	2021-09-20	1	6	0	2016-07-26	2015-12-24	Open to Recruitment	Open to Recruitment	Applicable only for Completed/Terminated trials	Applicable only for Completed/Terminated trials	60	25	41.6667
CTRI/2016/09/007268	Prospectively	2016-09-09	2019-11-18	4	0	0	2016-09-14	2012-05-01	Closed to Recruitment of Participants	Closed to Recruitment of Participants	Applicable only for Completed/Terminated trials	Applicable only for Completed/Terminated trials	600	80	13.3333
CTRI/2017/07/009017	Prospectively	2017-07-11	2017-09-16	3	7	0	2017-07-20	2017-08-17	Open to Recruitment	Open to Recruitment	Applicable only for Completed/Terminated trials	Applicable only for Completed/Terminated trials	11500	1650	14.3478
CTRI/2017/02/007805	Prospectively	2017-02-07	2017-04-04	1	0	0	2017-02-20	2017-02-20	Not Yet Recruiting	Not Yet Recruiting	Applicable only for Completed/Terminated trials	Applicable only for Completed/Terminated trials	200	160	80
CTRI/2017/06/008867	Prospectively	2017-06-19	2021-07-27	2	8	0	2017-07-14	2016-12-09	Closed to Recruitment of Participants	Closed to Recruitment of Participants	Applicable only for Completed/Terminated trials	Applicable only for Completed/Terminated trials	4650	350	7.52688
CTRI/2017/04/008336	Prospectively	2017-04-12	2019-10-18	5	0	0	2017-05-02	2017-04-17	Open to Recruitment	Open to Recruitment	Applicable only for Completed/Terminated trials	Applicable only for Completed/Terminated trials	25	10	40
CTRI/2017/03/008181	Prospectively	2017-03-22	2019-12-18	2	5	0	2017-04-04	2016-09-01	Closed to Recruitment of Participants	Closed to Recruitment of Participants	Applicable only for Completed/Terminated trials	Applicable only for Completed/Terminated trials	900	120	13.3333
CTRI/2017/03/008166	Prospectively	2017-03-21	2019-12-18	2	5	0	2017-04-04	2016-09-01	Closed to Recruitment of Participants	Closed to Recruitment of Participants	Applicable only for Completed/Terminated trials	Applicable only for Completed/Terminated trials	900	120	13.3333
CTRI/2017/06/008830	Prospectively	2017-06-14	2018-11-29	1	1	21	2017-06-15	2017-01-02	Closed to Recruitment of Participants	Closed to Recruitment of Participants	Applicable only for Completed/Terminated trials	Applicable only for Completed/Terminated trials	720	80	11.1111
CTRI/2017/01/007696	Prospectively	2017-01-13	2019-07-11	2	9	3	2017-08-02	2016-05-11	Closed to Recruitment of Participants	Closed to Recruitment of Participants	Applicable only for Completed/Terminated trials	Applicable only for Completed/Terminated trials	668	50	7.48503
CTRI/2017/09/009906	Prospectively	2017-09-25	2018-03-23	9	0	0	2017-10-16	2017-03-01	Open to Recruitment	Open to Recruitment	Applicable only for Completed/Terminated trials	Applicable only for Completed/Terminated trials	1000	100	10
CTRI/2017/02/007912	Prospectively	2017-02-17	2021-09-20	2	6	0	2017-04-03	2017-04-03	Open to Recruitment	Open to Recruitment	Applicable only for Completed/Terminated trials	Applicable only for Completed/Terminated trials	180	75	41.6667
CTRI/2017/11/010315	Prospectively	2017-11-01	2019-11-21	3	0	0	2017-12-01	2016-12-30	Completed	Suspended	Applicable only for Completed/Terminated trials	Applicable only for Completed/Terminated trials	345	100	28.9855
CTRI/2017/07/009000	Retrospectively	2017-07-07	2018-07-31	1	8	0	2017-04-30	2017-03-15	Closed to Recruitment of Participants	Closed to Recruitment of Participants	Applicable only for Completed/Terminated trials	Applicable only for Completed/Terminated trials	1000	200	20
CTRI/2017/06/008898	Prospectively	2017-06-22	2020-08-07	6	3	0	2017-07-17	2017-02-17	Closed to Recruitment of Participants	Closed to Recruitment of Participants	Applicable only for Completed/Terminated trials	Applicable only for Completed/Terminated trials	50	12	24
CTRI/2017/07/009081	Prospectively	2017-07-19	2018-11-29	1	2	0	2017-08-03	2017-03-15	Closed to Recruitment of Participants	Closed to Recruitment of Participants	Applicable only for Completed/Terminated trials	Applicable only for Completed/Terminated trials	784	50	6.37755
CTRI/2017/03/008004	Prospectively	2017-03-03	2017-02-28	2	6	0	2017-03-06	2017-03-06	Not Yet Recruiting	Not Yet Recruiting	Applicable only for Completed/Terminated trials	Applicable only for Completed/Terminated trials	120	80	66.6667
CTRI/2017/01/007738	Prospectively	2017-01-24	2021-09-20	1	9	0	2017-02-10	2016-09-12	Open to Recruitment	Open to Recruitment	Applicable only for Completed/Terminated trials	Applicable only for Completed/Terminated trials	129	55	42.6357
CTRI/2017/02/007787	Prospectively	2017-02-06	2017-02-06	0	3	19	2017-02-15	2017-02-22	Not Yet Recruiting	Not Yet Recruiting	Applicable only for Completed/Terminated trials	Applicable only for Completed/Terminated trials	136	116	85.2941
CTRI/2017/10/010015	Prospectively	2017-10-06	2020-07-02	2	9	0	2017-10-26	2017-03-30	Closed to Recruitment of Participants	Closed to Recruitment of Participants	Applicable only for Completed/Terminated trials	Applicable only for Completed/Terminated trials	880	120	13.6364
CTRI/2017/09/009772	Retrospectively	2017-09-14	2017-09-13	3	2	15	2017-06-09	2016-01-14	Open to Recruitment	Open to Recruitment	Applicable only for Completed/Terminated trials	Applicable only for Completed/Terminated trials	2500	100	4
CTRI/2017/02/007966	Prospectively	2017-02-27	2021-10-12	3	6	0	2017-03-02	2017-03-06	Open to Recruitment	Open to Recruitment	Applicable only for Completed/Terminated trials	Applicable only for Completed/Terminated trials	4140	2800	67.6329
CTRI/2017/03/008163	Prospectively	2017-03-21	2018-01-18	1	7	0	2017-05-15	2016-12-21	Closed to Recruitment of Participants	Closed to Recruitment of Participants	Applicable only for Completed/Terminated trials	Applicable only for Completed/Terminated trials	180	16	8.88889
CTRI/2017/05/008517	Prospectively	2017-05-09	2017-05-08	4	0	0	2017-06-01	2016-06-18	Open to Recruitment	Not Yet Recruiting	Applicable only for Completed/Terminated trials	Applicable only for Completed/Terminated trials	1200	100	8.33333
CTRI/2017/03/008185	Prospectively	2017-03-22	2017-03-21	2	0	0	2017-03-31	2017-01-24	Open to Recruitment	Not Yet Recruiting	Applicable only for Completed/Terminated trials	Applicable only for Completed/Terminated trials	1060	234	22.0755
CTRI/2017/08/009311	Prospectively	2017-08-09	2020-07-31	3	0	0	2017-09-20	2016-11-30	Closed to Recruitment of Participants	Closed to Recruitment of Participants	Applicable only for Completed/Terminated trials	Applicable only for Completed/Terminated trials	3000	50	1.66667
CTRI/2017/09/009687	Prospectively	2017-09-08	2020-09-16	3	0	0	2017-09-15	2017-05-15	Closed to Recruitment of Participants	Closed to Recruitment of Participants	Applicable only for Completed/Terminated trials	Applicable only for Completed/Terminated trials	160	20	12.5
CTRI/2017/06/008918	Prospectively	2017-06-27	2020-01-24	4	0	0	2017-07-03	2016-09-28	Open to Recruitment	Open to Recruitment	Applicable only for Completed/Terminated trials	Applicable only for Completed/Terminated trials	3000	144	4.8
CTRI/2017/06/008909	Prospectively	2017-06-23	2020-01-24	4	6	0	2017-07-05	2016-09-27	Open to Recruitment	Open to Recruitment	Applicable only for Completed/Terminated trials	Applicable only for Completed/Terminated trials	4500	177	3.93333
CTRI/2017/04/008363	Prospectively	2017-04-18	2021-09-08	18	2	28	2017-05-15	2014-08-12	Closed to Recruitment of Participants	Closed to Recruitment of Participants	Applicable only for Completed/Terminated trials	Applicable only for Completed/Terminated trials	350	60	17.1429
CTRI/2017/03/008277	Prospectively	2017-03-31	2017-03-29	0	3	19	2017-04-17	2017-04-20	Not Yet Recruiting	Not Yet Recruiting	Applicable only for Completed/Terminated trials	Applicable only for Completed/Terminated trials	136	116	85.2941
CTRI/2017/08/009478	Prospectively	2017-08-23	2019-12-16	1	0	0	2017-10-13	2017-04-19	Closed to Recruitment of Participants	Closed to Recruitment of Participants	Applicable only for Completed/Terminated trials	Applicable only for Completed/Terminated trials	1650	250	15.1515
CTRI/2017/08/009474	Prospectively	2017-08-23	2019-03-26	1	0	0	2017-10-11	2017-04-24	Closed to Recruitment of Participants	Closed to Recruitment of Participants	Applicable only for Completed/Terminated trials	Applicable only for Completed/Terminated trials	1200	250	20.8333
CTRI/2017/04/008421	Prospectively	2017-04-27	2017-04-25	2	0	0	2017-06-20	2017-06-20	Not Yet Recruiting	Not Yet Recruiting	Applicable only for Completed/Terminated trials	Applicable only for Completed/Terminated trials	110	80	72.7273
CTRI/2017/08/009558	Retrospectively	2017-08-31	2017-08-30	5	11	30	2017-08-07	2015-03-26	Open to Recruitment	Open to Recruitment	Applicable only for Completed/Terminated trials	Applicable only for Completed/Terminated trials	6500	200	3.07692
CTRI/2017/06/008758	Prospectively	2017-06-05	2018-12-04	0	4	3	2017-06-19	2016-10-31	Open to Recruitment	Not Yet Recruiting	Applicable only for Completed/Terminated trials	Applicable only for Completed/Terminated trials	282	60	21.2766
CTRI/2017/08/009409	Prospectively	2017-08-18	2019-03-19	0	2	0	2017-08-28	2017-02-28	Closed to Recruitment of Participants	Closed to Recruitment of Participants	Applicable only for Completed/Terminated trials	Applicable only for Completed/Terminated trials	110	77	70
CTRI/2017/10/010010	Prospectively	2017-10-05	2021-04-26	5	0	0	2017-12-25	2017-08-25	Completed	Closed to Recruitment of Participants	Applicable only for Completed/Terminated trials	Applicable only for Completed/Terminated trials	495	35	7.07071
CTRI/2017/08/009207	Prospectively	2017-08-01	2021-09-01	4	0	0	2017-08-14	2017-02-08	Closed to Recruitment of Participants	Closed to Recruitment of Participants	Applicable only for Completed/Terminated trials	Applicable only for Completed/Terminated trials	7000	700	10
CTRI/2017/08/009196	Prospectively	2017-08-01	2021-05-12	5	0	0	2017-09-29	2016-11-30	Closed to Recruitment of Participants	Closed to Recruitment of Participants	Applicable only for Completed/Terminated trials	Applicable only for Completed/Terminated trials	1000	30	3
CTRI/2017/07/009035	Prospectively	2017-07-12	2018-12-05	1	0	30	2017-07-19	2017-01-18	Open to Recruitment	Not Yet Recruiting	Applicable only for Completed/Terminated trials	Applicable only for Completed/Terminated trials	308	50	16.2338
CTRI/2017/09/009931	Prospectively	2017-09-27	2020-08-07	4	6	0	2017-11-15	2017-07-01	Closed to Recruitment of Participants	Closed to Recruitment of Participants	Applicable only for Completed/Terminated trials	Applicable only for Completed/Terminated trials	324	25	7.71605
CTRI/2017/09/009732	Prospectively	2017-09-12	2020-07-02	2	8	0	2017-10-30	2017-06-15	Closed to Recruitment of Participants	Closed to Recruitment of Participants	Applicable only for Completed/Terminated trials	Applicable only for Completed/Terminated trials	2200	120	5.45455
CTRI/2017/09/009821	Prospectively	2017-09-18	2017-09-12	1	9	0	2018-01-30	2015-11-10	Open to Recruitment	Not Yet Recruiting	Applicable only for Completed/Terminated trials	Applicable only for Completed/Terminated trials	8618	600	6.96217
CTRI/2017/08/009304	Prospectively	2017-08-08	2018-02-09	4	8	0	2017-08-30	2017-06-05	Open to Recruitment	Open to Recruitment	Applicable only for Completed/Terminated trials	Applicable only for Completed/Terminated trials	800	60	7.5
CTRI/2017/08/009266	Prospectively	2017-08-04	2020-12-28	5	6	0	2017-09-28	2016-12-29	Closed to Recruitment of Participants	Closed to Recruitment of Participants	Applicable only for Completed/Terminated trials	Applicable only for Completed/Terminated trials	750	20	2.66667
CTRI/2017/07/009172	Prospectively	2017-07-31	2021-10-14	5	0	0	2017-07-31	2017-04-19	Closed to Recruitment of Participants	Closed to Recruitment of Participants	Applicable only for Completed/Terminated trials	Applicable only for Completed/Terminated trials	10000	313	3.13
CTRI/2019/08/020642	Prospectively	2019-08-09	2019-08-12	4	6	10	2019-08-09	2017-07-05	Open to Recruitment	Open to Recruitment	Applicable only for Completed/Terminated trials	Applicable only for Completed/Terminated trials	243	37	15.2263
CTRI/2017/09/009742	Prospectively	2017-09-13	2019-09-13	4	8	0	2017-09-27	2017-06-05	Open to Recruitment	Open to Recruitment	Applicable only for Completed/Terminated trials	Applicable only for Completed/Terminated trials	800	60	7.5
CTRI/2017/08/009312	Prospectively	2017-08-09	2019-11-28	3	0	0	2017-10-02	2017-10-02	Closed to Recruitment of Participants	Closed to Recruitment of Participants	Applicable only for Completed/Terminated trials	Applicable only for Completed/Terminated trials	750	250	33.3333
CTRI/2017/11/010690	Prospectively	2017-11-29	2021-04-26	4	0	0	2017-12-15	2017-07-25	Closed to Recruitment of Participants	Closed to Recruitment of Participants	Applicable only for Completed/Terminated trials	Applicable only for Completed/Terminated trials	441	40	9.07029
CTRI/2017/09/009734	Prospectively	2017-09-12	2019-08-09	3	3	21	2017-09-14	2017-04-04	Open to Recruitment	Open to Recruitment	Applicable only for Completed/Terminated trials	Applicable only for Completed/Terminated trials	4126	100	2.42365
CTRI/2017/10/010252	Prospectively	2017-10-30	2020-07-31	5	0	0	2017-11-15	2015-10-21	Closed to Recruitment of Participants	Closed to Recruitment of Participants	Applicable only for Completed/Terminated trials	Applicable only for Completed/Terminated trials	240	20	8.33333
CTRI/2017/09/009748	Prospectively	2017-09-13	2021-08-13	5	0	0	2017-10-06	2016-10-31	Open to Recruitment	Open to Recruitment	Applicable only for Completed/Terminated trials	Applicable only for Completed/Terminated trials	1320	200	15.1515
CTRI/2017/08/009535	Prospectively	2017-08-29	2020-04-27	4	0	0	2017-09-11	2017-02-02	Closed to Recruitment of Participants	Closed to Recruitment of Participants	Applicable only for Completed/Terminated trials	Applicable only for Completed/Terminated trials	4000	600	15
CTRI/2017/08/009371	Prospectively	2017-08-16	2018-11-26	3	3	7	2017-08-21	2017-04-25	Open to Recruitment	Open to Recruitment	Applicable only for Completed/Terminated trials	Applicable only for Completed/Terminated trials	2850	150	5.26316
CTRI/2018/06/014520	Prospectively	2018-06-13	2018-06-11	3	1	10	2018-09-03	2017-11-02	Open to Recruitment	Not Yet Recruiting	Applicable only for Completed/Terminated trials	Applicable only for Completed/Terminated trials	549	50	9.10747
CTRI/2017/08/009477	Prospectively	2017-08-23	2021-08-12	12	6	0	2017-12-10	2017-03-17	Open to Recruitment	Open to Recruitment	Applicable only for Completed/Terminated trials	Applicable only for Completed/Terminated trials	1000	150	15
CTRI/2017/08/009475	Prospectively	2017-08-23	2020-03-06	3	4	17	2017-10-04	2016-11-14	Open to Recruitment	Closed to Recruitment of Participants	Applicable only for Completed/Terminated trials	Applicable only for Completed/Terminated trials	1300	150	11.5385
CTRI/2017/09/009708	Prospectively	2017-09-11	2021-08-13	9	7	0	2017-12-15	2017-02-23	Open to Recruitment	Closed to Recruitment of Participants	Applicable only for Completed/Terminated trials	Applicable only for Completed/Terminated trials	1000	150	15
CTRI/2017/07/009119	Prospectively	2017-07-27	2017-08-04	4	0	0	2017-08-01	2016-07-01	Open to Recruitment	Open to Recruitment	Applicable only for Completed/Terminated trials	Applicable only for Completed/Terminated trials	1200	450	37.5
CTRI/2017/08/009359	Prospectively	2017-08-14	2020-07-13	3	0	0	2017-12-12	2017-12-05	Closed to Recruitment of Participants	Closed to Recruitment of Participants	Applicable only for Completed/Terminated trials	Applicable only for Completed/Terminated trials	220	32	14.5455
CTRI/2017/11/010561	Prospectively	2017-11-20	2021-03-16	8	0	0	2018-04-02	2017-06-05	Closed to Recruitment of Participants	Closed to Recruitment of Participants	Applicable only for Completed/Terminated trials	Applicable only for Completed/Terminated trials	364	60	16.4835
CTRI/2017/10/010016	Prospectively	2017-10-06	2017-10-05	5	0	0	2017-11-02	2008-10-13	Open to Recruitment	Not Yet Recruiting	Applicable only for Completed/Terminated trials	Applicable only for Completed/Terminated trials	1462	60	4.10397
CTRI/2018/06/014509	Prospectively	2018-06-12	2020-08-22	1	6	0	2018-06-14	2018-01-11	Closed to Recruitment of Participants	Closed to Recruitment of Participants	Applicable only for Completed/Terminated trials	Applicable only for Completed/Terminated trials	250	50	20
CTRI/2017/12/010783	Prospectively	2017-12-06	2021-07-14	8	0	0	2018-04-06	2017-10-06	Closed to Recruitment of Participants	Closed to Recruitment of Participants	Applicable only for Completed/Terminated trials	Applicable only for Completed/Terminated trials	130	40	30.7692
CTRI/2017/09/009945	Prospectively	2017-09-28	2020-03-03	5	4	0	2017-10-30	2017-08-10	Open to Recruitment	Open to Recruitment	Applicable only for Completed/Terminated trials	Applicable only for Completed/Terminated trials	150	25	16.6667
CTRI/2018/12/016581	Retrospectively	2018-12-10	2022-01-05	6	0	0	2018-10-17	2017-02-28	Closed to Recruitment of Participants	Closed to Recruitment of Participants	Applicable only for Completed/Terminated trials	Applicable only for Completed/Terminated trials	2800	200	7.14286
CTRI/2018/02/012063	Prospectively	2018-02-21	2020-09-24	6	9	0	2018-09-20	2017-01-25	Closed to Recruitment of Participants	Closed to Recruitment of Participants	Applicable only for Completed/Terminated trials	Applicable only for Completed/Terminated trials	92	15	16.3043
CTRI/2017/10/010017	Prospectively	2017-10-06	2019-11-21	10	0	0	2017-11-15	2017-07-12	Closed to Recruitment of Participants	Closed to Recruitment of Participants	Applicable only for Completed/Terminated trials	Applicable only for Completed/Terminated trials	3580	150	4.18994
CTRI/2017/10/010233	Prospectively	2017-10-27	2020-05-06	4	9	0	2017-11-06	2016-12-22	Open to Recruitment	Open to Recruitment	Applicable only for Completed/Terminated trials	Applicable only for Completed/Terminated trials	12604	661	5.24437
CTRI/2018/01/011526	Prospectively	2018-01-23	2019-06-13	3	0	0	2018-02-20	2017-07-06	Open to Recruitment	Open to Recruitment	Applicable only for Completed/Terminated trials	Applicable only for Completed/Terminated trials	250	60	24
CTRI/2017/11/010647	Prospectively	2017-11-27	2019-02-18	1	0	0	2017-12-05	2017-12-05	Open to Recruitment	Open to Recruitment	Applicable only for Completed/Terminated trials	Applicable only for Completed/Terminated trials	150	110	73.3333
CTRI/2018/07/014719	Prospectively	2018-07-03	2021-10-26	3	0	0	2018-09-20	2017-10-30	Closed to Recruitment of Participants	Closed to Recruitment of Participants	Applicable only for Completed/Terminated trials	Applicable only for Completed/Terminated trials	250	75	30
CTRI/2018/02/012119	Retrospectively	2018-02-23	2018-03-05	3	4	0	2018-01-15	2018-03-05	Not Yet Recruiting	Open to Recruitment	Applicable only for Completed/Terminated trials	Applicable only for Completed/Terminated trials	22000	11000	50
CTRI/2017/12/010751	Prospectively	2017-12-05	2017-11-30	4	5	1	2017-12-11	2017-06-01	Open to Recruitment	Not Yet Recruiting	Applicable only for Completed/Terminated trials	Applicable only for Completed/Terminated trials	72	10	13.8889
CTRI/2018/03/012421	Prospectively	2018-03-08	2020-12-03	5	0	0	2018-03-12	2017-09-05	Open to Recruitment	Open to Recruitment	Applicable only for Completed/Terminated trials	Applicable only for Completed/Terminated trials	200	30	15
CTRI/2018/05/013954	Prospectively	2018-05-17	2021-11-22	5	0	0	2018-10-11	2018-06-22	Closed to Recruitment of Participants	Closed to Recruitment of Participants	Applicable only for Completed/Terminated trials	Applicable only for Completed/Terminated trials	150	2	1.33333
CTRI/2018/01/011298	Prospectively	2018-01-12	2020-01-16	3	4	29	2018-06-01	2018-03-05	Open to Recruitment	Not Yet Recruiting	Applicable only for Completed/Terminated trials	Applicable only for Completed/Terminated trials	48	5	10.4167
CTRI/2018/01/011183	Prospectively	2018-01-08	2020-07-02	3	3	0	2018-01-08	2017-03-21	Closed to Recruitment of Participants	Closed to Recruitment of Participants	Applicable only for Completed/Terminated trials	Applicable only for Completed/Terminated trials	2314	120	5.18583
CTRI/2018/01/011249	Prospectively	2018-01-10	2021-10-20	4	6	0	2018-01-30	2017-01-27	Open to Recruitment	Open to Recruitment	Applicable only for Completed/Terminated trials	Applicable only for Completed/Terminated trials	274	45	16.4234
CTRI/2018/01/011325	Prospectively	2018-01-15	2021-03-26	5	0	0	2018-01-25	2017-05-12	Closed to Recruitment of Participants	Closed to Recruitment of Participants	Applicable only for Completed/Terminated trials	Applicable only for Completed/Terminated trials	280	9	3.21429
CTRI/2018/06/014392	Prospectively	2018-06-04	2021-03-25	7	0	0	2018-06-15	2018-02-01	Open to Recruitment	Open to Recruitment	Applicable only for Completed/Terminated trials	Applicable only for Completed/Terminated trials	1500	40	2.66667
CTRI/2018/01/011353	Prospectively	2018-01-16	2021-04-19	4	0	0	2018-01-25	2017-10-11	Closed to Recruitment of Participants	Closed to Recruitment of Participants	Applicable only for Completed/Terminated trials	Applicable only for Completed/Terminated trials	1200	90	7.5
CTRI/2018/03/012529	Prospectively	2018-03-13	2018-03-13	4	0	0	2018-08-01	2017-12-05	Open to Recruitment	Not Yet Recruiting	Applicable only for Completed/Terminated trials	Applicable only for Completed/Terminated trials	400	25	6.25
CTRI/2018/02/011717	Prospectively	2018-02-05	2018-11-28	0	7	0	2018-02-25	2017-06-30	Open to Recruitment	Not Yet Recruiting	Applicable only for Completed/Terminated trials	Applicable only for Completed/Terminated trials	195	40	20.5128
CTRI/2018/05/014028	Prospectively	2018-05-21	2020-03-02	7	0	0	2018-06-20	2018-04-03	Open to Recruitment	Closed to Recruitment of Participants	Applicable only for Completed/Terminated trials	Applicable only for Completed/Terminated trials	400	30	7.5
CTRI/2018/02/011972	Prospectively	2018-02-19	2020-06-16	3	3	0	2018-07-19	2018-03-19	Closed to Recruitment of Participants	Closed to Recruitment of Participants	Applicable only for Completed/Terminated trials	Applicable only for Completed/Terminated trials	1170	40	3.4188
CTRI/2018/06/014512	Prospectively	2018-06-12	2019-02-12	1	6	0	2018-07-26	2018-06-04	Closed to Recruitment of Participants	Closed to Recruitment of Participants	Applicable only for Completed/Terminated trials	Applicable only for Completed/Terminated trials	1210	164	13.5537
CTRI/2018/03/012487	Prospectively	2018-03-12	2018-12-17	0	6	0	2018-05-01	2018-05-01	Not Yet Recruiting	Not Yet Recruiting	Applicable only for Completed/Terminated trials	Applicable only for Completed/Terminated trials	120	60	50
CTRI/2018/07/014765	Prospectively	2018-07-09	2019-02-11	1	6	0	2018-07-23	2018-06-04	Closed to Recruitment of Participants	Closed to Recruitment of Participants	Applicable only for Completed/Terminated trials	Applicable only for Completed/Terminated trials	1950	117	6
CTRI/2018/06/014543	Retrospectively	2018-06-15	2019-03-29	2	0	0	2018-06-04	2017-11-07	Closed to Recruitment of Participants	Closed to Recruitment of Participants	Applicable only for Completed/Terminated trials	Applicable only for Completed/Terminated trials	650	40	6.15385
CTRI/2018/04/013108	Prospectively	2018-04-09	2019-10-24	3	0	0	2018-04-30	2017-05-26	Open to Recruitment	Not Yet Recruiting	Applicable only for Completed/Terminated trials	Applicable only for Completed/Terminated trials	300	40	13.3333
CTRI/2018/07/014783	Prospectively	2018-07-10	2020-06-04	4	0	0	2018-07-18	2018-03-29	Closed to Recruitment of Participants	Closed to Recruitment of Participants	Applicable only for Completed/Terminated trials	Applicable only for Completed/Terminated trials	300	40	13.3333
CTRI/2018/09/015752	Prospectively	2018-09-18	2020-08-18	3	0	0	2018-10-11	2016-11-03	Open to Recruitment	Open to Recruitment	Applicable only for Completed/Terminated trials	Applicable only for Completed/Terminated trials	360	30	8.33333
CTRI/2018/05/013845	Prospectively	2018-05-11	2021-02-01	2	0	0	2018-05-25	2017-08-31	Open to Recruitment	Open to Recruitment	Applicable only for Completed/Terminated trials	Applicable only for Completed/Terminated trials	172	17	9.88372
CTRI/2019/06/019703	Prospectively	2019-06-17	2020-10-14	5	0	0	2019-07-01	2017-07-07	Open to Recruitment	Open to Recruitment	Applicable only for Completed/Terminated trials	Applicable only for Completed/Terminated trials	2750	500	18.1818
CTRI/2018/08/015242	Prospectively	2018-08-09	2020-01-17	1	9	0	2018-09-30	2018-09-30	Closed to Recruitment of Participants	Closed to Recruitment of Participants	Applicable only for Completed/Terminated trials	Applicable only for Completed/Terminated trials	660	100	15.1515
CTRI/2018/06/014682	Prospectively	2018-06-29	2020-05-29	1	6	0	2018-08-30	2018-02-14	Closed to Recruitment of Participants	Closed to Recruitment of Participants	Applicable only for Completed/Terminated trials	Applicable only for Completed/Terminated trials	54	9	16.6667
CTRI/2018/07/014698	Prospectively	2018-07-02	2020-05-27	1	9	0	2018-08-30	2018-04-30	Closed to Recruitment of Participants	Closed to Recruitment of Participants	Applicable only for Completed/Terminated trials	Applicable only for Completed/Terminated trials	120	9	7.5
CTRI/2018/06/014445	Prospectively	2018-06-07	2019-05-14	3	4	0	2018-06-15	2015-12-03	Open to Recruitment	Open to Recruitment	Applicable only for Completed/Terminated trials	Applicable only for Completed/Terminated trials	360	20	5.55556
CTRI/2018/09/015658	Prospectively	2018-09-07	2019-10-24	5	0	0	2018-10-08	2015-02-10	Open to Recruitment	Not Yet Recruiting	Applicable only for Completed/Terminated trials	Applicable only for Completed/Terminated trials	252	20	7.93651
CTRI/2018/07/014947	Prospectively	2018-07-18	2020-06-24	3	0	0	2019-01-01	2019-01-01	Open to Recruitment	Open to Recruitment	Applicable only for Completed/Terminated trials	Applicable only for Completed/Terminated trials	1856	928	50
CTRI/2018/07/015058	Prospectively	2018-07-26	2020-06-12	1	2	0	2018-08-30	2017-12-11	Closed to Recruitment of Participants	Closed to Recruitment of Participants	Applicable only for Completed/Terminated trials	Applicable only for Completed/Terminated trials	765	44	5.75163
CTRI/2018/09/015622	Prospectively	2018-09-06	2021-07-19	3	3	0	2018-10-30	2018-07-29	Closed to Recruitment of Participants	Closed to Recruitment of Participants	Applicable only for Completed/Terminated trials	Applicable only for Completed/Terminated trials	356	40	11.236
CTRI/2019/06/019833	Prospectively	2019-06-25	2020-09-16	4	0	0	2019-07-15	2018-06-27	Open to Recruitment	Open to Recruitment	Applicable only for Completed/Terminated trials	Applicable only for Completed/Terminated trials	10000	600	6
CTRI/2018/07/014966	Prospectively	2018-07-19	2018-07-18	3	2	15	2018-07-20	2016-01-14	Open to Recruitment	Not Yet Recruiting	Applicable only for Completed/Terminated trials	Applicable only for Completed/Terminated trials	2500	100	4
CTRI/2019/07/020063	Prospectively	2019-07-08	2020-08-07	5	0	0	2019-07-15	2018-10-05	Open to Recruitment	Closed to Recruitment of Participants	Applicable only for Completed/Terminated trials	Applicable only for Completed/Terminated trials	180	3	1.66667
CTRI/2018/12/016574	Prospectively	2018-12-10	2021-01-06	1	4	0	2019-03-29	2019-09-27	Closed to Recruitment of Participants	Closed to Recruitment of Participants	Applicable only for Completed/Terminated trials	Applicable only for Completed/Terminated trials	304	152	50
CTRI/2018/12/016719	Prospectively	2018-12-19	2020-08-21	3	2	0	2019-01-04	2018-10-17	Open to Recruitment	Open to Recruitment	Applicable only for Completed/Terminated trials	Applicable only for Completed/Terminated trials	1050	38	3.61905
CTRI/2018/10/016193	Prospectively	2018-10-29	2020-02-19	4	11	0	2018-12-07	2018-10-24	Open to Recruitment	Open to Recruitment	Applicable only for Completed/Terminated trials	Applicable only for Completed/Terminated trials	17500	470	2.68571
CTRI/2019/08/020943	Prospectively	2019-08-28	2021-08-12	1	6	0	2020-08-05	2020-08-05	Open to Recruitment	Open to Recruitment	Applicable only for Completed/Terminated trials	Applicable only for Completed/Terminated trials	108	70	64.8148
CTRI/2019/01/016861	Prospectively	2019-01-03	2019-11-22	2	0	0	2019-02-01	2019-02-01	Suspended	Suspended	Applicable only for Completed/Terminated trials	Applicable only for Completed/Terminated trials	1004	150	14.9402
CTRI/2018/09/015794	Prospectively	2018-09-20	2021-02-22	3	4	30	2019-02-14	2018-10-02	Closed to Recruitment of Participants	Closed to Recruitment of Participants	Applicable only for Completed/Terminated trials	Applicable only for Completed/Terminated trials	800	77	9.625
CTRI/2018/12/016674	Prospectively	2018-12-14	2020-08-21	3	2	0	2018-12-26	2018-10-20	Open to Recruitment	Open to Recruitment	Applicable only for Completed/Terminated trials	Applicable only for Completed/Terminated trials	1050	38	3.61905
CTRI/2018/09/015620	Prospectively	2018-09-06	2021-02-25	2	5	0	2018-09-06	2018-01-03	Closed to Recruitment of Participants	Closed to Recruitment of Participants	Applicable only for Completed/Terminated trials	Applicable only for Completed/Terminated trials	600	48	8
CTRI/2019/02/017507	Prospectively	2019-02-06	2020-05-11	1	0	0	2019-02-28	2018-09-01	Closed to Recruitment of Participants	Closed to Recruitment of Participants	Applicable only for Completed/Terminated trials	Applicable only for Completed/Terminated trials	182	35	19.2308
CTRI/2018/09/015762	Prospectively	2018-09-19	2021-06-22	2	0	0	2018-10-30	2018-04-05	Open to Recruitment	Not Yet Recruiting	Applicable only for Completed/Terminated trials	Applicable only for Completed/Terminated trials	375	42	11.2
CTRI/2019/01/017014	Prospectively	2019-01-09	2020-08-30	2	6	1	2019-01-10	2018-10-10	Open to Recruitment	Open to Recruitment	Applicable only for Completed/Terminated trials	Applicable only for Completed/Terminated trials	200	12	6
CTRI/2020/10/028535	Prospectively	2020-10-21	2021-01-14	3	0	0	2020-12-07	2017-11-17	Open to Recruitment	Not Yet Recruiting	Applicable only for Completed/Terminated trials	Applicable only for Completed/Terminated trials	500	50	10
CTRI/2018/09/015638	Prospectively	2018-09-06	2019-11-16	3	4	22	2019-02-01	2017-03-09	Open to Recruitment	Not Yet Recruiting	Applicable only for Completed/Terminated trials	Applicable only for Completed/Terminated trials	240	48	20
CTRI/2018/10/016042	Prospectively	2018-10-16	2021-03-17	6	0	0	2018-10-22	2018-08-01	Open to Recruitment	Open to Recruitment	Applicable only for Completed/Terminated trials	Applicable only for Completed/Terminated trials	200	18	9
CTRI/2018/10/015893	Prospectively	2018-10-04	2021-02-25	1	5	0	2018-10-05	2018-01-18	Closed to Recruitment of Participants	Closed to Recruitment of Participants	Applicable only for Completed/Terminated trials	Applicable only for Completed/Terminated trials	720	66	9.16667
CTRI/2018/10/015923	Prospectively	2018-10-08	2019-12-03	2	0	0	2018-11-30	2019-04-18	Not Yet Recruiting	Not Yet Recruiting	Applicable only for Completed/Terminated trials	Applicable only for Completed/Terminated trials	552	232	42.029
CTRI/2018/10/015908	Prospectively	2018-10-05	2020-05-21	0	8	0	2018-10-10	2018-07-18	Open to Recruitment	Open to Recruitment	Applicable only for Completed/Terminated trials	Applicable only for Completed/Terminated trials	1160	56	4.82759
CTRI/2019/03/018045	Prospectively	2019-03-12	2020-08-18	3	5	0	2019-06-28	2019-02-28	Open to Recruitment	Open to Recruitment	Applicable only for Completed/Terminated trials	Applicable only for Completed/Terminated trials	471	25	5.30786
CTRI/2018/10/016047	Prospectively	2018-10-16	2021-12-03	0	9	20	2019-02-12	2019-01-01	Not Yet Recruiting	Open to Recruitment	Applicable only for Completed/Terminated trials	Applicable only for Completed/Terminated trials	1044	50	4.78927
CTRI/2018/10/016102	Prospectively	2018-10-22	2021-05-07	9	0	0	2018-11-01	2017-03-01	Open to Recruitment	Open to Recruitment	Applicable only for Completed/Terminated trials	Applicable only for Completed/Terminated trials	1000	100	10
CTRI/2019/01/016928	Prospectively	2019-01-04	2021-07-01	0	10	7	2019-01-25	2019-01-25	Open to Recruitment	Open to Recruitment	Applicable only for Completed/Terminated trials	Applicable only for Completed/Terminated trials	486	100	20.5761
CTRI/2019/06/019884	Prospectively	2019-06-26	2021-06-29	1	9	0	2020-06-07	2020-04-13	Open to Recruitment	Open to Recruitment	Applicable only for Completed/Terminated trials	Applicable only for Completed/Terminated trials	60	14	23.3333
CTRI/2019/07/020048	Prospectively	2019-07-05	2019-07-03	6	1	21	2019-09-01	2019-06-03	Open to Recruitment	Not Yet Recruiting	Applicable only for Completed/Terminated trials	Applicable only for Completed/Terminated trials	5610	500	8.91266
CTRI/2018/12/016621	Prospectively	2018-12-11	2020-02-14	3	0	0	2019-02-01	2018-12-31	Open to Recruitment	Open to Recruitment	Applicable only for Completed/Terminated trials	Applicable only for Completed/Terminated trials	678	38	5.60472
CTRI/2019/02/017864	Prospectively	2019-02-28	2020-08-21	3	5	0	2019-06-28	2019-02-28	Open to Recruitment	Open to Recruitment	Applicable only for Completed/Terminated trials	Applicable only for Completed/Terminated trials	471	25	5.30786
CTRI/2019/06/019509	Prospectively	2019-06-03	2020-08-11	3	10	0	2019-06-13	2019-01-14	Closed to Recruitment of Participants	Closed to Recruitment of Participants	Applicable only for Completed/Terminated trials	Applicable only for Completed/Terminated trials	627	70	11.1643
CTRI/2019/01/017029	Prospectively	2019-01-10	2021-02-27	1	0	0	2019-01-11	2018-06-14	Open to Recruitment	Not Yet Recruiting	Applicable only for Completed/Terminated trials	Applicable only for Completed/Terminated trials	800	150	18.75
CTRI/2019/08/020723	Prospectively	2019-08-14	2021-01-29	1	0	0	2019-12-04	2019-08-15	Open to Recruitment	Open to Recruitment	Applicable only for Completed/Terminated trials	Applicable only for Completed/Terminated trials	330	75	22.7273
CTRI/2019/01/017034	Prospectively	2019-01-10	2021-08-09	4	0	0	2019-01-18	2018-09-27	Open to Recruitment	Open to Recruitment	Applicable only for Completed/Terminated trials	Applicable only for Completed/Terminated trials	600	30	5
CTRI/2019/02/017732	Prospectively	2019-02-20	2021-09-20	18	0	0	2019-02-25	2019-01-18	Open to Recruitment	Open to Recruitment	Applicable only for Completed/Terminated trials	Applicable only for Completed/Terminated trials	50	12	24
CTRI/2019/07/020149	Prospectively	2019-07-10	2020-08-22	6	7	7	2019-08-09	2018-12-28	Closed to Recruitment of Participants	Closed to Recruitment of Participants	Applicable only for Completed/Terminated trials	Applicable only for Completed/Terminated trials	2000	58	2.9
CTRI/2019/06/019817	Prospectively	2019-06-21	2021-06-03	4	11	30	2019-06-24	2019-05-08	Open to Recruitment	Open to Recruitment	Applicable only for Completed/Terminated trials	Applicable only for Completed/Terminated trials	1500	150	10
CTRI/2019/05/019097	Prospectively	2019-05-13	2021-10-01	1	1	0	2019-05-14	2019-05-14	Open to Recruitment	Open to Recruitment	Applicable only for Completed/Terminated trials	Applicable only for Completed/Terminated trials	580	184	31.7241
CTRI/2019/05/019369	Prospectively	2019-05-27	2021-08-12	4	11	30	2019-07-23	2019-05-20	Closed to Recruitment of Participants	Closed to Recruitment of Participants	Applicable only for Completed/Terminated trials	Applicable only for Completed/Terminated trials	192	25	13.0208
CTRI/2019/02/017798	Prospectively	2019-02-25	2020-11-04	5	0	0	2019-03-18	2018-11-27	Open to Recruitment	Open to Recruitment	Applicable only for Completed/Terminated trials	Applicable only for Completed/Terminated trials	360	15	4.16667
CTRI/2019/09/021333	Prospectively	2019-09-19	2021-04-01	3	10	0	2019-10-31	2019-02-25	Open to Recruitment	Open to Recruitment	Applicable only for Completed/Terminated trials	Applicable only for Completed/Terminated trials	222	25	11.2613
CTRI/2019/04/018382	Prospectively	2019-04-02	2019-04-01	3	0	0	2019-06-01	2009-09-21	Open to Recruitment	Not Yet Recruiting	Applicable only for Completed/Terminated trials	Applicable only for Completed/Terminated trials	400	50	12.5
CTRI/2019/05/019047	Prospectively	2019-05-10	2020-02-11	2	3	0	2019-10-15	2018-01-06	Open to Recruitment	Open to Recruitment	Applicable only for Completed/Terminated trials	Applicable only for Completed/Terminated trials	450	10	2.22222
CTRI/2019/04/018443	Prospectively	2019-04-08	2020-05-26	3	0	0	2019-04-10	2018-12-21	Closed to Recruitment of Participants	Closed to Recruitment of Participants	Applicable only for Completed/Terminated trials	Applicable only for Completed/Terminated trials	400	55	13.75
CTRI/2019/04/018378	Prospectively	2019-04-02	2020-07-31	1	2	18	2019-07-11	2018-08-30	Closed to Recruitment of Participants	Closed to Recruitment of Participants	Applicable only for Completed/Terminated trials	Applicable only for Completed/Terminated trials	750	90	12
CTRI/2019/03/018124	Prospectively	2019-03-15	2021-09-01	5	0	0	2019-04-12	2018-11-30	Closed to Recruitment of Participants	Closed to Recruitment of Participants	Applicable only for Completed/Terminated trials	Applicable only for Completed/Terminated trials	600	45	7.5
CTRI/2019/04/018479	Prospectively	2019-04-08	2021-09-01	4	6	0	2019-04-18	2019-02-15	Closed to Recruitment of Participants	Closed to Recruitment of Participants	Applicable only for Completed/Terminated trials	Applicable only for Completed/Terminated trials	714	55	7.70308
CTRI/2019/09/021456	Prospectively	2019-09-30	2021-06-23	2	0	0	2019-10-30	2019-08-02	Open to Recruitment	Closed to Recruitment of Participants	Applicable only for Completed/Terminated trials	Applicable only for Completed/Terminated trials	656	200	30.4878
CTRI/2019/04/018361	Prospectively	2019-04-01	2021-10-20	3	0	0	2019-04-01	2018-05-17	Open to Recruitment	Open to Recruitment	Applicable only for Completed/Terminated trials	Applicable only for Completed/Terminated trials	150	4	2.66667
CTRI/2019/07/020239	Prospectively	2019-07-17	2020-06-09	4	7	0	2020-02-25	2019-01-10	Open to Recruitment	Open to Recruitment	Applicable only for Completed/Terminated trials	Applicable only for Completed/Terminated trials	244	18	7.37705
CTRI/2019/04/018775	Prospectively	2019-04-24	2020-04-22	2	0	0	2019-09-09	2019-03-13	Open to Recruitment	Not Yet Recruiting	Applicable only for Completed/Terminated trials	Applicable only for Completed/Terminated trials	68	32	47.0588
CTRI/2019/04/018679	Prospectively	2019-04-22	2021-10-04	1	6	0	2019-09-27	2017-03-08	Open to Recruitment	Open to Recruitment	Applicable only for Completed/Terminated trials	Applicable only for Completed/Terminated trials	34	12	35.2941
CTRI/2019/05/019148	Prospectively	2019-05-15	2020-02-05	1	3	0	2019-08-28	2019-08-28	Open to Recruitment	Open to Recruitment	Applicable only for Completed/Terminated trials	Applicable only for Completed/Terminated trials	50	15	30
CTRI/2019/05/019416	Prospectively	2019-05-29	2021-07-02	2	0	0	2019-09-05	2019-06-20	Open to Recruitment	Open to Recruitment	Applicable only for Completed/Terminated trials	Applicable only for Completed/Terminated trials	400	212	53
CTRI/2019/11/021843	Prospectively	2019-11-01	2022-01-19	1	6	0	2021-06-24	2021-07-01	Open to Recruitment	Open to Recruitment	Applicable only for Completed/Terminated trials	Applicable only for Completed/Terminated trials	168	118	70.2381
CTRI/2019/05/019110	Prospectively	2019-05-14	2019-11-21	5	0	0	2019-06-01	2017-06-14	Open to Recruitment	Not Yet Recruiting	Applicable only for Completed/Terminated trials	Applicable only for Completed/Terminated trials	148	10	6.75676
CTRI/2019/05/019044	Prospectively	2019-05-10	2021-08-24	2	4	0	2019-05-20	2019-05-20	Open to Recruitment	Open to Recruitment	Applicable only for Completed/Terminated trials	Applicable only for Completed/Terminated trials	284	66	23.2394
CTRI/2019/06/019870	Prospectively	2019-06-26	2020-09-03	3	0	0	2020-06-15	2019-09-30	Open to Recruitment	Open to Recruitment	Applicable only for Completed/Terminated trials	Applicable only for Completed/Terminated trials	1100	79	7.18182
CTRI/2019/09/021342	Prospectively	2019-09-19	2021-08-11	4	11	30	2019-09-23	2019-06-17	Closed to Recruitment of Participants	Closed to Recruitment of Participants	Applicable only for Completed/Terminated trials	Applicable only for Completed/Terminated trials	3016	205	6.79708
CTRI/2019/09/021290	Prospectively	2019-09-17	2019-11-05	3	0	0	2019-10-01	2019-06-01	Open to Recruitment	Not Yet Recruiting	Applicable only for Completed/Terminated trials	Applicable only for Completed/Terminated trials	250	90	36
CTRI/2019/06/019634	Prospectively	2019-06-12	2021-04-19	5	0	0	2019-06-17	2018-12-06	Open to Recruitment	Open to Recruitment	Applicable only for Completed/Terminated trials	Applicable only for Completed/Terminated trials	300	40	13.3333
CTRI/2019/11/022032	Prospectively	2019-11-18	2021-01-21	1	5	0	2019-11-29	2019-11-29	Open to Recruitment	Open to Recruitment	Applicable only for Completed/Terminated trials	Applicable only for Completed/Terminated trials	40	25	62.5
CTRI/2019/07/020282	Prospectively	2019-07-19	2021-01-15	1	6	0	2019-10-04	2019-10-01	Open to Recruitment	Open to Recruitment	Applicable only for Completed/Terminated trials	Applicable only for Completed/Terminated trials	140	130	92.8571
CTRI/2019/08/020910	Prospectively	2019-08-26	2020-11-11	5	8	0	2019-08-29	2019-06-17	Open to Recruitment	Open to Recruitment	Applicable only for Completed/Terminated trials	Applicable only for Completed/Terminated trials	9642	900	9.33416
CTRI/2019/07/020184	Prospectively	2019-07-15	2021-09-01	4	0	0	2019-08-28	2018-09-27	Closed to Recruitment of Participants	Closed to Recruitment of Participants	Applicable only for Completed/Terminated trials	Applicable only for Completed/Terminated trials	1265	60	4.74308
CTRI/2019/08/020764	Prospectively	2019-08-19	2019-08-16	0	2	15	2019-08-26	2019-05-31	Open to Recruitment	Not Yet Recruiting	Applicable only for Completed/Terminated trials	Applicable only for Completed/Terminated trials	64	12	18.75
CTRI/2019/09/021458	Prospectively	2019-09-30	2020-11-18	7	0	0	2019-10-04	2019-07-08	Closed to Recruitment of Participants	Closed to Recruitment of Participants	Applicable only for Completed/Terminated trials	Applicable only for Completed/Terminated trials	350	21	6
CTRI/2019/06/019798	Prospectively	2019-06-20	2021-12-21	2	0	0	2019-07-31	2019-07-31	Closed to Recruitment of Participants	Closed to Recruitment of Participants	Applicable only for Completed/Terminated trials	Applicable only for Completed/Terminated trials	486	70	14.4033
CTRI/2019/12/022490	Prospectively	2019-12-23	2021-05-19	1	0	0	2019-12-30	2019-07-29	Open to Recruitment	Open to Recruitment	Applicable only for Completed/Terminated trials	Applicable only for Completed/Terminated trials	1130	30	2.65487
CTRI/2019/11/021978	Prospectively	2019-11-13	2020-02-19	2	0	0	2019-11-28	2018-02-07	Open to Recruitment	Open to Recruitment	Applicable only for Completed/Terminated trials	Applicable only for Completed/Terminated trials	148	14	9.45946
CTRI/2019/10/021535	Prospectively	2019-10-04	2021-03-17	0	1	15	2019-12-12	2019-11-30	Open to Recruitment	Open to Recruitment	Applicable only for Completed/Terminated trials	Applicable only for Completed/Terminated trials	1332	866	65.015
CTRI/2019/07/020401	Prospectively	2019-07-29	2020-08-20	2	0	0	2019-09-30	2019-02-18	Open to Recruitment	Not Yet Recruiting	Applicable only for Completed/Terminated trials	Applicable only for Completed/Terminated trials	298	35	11.745
CTRI/2019/10/021765	Prospectively	2019-10-23	2020-07-24	2	0	0	2019-11-05	2018-08-01	Open to Recruitment	Open to Recruitment	Applicable only for Completed/Terminated trials	Applicable only for Completed/Terminated trials	44	10	22.7273
CTRI/2020/04/024680	Prospectively	2020-04-16	2021-04-01	2	5	0	2020-06-15	2018-11-12	Open to Recruitment	Open to Recruitment	Applicable only for Completed/Terminated trials	Applicable only for Completed/Terminated trials	200	75	37.5
CTRI/2019/12/022376	Prospectively	2019-12-13	2020-07-23	3	0	0	2019-12-13	2019-09-30	Open to Recruitment	Open to Recruitment	Applicable only for Completed/Terminated trials	Applicable only for Completed/Terminated trials	240	25	10.4167
CTRI/2019/11/021974	Prospectively	2019-11-13	2020-10-30	5	0	0	2020-01-15	2020-01-15	Open to Recruitment	Open to Recruitment	Applicable only for Completed/Terminated trials	Applicable only for Completed/Terminated trials	42	8	19.0476
CTRI/2019/10/021792	Prospectively	2019-10-24	2022-01-27	3	0	0	2020-08-31	2019-04-01	Open to Recruitment	Open to Recruitment	Applicable only for Completed/Terminated trials	Applicable only for Completed/Terminated trials	504	50	9.92063
CTRI/2019/10/021809	Prospectively	2019-10-28	2020-07-02	2	8	0	2019-10-31	2019-10-31	Open to Recruitment	Open to Recruitment	Applicable only for Completed/Terminated trials	Applicable only for Completed/Terminated trials	72	20	27.7778
CTRI/2019/09/021090	Prospectively	2019-09-06	2021-11-03	1	0	0	2019-12-17	2019-11-27	Open to Recruitment	Open to Recruitment	Applicable only for Completed/Terminated trials	Applicable only for Completed/Terminated trials	592	63	10.6419
CTRI/2019/08/020845	Prospectively	2019-08-22	2021-09-01	4	0	0	2019-08-30	2019-01-09	Open to Recruitment	Open to Recruitment	Applicable only for Completed/Terminated trials	Applicable only for Completed/Terminated trials	172	10	5.81395
CTRI/2019/08/020833	Prospectively	2019-08-21	2021-06-30	4	0	0	2019-08-30	2019-06-25	Open to Recruitment	Open to Recruitment	Applicable only for Completed/Terminated trials	Applicable only for Completed/Terminated trials	800	50	6.25
CTRI/2019/09/021170	Prospectively	2019-09-11	2021-11-01	4	0	0	2019-09-15	2019-04-01	Open to Recruitment	Open to Recruitment	Applicable only for Completed/Terminated trials	Applicable only for Completed/Terminated trials	100	6	6
CTRI/2019/10/021715	Prospectively	2019-10-18	2021-12-21	3	6	0	2019-12-13	2019-03-11	Open to Recruitment	Open to Recruitment	Applicable only for Completed/Terminated trials	Applicable only for Completed/Terminated trials	840	67	7.97619
CTRI/2019/10/021825	Prospectively	2019-10-31	2020-05-18	2	0	0	2020-02-06	2019-10-28	Open to Recruitment	Open to Recruitment	Applicable only for Completed/Terminated trials	Applicable only for Completed/Terminated trials	600	20	3.33333
CTRI/2019/11/021842	Prospectively	2019-11-01	2021-12-17	1	11	4	2019-12-10	2019-12-10	Closed to Recruitment of Participants	Closed to Recruitment of Participants	Applicable only for Completed/Terminated trials	Applicable only for Completed/Terminated trials	956	30	3.13808
CTRI/2019/09/021202	Prospectively	2019-09-12	2022-01-06	2	0	0	2019-09-16	2018-08-23	Closed to Recruitment of Participants	Closed to Recruitment of Participants	Applicable only for Completed/Terminated trials	Applicable only for Completed/Terminated trials	324	110	33.9506
CTRI/2019/09/021270	Prospectively	2019-09-17	2019-09-14	0	10	0	2019-09-17	2019-09-17	Not Yet Recruiting	Not Yet Recruiting	Applicable only for Completed/Terminated trials	Applicable only for Completed/Terminated trials	54	27	50
CTRI/2020/04/024465	Prospectively	2020-04-03	2020-03-23	3	5	0	2020-04-07	2017-11-16	Open to Recruitment	Not Yet Recruiting	Applicable only for Completed/Terminated trials	Applicable only for Completed/Terminated trials	622	30	4.82315
CTRI/2019/10/021804	Prospectively	2019-10-28	2022-01-27	2	6	7	2022-02-22	2018-09-10	Open to Recruitment	Not Yet Recruiting	Applicable only for Completed/Terminated trials	Applicable only for Completed/Terminated trials	375	33	8.8
CTRI/2019/11/021876	Prospectively	2019-11-05	2020-02-17	3	6	29	2019-11-13	2019-10-21	Open to Recruitment	Open to Recruitment	Applicable only for Completed/Terminated trials	Applicable only for Completed/Terminated trials	154	10	6.49351
CTRI/2019/11/021877	Prospectively	2019-11-05	2021-08-11	3	6	29	2019-11-13	2019-11-11	Not Yet Recruiting	Open to Recruitment	Applicable only for Completed/Terminated trials	Applicable only for Completed/Terminated trials	166	6	3.61446
CTRI/2020/06/025992	Prospectively	2020-06-19	2022-01-22	2	0	0	2020-08-01	2019-06-18	Closed to Recruitment of Participants	Closed to Recruitment of Participants	Applicable only for Completed/Terminated trials	Applicable only for Completed/Terminated trials	1600	30	1.875
CTRI/2020/02/023111	Prospectively	2020-02-04	2022-01-05	1	0	0	2020-02-05	2019-10-31	Open to Recruitment	Open to Recruitment	Applicable only for Completed/Terminated trials	Applicable only for Completed/Terminated trials	103	25	24.2718
CTRI/2020/03/024164	Prospectively	2020-03-23	2020-07-20	3	0	0	2020-04-15	2019-05-02	Open to Recruitment	Open to Recruitment	Applicable only for Completed/Terminated trials	Applicable only for Completed/Terminated trials	360	30	8.33333
CTRI/2019/11/022079	Prospectively	2019-11-20	2019-11-19	2	0	0	2019-12-02	2018-10-01	Open to Recruitment	Not Yet Recruiting	Applicable only for Completed/Terminated trials	Applicable only for Completed/Terminated trials	1470	147	10
CTRI/2020/03/024046	Prospectively	2020-03-18	2020-03-12	3	0	0	2020-03-20	2019-06-13	Open to Recruitment	Not Yet Recruiting	Applicable only for Completed/Terminated trials	Applicable only for Completed/Terminated trials	3452	250	7.24218
CTRI/2020/01/023016	Prospectively	2020-01-28	2021-02-16	3	0	0	2020-02-01	2019-12-17	Closed to Recruitment of Participants	Closed to Recruitment of Participants	Applicable only for Completed/Terminated trials	Applicable only for Completed/Terminated trials	96	5	5.20833
CTRI/2020/02/023533	Prospectively	2020-02-24	2022-01-27	4	4	21	2022-03-03	2018-12-31	Open to Recruitment	Not Yet Recruiting	Applicable only for Completed/Terminated trials	Applicable only for Completed/Terminated trials	1140	65	5.70175
CTRI/2020/08/027184	Prospectively	2020-08-17	2021-01-29	1	0	0	2020-08-31	2019-12-10	Open to Recruitment	Open to Recruitment	Applicable only for Completed/Terminated trials	Applicable only for Completed/Terminated trials	210	12	5.71429
CTRI/2019/12/022313	Prospectively	2019-12-11	2021-09-30	2	6	0	2019-12-23	2019-06-19	Open to Recruitment	Not Yet Recruiting	Applicable only for Completed/Terminated trials	Applicable only for Completed/Terminated trials	1500	156	10.4
CTRI/2020/02/023414	Prospectively	2020-02-18	2021-12-21	3	11	0	2020-02-20	2019-05-24	Open to Recruitment	Open to Recruitment	Applicable only for Completed/Terminated trials	Applicable only for Completed/Terminated trials	465	50	10.7527
CTRI/2020/01/022642	Prospectively	2020-01-07	2021-10-22	2	6	0	2020-02-26	2019-06-13	Open to Recruitment	Closed to Recruitment of Participants	Applicable only for Completed/Terminated trials	Applicable only for Completed/Terminated trials	372	50	13.4409
CTRI/2020/01/022606	Prospectively	2020-01-06	2021-10-20	2	6	0	2021-02-20	2019-06-13	Open to Recruitment	Open to Recruitment	Applicable only for Completed/Terminated trials	Applicable only for Completed/Terminated trials	372	50	13.4409
CTRI/2020/01/022607	Prospectively	2020-01-06	2021-10-22	2	6	0	2020-06-20	2019-06-13	Open to Recruitment	Open to Recruitment	Applicable only for Completed/Terminated trials	Applicable only for Completed/Terminated trials	372	50	13.4409
CTRI/2020/01/022716	Prospectively	2020-01-13	2022-01-10	1	1	0	2020-01-16	2019-03-12	Closed to Recruitment of Participants	Closed to Recruitment of Participants	Applicable only for Completed/Terminated trials	Applicable only for Completed/Terminated trials	32	21	65.625
CTRI/2020/02/023101	Prospectively	2020-02-04	2021-04-01	1	5	0	2020-03-16	2020-04-01	Not Yet Recruiting	Not Yet Recruiting	Applicable only for Completed/Terminated trials	Applicable only for Completed/Terminated trials	68	58	85.2941
CTRI/2020/01/022771	Prospectively	2020-01-15	2021-04-07	2	3	0	2020-01-19	2020-01-19	Open to Recruitment	Open to Recruitment	Applicable only for Completed/Terminated trials	Applicable only for Completed/Terminated trials	872	400	45.8716
CTRI/2020/02/023108	Prospectively	2020-02-04	2020-03-12	3	11	20	2020-02-15	2018-03-21	Open to Recruitment	Open to Recruitment	Applicable only for Completed/Terminated trials	Applicable only for Completed/Terminated trials	900	300	33.3333
CTRI/2020/05/025223	Prospectively	2020-05-18	2020-10-28	2	0	0	2020-07-28	2019-12-11	Open to Recruitment	Open to Recruitment	Applicable only for Completed/Terminated trials	Applicable only for Completed/Terminated trials	500	30	6
CTRI/2020/07/026538	Prospectively	2020-07-14	2021-12-20	4	3	0	2020-07-17	2019-12-12	Open to Recruitment	Open to Recruitment	Applicable only for Completed/Terminated trials	Applicable only for Completed/Terminated trials	7680	450	5.85938
CTRI/2020/03/023899	Prospectively	2020-03-12	2020-02-25	2	1	0	2020-03-20	2019-09-18	Open to Recruitment	Not Yet Recruiting	Applicable only for Completed/Terminated trials	Applicable only for Completed/Terminated trials	320	40	12.5
CTRI/2020/01/022715	Prospectively	2020-01-13	2020-01-13	0	0	28	2020-01-15	2019-10-01	Open to Recruitment	Not Yet Recruiting	Applicable only for Completed/Terminated trials	Applicable only for Completed/Terminated trials	1200	80	6.66667
CTRI/2020/02/023211	Prospectively	2020-02-10	2021-09-02	1	2	0	2020-03-16	2020-05-01	Not Yet Recruiting	Not Yet Recruiting	Applicable only for Completed/Terminated trials	Applicable only for Completed/Terminated trials	94	84	89.3617
CTRI/2020/08/027334	Prospectively	2020-08-24	2020-07-30	5	0	0	2021-01-02	2020-01-21	Open to Recruitment	Not Yet Recruiting	Applicable only for Completed/Terminated trials	Applicable only for Completed/Terminated trials	16	5	31.25
CTRI/2020/05/025261	Prospectively	2020-05-20	2021-08-20	2	0	0	2020-08-17	2019-12-31	Closed to Recruitment of Participants	Closed to Recruitment of Participants	Applicable only for Completed/Terminated trials	Applicable only for Completed/Terminated trials	380	30	7.89474
CTRI/2020/02/023439	Prospectively	2020-02-19	2020-04-08	1	0	0	2020-03-10	2020-03-10	Not Yet Recruiting	Not Yet Recruiting	Applicable only for Completed/Terminated trials	Applicable only for Completed/Terminated trials	48	4	8.33333
CTRI/2020/02/023113	Prospectively	2020-02-04	2021-09-17	0	2	25	2020-02-05	2020-02-06	Not Yet Recruiting	Suspended	Applicable only for Completed/Terminated trials	Applicable only for Completed/Terminated trials	140	120	85.7143
CTRI/2020/07/026580	Prospectively	2020-07-14	2021-10-25	4	2	0	2020-09-24	2020-06-30	Open to Recruitment	Open to Recruitment	Applicable only for Completed/Terminated trials	Applicable only for Completed/Terminated trials	460	20	4.34783
CTRI/2020/11/029418	Prospectively	2020-11-26	2021-10-21	3	0	0	2021-06-07	2020-02-06	Open to Recruitment	Open to Recruitment	Applicable only for Completed/Terminated trials	Applicable only for Completed/Terminated trials	1200	200	16.6667
CTRI/2020/06/025987	Prospectively	2020-06-19	2020-10-05	7	0	0	2020-06-30	2020-04-06	Open to Recruitment	Open to Recruitment	Applicable only for Completed/Terminated trials	Applicable only for Completed/Terminated trials	500	50	10
CTRI/2020/09/027887	Prospectively	2020-09-18	2021-04-06	6	0	0	2020-09-25	2020-06-08	Open to Recruitment	Open to Recruitment	Applicable only for Completed/Terminated trials	Applicable only for Completed/Terminated trials	540	20	3.7037
CTRI/2020/09/027939	Prospectively	2020-09-21	2021-04-29	6	0	0	2020-10-31	2020-04-30	Open to Recruitment	Not Yet Recruiting	Applicable only for Completed/Terminated trials	Applicable only for Completed/Terminated trials	800	100	12.5
CTRI/2020/09/028038	Prospectively	2020-09-24	2021-06-30	3	11	0	2020-12-31	2020-05-01	Open to Recruitment	Open to Recruitment	Applicable only for Completed/Terminated trials	Applicable only for Completed/Terminated trials	706	20	2.83286
CTRI/2020/03/023849	Prospectively	2020-03-09	2020-03-06	3	0	0	2020-03-10	2020-03-10	Not Yet Recruiting	Not Yet Recruiting	Applicable only for Completed/Terminated trials	Applicable only for Completed/Terminated trials	145	10	6.89655
CTRI/2020/05/025104	Prospectively	2020-05-11	2021-02-01	2	0	0	2020-06-15	2019-05-03	Open to Recruitment	Open to Recruitment	Applicable only for Completed/Terminated trials	Applicable only for Completed/Terminated trials	240	20	8.33333
CTRI/2020/08/027258	Prospectively	2020-08-20	2021-06-09	2	0	0	2020-08-24	2019-07-04	Closed to Recruitment of Participants	Closed to Recruitment of Participants	Applicable only for Completed/Terminated trials	Applicable only for Completed/Terminated trials	60	10	16.6667
CTRI/2020/04/024938	Prospectively	2020-04-30	2022-01-05	4	2	17	2020-07-29	2020-06-01	Open to Recruitment	Open to Recruitment	Applicable only for Completed/Terminated trials	Applicable only for Completed/Terminated trials	12500	550	4.4
CTRI/2020/08/027253	Prospectively	2020-08-19	2021-04-02	4	0	0	2020-08-19	2020-03-02	Open to Recruitment	Open to Recruitment	Applicable only for Completed/Terminated trials	Applicable only for Completed/Terminated trials	745	17	2.28188
CTRI/2020/04/024493	Prospectively	2020-04-07	2020-12-30	4	2	20	2020-06-18	2020-02-10	Open to Recruitment	Open to Recruitment	Applicable only for Completed/Terminated trials	Applicable only for Completed/Terminated trials	400	14	3.5
CTRI/2020/04/024660	Prospectively	2020-04-16	2021-12-17	4	0	5	2020-05-15	2019-12-04	Closed to Recruitment of Participants	Closed to Recruitment of Participants	Applicable only for Completed/Terminated trials	Applicable only for Completed/Terminated trials	2400	110	4.58333
CTRI/2020/07/026414	Prospectively	2020-07-07	2020-07-07	3	6	0	2020-07-15	2017-02-18	Open to Recruitment	Not Yet Recruiting	Applicable only for Completed/Terminated trials	Applicable only for Completed/Terminated trials	750	55	7.33333
CTRI/2020/05/025367	Prospectively	2020-05-27	2020-05-08	4	0	0	2020-06-15	2018-11-23	Open to Recruitment	Not Yet Recruiting	Applicable only for Completed/Terminated trials	Applicable only for Completed/Terminated trials	530	30	5.66038
CTRI/2020/09/027892	Prospectively	2020-09-18	2021-04-08	2	5	0	2020-09-21	2020-09-11	Open to Recruitment	Open to Recruitment	Applicable only for Completed/Terminated trials	Applicable only for Completed/Terminated trials	144	26	18.0556
CTRI/2020/10/028718	Prospectively	2020-10-29	2020-10-28	1	4	13	2020-10-30	2016-12-13	Open to Recruitment	Not Yet Recruiting	Applicable only for Completed/Terminated trials	Applicable only for Completed/Terminated trials	142	50	35.2113
CTRI/2020/09/027776	Prospectively	2020-09-12	2021-10-21	2	0	0	2020-09-12	2020-09-12	Open to Recruitment	Open to Recruitment	Applicable only for Completed/Terminated trials	Applicable only for Completed/Terminated trials	600	200	33.3333
CTRI/2020/04/024773	Prospectively	2020-04-21	2022-01-05	1	0	0	2020-05-01	2020-03-26	Open to Recruitment	Open to Recruitment	Applicable only for Completed/Terminated trials	Applicable only for Completed/Terminated trials	10000	750	7.5
CTRI/2020/06/025618	Prospectively	2020-06-04	2020-06-25	2	6	0	2020-06-15	2020-03-18	Open to Recruitment	Not Yet Recruiting	Applicable only for Completed/Terminated trials	Applicable only for Completed/Terminated trials	500	150	30
CTRI/2020/06/025708	Prospectively	2020-06-08	2021-12-20	5	0	0	2021-01-01	2020-09-01	Open to Recruitment	Open to Recruitment	Applicable only for Completed/Terminated trials	Applicable only for Completed/Terminated trials	2000	600	30
CTRI/2020/07/026641	Prospectively	2020-07-17	2020-12-16	4	6	0	2020-09-17	2020-06-15	Open to Recruitment	Not Yet Recruiting	Applicable only for Completed/Terminated trials	Applicable only for Completed/Terminated trials	12	8	66.6667
CTRI/2020/08/027109	Prospectively	2020-08-13	2021-08-17	0	10	0	2020-11-23	2020-07-21	Open to Recruitment	Closed to Recruitment of Participants	Applicable only for Completed/Terminated trials	Applicable only for Completed/Terminated trials	256	60	23.4375
CTRI/2020/09/027647	Prospectively	2020-09-08	2021-01-08	3	3	0	2020-10-06	2019-10-07	Open to Recruitment	Not Yet Recruiting	Applicable only for Completed/Terminated trials	Applicable only for Completed/Terminated trials	550	70	12.7273
CTRI/2020/06/026228	Prospectively	2020-06-29	2020-08-03	0	6	0	2020-06-29	2020-06-15	Open to Recruitment	Not Yet Recruiting	Applicable only for Completed/Terminated trials	Applicable only for Completed/Terminated trials	140	60	42.8571
CTRI/2020/07/026721	Prospectively	2020-07-21	2021-12-22	4	0	0	2020-11-03	2019-10-23	Open to Recruitment	Open to Recruitment	Applicable only for Completed/Terminated trials	Applicable only for Completed/Terminated trials	60	20	33.3333
CTRI/2020/09/028041	Prospectively	2020-09-24	2022-01-19	5	0	0	2020-11-09	2020-07-31	Open to Recruitment	Open to Recruitment	Applicable only for Completed/Terminated trials	Applicable only for Completed/Terminated trials	850	40	4.70588
CTRI/2020/07/026827	Prospectively	2020-07-27	2021-03-24	1	3	0	2020-08-03	2020-03-02	Open to Recruitment	Not Yet Recruiting	Applicable only for Completed/Terminated trials	Applicable only for Completed/Terminated trials	240	10	4.16667
CTRI/2020/09/027575	Prospectively	2020-09-03	2021-06-07	4	0	0	2020-12-30	2020-08-26	Open to Recruitment	Open to Recruitment	Applicable only for Completed/Terminated trials	Applicable only for Completed/Terminated trials	90	5	5.55556
CTRI/2020/08/027077	Prospectively	2020-08-10	2021-02-16	21	4	1	2020-11-01	2020-05-27	Closed to Recruitment of Participants	Closed to Recruitment of Participants	Applicable only for Completed/Terminated trials	Applicable only for Completed/Terminated trials	120	30	25
CTRI/2020/07/026741	Prospectively	2020-07-22	2020-12-09	0	0	28	2020-07-27	2020-04-23	Open to Recruitment	Open to Recruitment	Applicable only for Completed/Terminated trials	Applicable only for Completed/Terminated trials	1200	125	10.4167
CTRI/2020/11/029237	Prospectively	2020-11-19	2021-10-12	3	0	0	2020-12-01	2020-07-15	Open to Recruitment	Open to Recruitment	Applicable only for Completed/Terminated trials	Applicable only for Completed/Terminated trials	900	50	5.55556
CTRI/2020/08/027205	Prospectively	2020-08-18	2021-07-07	0	6	0	2020-08-21	2020-05-28	Closed to Recruitment of Participants	Closed to Recruitment of Participants	Applicable only for Completed/Terminated trials	Applicable only for Completed/Terminated trials	800	72	9
CTRI/2020/09/027829	Prospectively	2020-09-16	2021-03-11	0	8	0	2020-09-20	2020-07-01	Closed to Recruitment of Participants	Closed to Recruitment of Participants	Applicable only for Completed/Terminated trials	Applicable only for Completed/Terminated trials	900	250	27.7778
CTRI/2020/08/027015	Prospectively	2020-08-07	2021-07-08	1	8	0	2021-01-20	2020-07-22	Open to Recruitment	Open to Recruitment	Applicable only for Completed/Terminated trials	Applicable only for Completed/Terminated trials	560	75	13.3929
CTRI/2020/11/029092	Prospectively	2020-11-12	2021-10-14	4	1	1	2020-11-30	2020-10-23	Open to Recruitment	Open to Recruitment	Applicable only for Completed/Terminated trials	Applicable only for Completed/Terminated trials	1290	45	3.48837
CTRI/2020/08/027208	Prospectively	2020-08-18	2022-01-27	3	4	0	2020-08-21	2019-04-16	Open to Recruitment	Closed to Recruitment of Participants	Applicable only for Completed/Terminated trials	Applicable only for Completed/Terminated trials	672	24	3.57143
CTRI/2020/09/027537	Prospectively	2020-09-02	2021-09-20	0	4	0	2020-09-07	2020-09-07	Open to Recruitment	Open to Recruitment	Applicable only for Completed/Terminated trials	Applicable only for Completed/Terminated trials	150	90	60
CTRI/2020/09/027959	Prospectively	2020-09-22	2021-09-20	0	11	0	2020-10-15	2020-10-15	Open to Recruitment	Open to Recruitment	Applicable only for Completed/Terminated trials	Applicable only for Completed/Terminated trials	90	54	60
CTRI/2020/11/029312	Prospectively	2020-11-24	2022-01-05	4	4	20	2021-01-11	2020-06-15	Open to Recruitment	Open to Recruitment	Applicable only for Completed/Terminated trials	Applicable only for Completed/Terminated trials	1633	50	3.06185
CTRI/2020/09/027680	Prospectively	2020-09-09	2020-09-14	1	0	0	2020-09-20	2020-05-01	Open to Recruitment	Not Yet Recruiting	Applicable only for Completed/Terminated trials	Applicable only for Completed/Terminated trials	402	112	27.8607
CTRI/2020/12/029700	Prospectively	2020-12-10	2022-01-05	5	4	4	2021-04-12	2020-06-30	Open to Recruitment	Open to Recruitment	Applicable only for Completed/Terminated trials	Applicable only for Completed/Terminated trials	1600	50	3.125
CTRI/2020/09/027971	Prospectively	2020-09-22	2021-11-18	1	3	0	2020-11-02	2020-11-02	Not Yet Recruiting	Not Yet Recruiting	Applicable only for Completed/Terminated trials	Applicable only for Completed/Terminated trials	132	25	18.9394
CTRI/2020/09/027668	Prospectively	2020-09-08	2021-12-16	6	0	0	2020-09-12	2020-07-13	Open to Recruitment	Open to Recruitment	Applicable only for Completed/Terminated trials	Applicable only for Completed/Terminated trials	1000	60	6
CTRI/2020/10/028507	Prospectively	2020-10-21	2021-06-03	2	8	24	2020-10-27	2019-07-23	Open to Recruitment	Open to Recruitment	Applicable only for Completed/Terminated trials	Applicable only for Completed/Terminated trials	1100	55	5
CTRI/2020/09/027969	Prospectively	2020-09-22	2022-01-04	2	0	0	2020-10-01	2019-11-14	Open to Recruitment	Not Yet Recruiting	Applicable only for Completed/Terminated trials	Applicable only for Completed/Terminated trials	174	20	11.4943
CTRI/2020/10/028392	Prospectively	2020-10-13	2021-10-14	3	8	0	2020-12-30	2020-10-19	Not Yet Recruiting	Open to Recruitment	Applicable only for Completed/Terminated trials	Applicable only for Completed/Terminated trials	900	40	4.44444
CTRI/2020/10/028183	Prospectively	2020-10-01	2021-10-20	2	1	0	2021-03-22	2020-07-02	Closed to Recruitment of Participants	Closed to Recruitment of Participants	Applicable only for Completed/Terminated trials	Applicable only for Completed/Terminated trials	930	14	1.50538
CTRI/2020/10/028457	Prospectively	2020-10-19	2021-10-19	2	1	0	2021-05-17	2020-06-12	Closed to Recruitment of Participants	Closed to Recruitment of Participants	Applicable only for Completed/Terminated trials	Applicable only for Completed/Terminated trials	930	14	1.50538
CTRI/2020/09/027897	Prospectively	2020-09-18	2021-10-20	1	6	0	2020-09-21	2020-09-21	Open to Recruitment	Open to Recruitment	Applicable only for Completed/Terminated trials	Applicable only for Completed/Terminated trials	60	35	58.3333
CTRI/2020/09/027739	Prospectively	2020-09-10	2021-12-17	4	6	0	2020-09-15	2020-07-20	Open to Recruitment	Open to Recruitment	Applicable only for Completed/Terminated trials	Applicable only for Completed/Terminated trials	332	18	5.42169
CTRI/2020/12/029545	Prospectively	2020-12-03	2020-12-02	1	7	16	2020-12-10	2020-12-03	Open to Recruitment	Not Yet Recruiting	Applicable only for Completed/Terminated trials	Applicable only for Completed/Terminated trials	970	90	9.27835
CTRI/2020/12/029972	Prospectively	2020-12-22	2021-09-30	4	0	0	2021-02-01	2020-05-29	Open to Recruitment	Not Yet Recruiting	Applicable only for Completed/Terminated trials	Applicable only for Completed/Terminated trials	3000	132	4.4
CTRI/2020/10/028440	Prospectively	2020-10-16	2020-10-13	1	3	0	2020-11-02	2020-08-03	Open to Recruitment	Not Yet Recruiting	Applicable only for Completed/Terminated trials	Applicable only for Completed/Terminated trials	450	10	2.22222
CTRI/2020/12/029838	Prospectively	2020-12-16	2021-05-13	1	7	23	2020-12-17	2019-11-07	Open to Recruitment	Not Yet Recruiting	Applicable only for Completed/Terminated trials	Applicable only for Completed/Terminated trials	70	25	35.7143
CTRI/2020/10/028602	Prospectively	2020-10-23	2021-08-19	0	3	7	2020-11-03	2020-10-20	Closed to Recruitment of Participants	Closed to Recruitment of Participants	Applicable only for Completed/Terminated trials	Applicable only for Completed/Terminated trials	120	60	50
CTRI/2020/11/029082	Prospectively	2020-11-12	2021-09-09	6	0	0	2021-01-08	2020-11-30	Open to Recruitment	Open to Recruitment	Applicable only for Completed/Terminated trials	Applicable only for Completed/Terminated trials	1000	15	1.5
CTRI/2020/11/029081	Prospectively	2020-11-12	2021-09-01	5	0	0	2021-01-08	2020-11-30	Open to Recruitment	Open to Recruitment	Applicable only for Completed/Terminated trials	Applicable only for Completed/Terminated trials	300	9	3
CTRI/2020/12/030162	Prospectively	2020-12-31	2021-06-21	4	2	24	2021-02-15	2020-10-15	Open to Recruitment	Not Yet Recruiting	Applicable only for Completed/Terminated trials	Applicable only for Completed/Terminated trials	252	50	19.8413
CTRI/2020/12/029696	Prospectively	2020-12-09	2021-12-15	1	8	17	2020-12-28	2020-08-04	Open to Recruitment	Open to Recruitment	Applicable only for Completed/Terminated trials	Applicable only for Completed/Terminated trials	280	55	19.6429
CTRI/2020/12/029451	Prospectively	2020-12-01	2021-11-02	3	0	0	2020-12-08	2020-09-28	Open to Recruitment	Open to Recruitment	Applicable only for Completed/Terminated trials	Applicable only for Completed/Terminated trials	56	6	10.7143
CTRI/2020/12/030063	Prospectively	2020-12-28	2020-12-22	1	0	0	2020-12-31	2021-10-30	Not Yet Recruiting	Not Yet Recruiting	Applicable only for Completed/Terminated trials	Applicable only for Completed/Terminated trials	700	602	86
CTRI/2020/12/030032	Prospectively	2020-12-24	2020-12-22	1	0	0	2020-12-31	2021-10-31	Not Yet Recruiting	Not Yet Recruiting	Applicable only for Completed/Terminated trials	Applicable only for Completed/Terminated trials	700	610	87.1429
CTRI/2020/12/030118	Prospectively	2020-12-30	2020-12-24	0	3	12	2020-12-30	2020-12-31	Not Yet Recruiting	Not Yet Recruiting	Applicable only for Completed/Terminated trials	Applicable only for Completed/Terminated trials	136	116	85.2941

## Sheet: 25 trials
S8.2 File. Details of the 25 trials that had 60% or more planned recruitment from India.
CTRI number	Fraction of planned recruitment	Public title	Scientific title	Primary sponsor name	Primary sponsor address	Type of sponsor	Secondary sponsor name	Secondary sponsor address	Source of monetary or material support	Condition
CTRI/2020/02/023211	89.36	A study of Goserelin 10.8 mg Injection in comparison with the drug ZOLADEX® 10.8 mg Injection in patients with prostate cancer.	A phase III, two arm, multi centric, randomised, open label, parallel study to compare pharmacodynamics of Goserelin 10.8 mg Injection (Eurofarma Laboratórios S.A) administered subcutaneously with the reference drug ZOLADEX® 10.8 mg Injection (AstraZeneca) in patients with advanced prostate cancer.	Eurofarma Laboratrios SA	3465 Vereador Jose Diniz Ave São Paulo <U+0080><U+0093> Brazil - 04603-000, Tel. No. 0551150908412, Fax No. 0551150908742	Pharmaceutical industry-Global	NIL	NIL	Eurofarma Laboratorios S.A 3465 Vereador Jose Diniz Ave São Paulo <U+0080><U+0093> Brazil - 04603-000, Tel. No. 0551150908412, Fax No. 0551150908742	(1) ICD-10 Condition: C61||Malignant neoplasm of prostate,
CTRI/2020/12/030032	87.14	A multicentric study to evaluate the safety and efficacy of Nuvastatic® in reducing fatigue induced by taxane-based chemotherapy in patients with locally advanced or metastatic breast cancer, androgen-independent advanced prostate cancer, or progressive non-small cell lung cancer	A randomized, double-blind, placebo-controlled, multicenter, phase II/III study to evaluate the efficacy and safety of Nuvastatic® in reducing fatigue associated with taxane-based chemotherapy in patients with locally advanced or metastatic breast cancer, androgen-independent advanced prostate cancer, or progressive non-small cell lung cancer	Natureceuticals Sdn Bhd	A1-1, Lot 5, Persiaran 2/1, Kedah Halal Park, Kawasan Perindustrian Sungai Petani, 08000 Sungai Petani, Kedah, Penang, Malaysia.	Other [Biopharmaceutical Company]	NIL	NIL	Natureceuticals Sdn Bhd	(1) ICD-10 Condition:C509||Malignant neoplasm of breast of unspecified site. Ayurveda Condition: Taxane-based chemotherapy induced fatigue in patients with locally advanced or metastatic breast cancer, androgen-independent advanced prostate cancer, or progressive non-small cell lung cancer, (2) ICD-10 Condition:C61||Malignant neoplasm of prostate. Ayurveda Condition: Taxane-based chemotherapy ind…
CTRI/2020/12/030063	86	A multicentric study to measure the safety and efficacy of Nuvastatic®(Interventional drug) in reducing fatigue caused by chemotherapy in patients with metastatic colorectal cancer receiving 5-fluorouracil.	A randomized, double-blind, placebo-controlled, multicenter, phase II/III study to evaluate the efficacy and safety of Nuvastatic® in reducing chemotherapy-induced fatigue in patients with metastatic colorectal cancer receiving 5-fluorouracil.	Natureceuticals Sdn Bhd	A1-1, Lot 5, Persiaran 2/1, Kedah Halal Park, Kawasan Perindustrian Sungai Petani, 08000 Sungai Petani, Kedah, Penang, Malaysia.	Other [Biopharmaceutical Company]	NIL	NIL	Natureceuticals Sdn Bhd	(1) ICD-10 Condition:C189||Malignant neoplasm of colon, unspecified. Ayurveda Condition: Chemotherapy induced fatigue,
CTRI/2020/02/023113	85.71	In patients with partially controlled bronchial asthma	International open-label randomized comparative study of the efficacy and safety of Beclomethasone+Formoterol drug products, metered-dose inhaler, 100+6 μg/dose (LLC �<U+0080><U+009C>PSK Pharma�<U+0080>�, Russian Federation) and Foster, metered-dose inhaler, 100+6 μg/dose (Chiesi Farmaceutici S.P.A., Italy) in patients with partially controlled bronchial asthma.	PSK Pharma LLC	141983 Moscow region, Dubna, Programmistov Street, 4, bldg. 2, room 215	Pharmaceutical industry-Global	Mudra Clincare	Plot No. 80, Sector 08, Koparkhairaine, Navi Mumbai, India.	Mudra Clincare, Plot No. 80, Sector 08, Koparkhairaine, Navi Mumbai, India.	(1) ICD-10 Condition: J22||Unspecified acute lower respiratory infection,
CTRI/2017/02/007787	85.29	Comparative Study of the Efficacy and Safety of Budesonide, Inhalation Powder, Capsule 400 μg/dose	Open-label, Multicentre, Randomized, Comparative Study of the efficacy and Safety of Budesonide, Inhalation powder, Capsule 400 μg/dose (Sava Healthcare Limited, India), and Pulmicort® Turbuhaler®, Inhalation powder, pre-dispensed, 200 μg/dose (AstraZeneca AB, Sweden), in Patients with Partially Controlled Asthma.�<U+0080>�	Rus Biopharm LLC	664009, Russia, Irkutsk, Ul. Shiryamova, 36, Office 204 Tel./Fax: 8 (3952) 500-456 <U+0095>-mail: md@rusbiopharm.ru	Pharmaceutical industry-Global	Nexus Clinical Research India Ltd	32 A, Nexus Centre For Clinical Excellence, Shiravane Road ,Service Industry, Sector -1, Mumbai-Pune Highway, Nerul (E), Navi Mumbai 400706, India	Rus Biopharm LLC 664009, Russia, Irkutsk, Ul. Shiryamova, 36, Office 204 Tel./Fax: 8 (3952) 500-456	In patients with partially controlled asthma,
CTRI/2017/03/008277	85.29	Comparative study of the efficacy and safety of Formoterol	Comparative study of the efficacy and safety of Formoterol, dry powder capsules for inhalation, 12 µg and Foradil, inhalation powder, capsules, 12 µg in patients with partially controlled bronchial asthma�<U+0080><U+009C>	Rus Biopharm LLC	664009, Russian Federation, Irkutsk, Ul. Shiryamova, 36, Office 206	Pharmaceutical industry-Global	NEXUS CLINICAL RESEARCH INDIA LTD	exus Clinical Research (India) Ltd 32A Nexus Centre For Clinical Excellence, Shiravane Road Service Industry Sector 1 Mumbai Pune Highway Nerul, Navi Mumbai India	Rus Biopharm LLC 664009, Russian Federation, Irkutsk, Ul. Shiryamova, 36, Office 206	In patients with partially controlled bronchial asthma,
CTRI/2020/02/023101	85.29	A study of Goserelin 3.6 mg Injection in patients with Breast cancer.	A phase III, two arm, multicentric, randomized, open label, parallel, multiple dose pharmacodynamics study of Goserelin 3.6 mg Injection (Eurofarma Laboratorios S. A.) administered subcutaneously in comparison with the reference drug ZOLADEX® 3.6 mg Injection (AstraZeneca) administered subcutaneously in premenopausal patients with advanced Breast cancer.	Eurofarma Laboratorios SA	3465 Vereador Jose Diniz Ave São Paulo <U+0080><U+0093> Brazil - 04603-000, Tel. No. 0551150908412, Fax No. 0551150908742	Pharmaceutical industry-Global	NA	NA	Eurofarma Laboratorios S.A 3465 Vereador Jose Diniz Ave São Paulo �<U+0080><U+0093> Brazil - 04603-000, Tel. No. 0551150908412, Fax No. 0551150908742	(1) ICD-10 Condition: C509||Malignant neoplasm of breast of unspecified site,
CTRI/2020/12/030118	85.29	Efficacy and safety study of Indacaterol, inhalation capsules 150 µg in patients with COPD	International, open-label, randomized, comparative efficacy and safety study of Indacaterol, inhalation capsules 150 µg (LLC PSK Pharma, Russia) and Onbrez® Breezhaler®, inhalation capsules 150 µg (Novartis Pharma AG, Switzerland) in patients with COPD	PSK Pharma LLC	2 Programmistov 4, premise 215, Dubna town, Moscow Region 141983	Pharmaceutical industry-Global	Mudra Clincare	Plot No. 80, Sector - 8, Koparkhairane, Navi Mumbai-400709, Maharashtra, INDIA.	PSK Pharma LLC 2 Programmistov 4, premise 215, Dubna town, Moscow Region 141983	(1) ICD-10 Condition: J452||Mild intermittent asthma,
CTRI/2017/02/007805	80	Lung cancer clinical study comparing efficacy, safety and immunogenicity of CBT124 (Bevacizumab Candidate Biosimilar) with EU-sourced Avastin®.	A Randomized, Double-blind, Multicentric, Parallel-group Study Comparing Efficacy, Safety and Immunogenicity of CBT124, a Candidate Biosimilar Bevacizumab in Combination with Carboplatin and Paclitaxel with EU-sourced Avastin® in Combination with Carboplatin and Paclitaxel in First-line Treatment for Subjects with Stage IV (Unresectable Recurrent Disease or Metastatic) Non-squamous Non-Small Cell…	Cipla BioTec Pvt Ltd	Plot No: L-147/B, Verna Industrial Estate Verna, Salcette <U+0080><U+0093> Goa 403 722	Pharmaceutical industry-Global	NIL	NIL	Cipla BioTec Pvt Ltd	non-squamous Non-Small-Cell Lung Cancer (nsNSCLC),
CTRI/2015/11/006379	70.59	Compare the Efficacy and Safety of Clindamycin Phosphate 1.2% / Benzoyl Peroxide 5% Gel versus DUAC® Gel versus Placebo in Patients with Acne Vulgaris	A Randomized, Double-blind, Multicentric, Parallel-group, Active and Placebo Controlled, Three Arm Clinical Study to Compare the Efficacy and Safety of Clindamycin Phosphate 1.2% / Benzoyl Peroxide 5% Gel (of Cadila Healthcare Limited, India) versus DUAC® Gel (of Stiefel Laboratories, USA) versus Placebo (Vehicle Gel) in the ratio of 2:2:1 respectively, in Patients with Acne Vulgaris.	Cadila Healthcare Limited	Sarkhej Bavla N H 8A Moraiya, Tal Sanand, Dist Ahmedabad 382 210 Gujrat India	Pharmaceutical industry-Indian	NIL	NIL	Cadila Healthcare Limited	Acne Vulgaris,
CTRI/2019/11/021843	70.24	Leuprolide acetate in the treatment of advanced prostate cancer	Efficacy, Safety, and Pharmaco-kinetics of Leuprolide Acetate for Injection 3.75mg (Depot) Administered in Subjects with Advanced Adenocarcinoma of Prostate: A Randomized, Active Controlled, Comparative, Open Label, Multi-Center, Phase 3 study	Bharat serums and Vaccines ltd	Bharat Serums and Vaccines Ltd, 17th floor, Hoechst house, Nariman Point, Mumbai 400021	Pharmaceutical industry-Indian	NIL	NIL	Bharat Serums and Vaccines Ltd, 17thd floor, Hoechst house, Nariman Point, Mumabai 400021	(1) ICD-10 Condition: C61||Malignant neoplasm of prostate,
CTRI/2017/03/008004	66.67	Optimizing Treatment to Improve TBM Outcomes in Children (TBM-KIDS)	A Phase I/II Randomized, Open-label Trial to Evaluate the Pharmacokinetics, Safety, and Treatment Outcomes of Multidrug Treatment Including High Dose Rifampicin with or without Levofloxacin versus Standard Treatment for Pediatric Tuberculous Meningitis	Johns Hopkins University School of Medicine	Division of Clinical Pharmacology Johns Hopkins University School of Medicine 600 N. Wolfe Street, Osler 527 Baltimore, MD 21287 Phone: 011-410-955-3100 Fax: 011-410-614-9978 Email: kdooley1@jhmi.edu	Research institution and hospital	BJ Government Medical College and Sassoon General Hospital National Institute for Research in Tuberculosis	Jai Prakash Narayan Road Pune 411001. Maharashtra , India No.1, Mayor Sathiyamoorthy Road, Chetpet, Chennai-600031	Eunice Kennedy Shriver National Institute for Child Health and Human Development, National Institutes of Health, 6100 Executive Boulevard, Rm. 4B11Bethesda, MD 20892-7510	Tuberculosis Meningitis in Children,
CTRI/2017/04/008421	72.73	New treatment regimens for treatment of Post Kala Azar Dermal Leishmaniasis patients in India and Bangladesh region	An Open label, Randomized, Clinical Trial of Two Regimens to Assess the Safety and Efficacy for Treatment of PKDL Patients in the Indian subcontinent�<U+0080><U+0099>	Drugs for Neglected Diseases initiative DNDi	15, Chemin Louis-Dunant, 1202, Geneva-Switzerland	Other [Not for Profit Organisation]	NIL	NIL	Drugs for Neglected Diseases initiative (DNDi, Chemin Louis Dunant, 15, 1202 Geneva, Switzerland	Post Kala Azar Dermal Leishmaniasis,
CTRI/2017/02/007966	67.63	Zinc in addition to antibiotics for treating newborn babies with sepsis	Zinc as an adjunct for the treatment of clinical severe infection in infants younger than 2 months	Translational Health Science and Technology Institute	NCR Biotech Science Cluster, 3rd milestone, Faridabad-Gurugram Expressway, Post Box #04, Faridabad-121001 Haryana, India	Research institution	Institute of Medicine Tribhuvan University	Institute of Medicine, Tribhuvan University, G.P.O. Box No 2533 Postal Code 1, Kathmandu, Nepal	1. The Research Council of Norway under the research Grant on Global Health and Vaccination research (GLOBVAC) Department for Health, N-0131 Oslo Norway And 2. Centre for Intervention Science in Maternal and Child Health (CISMAC) is a consortium funded by Research Council of Norway and anchored at the Centre for International Health (CIH), University of Bergen, Norway Infrastructural support: 1) …	(1) ICD-10 Condition: A418||Other specified sepsis, (2) ICD-10 Condition: A414||Sepsis due to anaerobes, (3) ICD-10 Condition: A413||Sepsis due to Hemophilus influenzae, (4) ICD-10 Condition: A415||Sepsis due to other Gram-negativeorganisms, (5) ICD-10 Condition: A411||Sepsis due to other specified staphylococcus, (6) ICD-10 Condition: A410||Sepsis due to Staphylococcus aureus, (7) ICD-10 Conditi…
CTRI/2019/10/021535	65.02	A clinical study to evaluate immunogenicity and safety of a Meningococcal vaccine in healthy adults, adolescents, and children in India and healthy adolescents and children in the Republic of South Africa	Immunogenicity and Safety of an Investigational Quadrivalent Meningococcal Conjugate Vaccine in Healthy Adults, Adolescents, and Children in India and Healthy Adolescents and Children in the Republic of South Africa	Sanofi Pasteur Inc	Discovery Drive, Swiftwater, PA 18370-0187, USA	Pharmaceutical industry-Global	NIL	NIL	Sanofi Pasteur Inc Discovery Drive, Swiftwater, PA 18370-0187, USA	Normal Healthy Subjects
CTRI/2019/08/020943	64.81	To study the efficacy and safety of Nexagon® (NEXAGON) applied topically in subjects with corneal persistent epithelial defects (PED) resulting from severe ocular chemical and/or thermal injuries.	A Phase 2, randomized, prospective, double-masked, vehicle controlled study to assess the efficacy and safety of Nexagon® (NEXAGON) applied topically in subjects with corneal persistent epithelial defects (PED) resulting from severe ocular chemical and/or thermal injuries.	OcuNexus Therapeutics Inc	OcuNexus Therapeutics Inc. , Sunroad Corporate Center 4445 Eastgate Mall, Suite 200, Office 2066, San Diego, CA 92121, USA	Pharmaceutical industry-Global	NIL	NIL	OcuNexus Therapeutics Inc. , Sunroad Corporate Center, 4445 Eastgate Mall, Suite 200, Office 2066, San Diego, CA 92121, USA	(1) ICD-10 Condition: H188||Other specified disorders of cornea, (2) ICD-10 Condition: H188||Other specified disorders of cornea,
CTRI/2019/11/022032	62.5	To study the Safety, Tolerability and Tumour Response when treated with drug Tigilanol Tiglate administered intratumourally in Patients with Head and Neck Squamous Cell Carcinoma.	Exploratory Phase Ib/IIa Study of Intratumourally Administered Tigilanol Tiglate to Assess Safety, Tolerability and Tumour Response in Patients with Head and Neck Squamous Cell Carcinoma.	QBiotics Group Limited	ACN 617 596 139 3A/165 Moggill Road, Taringa, QLD, 4068, Australia	Pharmaceutical industry-Global	NIL	NIL	QBiotics Group Limited, ACN 617 596 139 3A/165 Moggill Road, Taringa, QLD, 4068, Australia	(1) ICD-10 Condition: C00-C14||Malignant neoplasms of lip, oral cavity and pharynx,
CTRI/2020/09/027537	60	A clinical study to determine safety, tolerability and efficacy of drug called Evenamide which is taken orally, in patients with treatment resistant schizophrenia with inadequate benefit from their current antipsychotic medication.	A pilot, open-label, rater-blinded, randomized, parallel-group, multi-center study to evaluate the safety, tolerability and preliminary efficacy of three add-on fixed doses of evenamide in patients with treatment-resistant schizophrenia (TRS) not responding adequately to their stable, therapeutically active dose of a single antipsychotic medication.	Newron Pharmaceuticals SpA	Via Antonio Meucci, 3 20091 Bresso (Milano) Italy	Pharmaceutical industry-Global	CliniRx Research Pvt Ltd	Patriot House, 4th Floor, 3 BSZ Marg, New Delhi-110002	Newron Pharmaceuticals SpA	(1) ICD-10 Condition: F28||Other psychotic disorder not due to a substance or known physiological condition,
CTRI/2020/09/027959	60	A long term clinical study to determine safety, tolerability and efficacy of drug called Evenamide which is taken orally, by patients with treatment resistant schizophrenia having inadequate benefit from their current antipsychotic medication.	An open-label, multi-center, extension study to evaluate the long-term safety, tolerability and preliminary efficacy of evenamide as add-on treatment in patients with treatment-resistant schizophrenia (TRS) not responding adequately to their current antipsychotic medication.	Newron Pharmaceuticals SpA	Via Antonio Meucci, 3 20091 Bresso (Milano) Italy	Pharmaceutical industry-Global	CliniRx Research Pvt Ltd	Patriot House, 4th Floor, 3 BSZ Marg, New Delhi-110002	Newron Pharmaceuticals SpA	(1) ICD-10 Condition: F208||Other schizophrenia,
CTRI/2019/07/020282	92.86	To study the efficacy of drug (IVIEW-1201) in the Treatment of Acute Adenoviral Conjunctivitis	A Double-Masked, Placebo-Controlled, Randomized, Phase II Clinical Trial To Assess The Efficacy Of IVIEW-1201 in the Treatment of Acute Adenoviral Conjunctivitis	IVIEW Therapeutics Inc	3805 Old Easton Road Doylestown, PA 18902	Pharmaceutical industry-Global	NIL	NIL	IVIEW Therapeutics Inc., 3805 Old Easton Road Doylestown, PA 18902	(1) ICD-10 Condition: B301||Conjunctivitis due to adenovirus,
CTRI/2017/11/010647	73.33	A clinical trial to study the effects of two concentrations of povidone-iodine nail solution to be applied locally on nail for the treatment of nail bed infection due to chemotherapy treatment in cancer patients.	A multi-center, randomized, double-blind, vehicle-controlled, phase-2 trial to evaluate the efficacy and safety of two concentrations of topical povidone-iodine nail solution (VBP-926) for the treatment of chemotherapy-associated paronychia in cancer patients.	Joseph Capriotti	Joseph Capriotti, MD Veloce BioPharma LLC 1007 N Federal Hwy #E4 Fort Lauderdale, FL 33304	Pharmaceutical industry-Global	NIL	NIL	Veloce BioPharma LLC 1007 N Federal Hwy #E4 Fort Lauderdale, FL 33304	(1) ICD-10 Condition: D618||Other specified aplastic anemias and other bone marrow failure syndromes,
CTRI/2020/07/026641	66.67	Fitusiran Prophylaxis in Male Pediatric Subjects Aged 1 to Less Than 12 Years With Hemophilia A or B	ATLAS-PEDS: An open-label, multinational study of fitusiran prophylaxis in male pediatric subjects aged 1 to less than 12 years with hemophilia A or B	Sanofi Synthelabo India Private Limited	CTS No. <U+0080><U+0093> 117-B, L&T Business Park, Saki Vihar Road, Powai, Mumbai <U+0080><U+0093> 400 072	Pharmaceutical industry-Global	NIL	NIL	Sanofi Synthelabo (India) Private Limited, CTS No. �<U+0080><U+0093> 117-B, L&T Business Park, Saki Vihar Road, Powai, Mumbai �<U+0080><U+0093> 400 072
CTRI/2020/01/022716	65.62	A study to evaluate Acceptability and Safety of FEIBA in Patients with Hemophilia A or B with Inhibitors	A Phase 3, Prospective, Multicenter, Open-label, Randomized, Crossover Study of Tolerability and Safety of FEIBA Reconstituted in Regular or 50% Reduced Volume and of Faster Infusion Rates in Patients with Hemophilia A or B with Inhibitors	Baxalta Innovations GmbH	Industriestrasse 67, A-1221 Vienna, AUSTRIA	Pharmaceutical industry-Global	Baxalta Bioscience India Pvt Ltd	6th Floor, Tower-C, Building No.8, DLF Cyber City, DLF Phase-II, Gurgaon-122 002, Haryana, India	Baxalta Innovations GmbH Industriestrasse 67 A 1221 Vienna AUSTRIA	Hemophilia A or B with Inhibitors
CTRI/2015/07/005953	66.67	To study the effect of Octafibrin (i.e. human plasma fibrinogen concentrate, which is a product derived from blood) in paediatric subjects with congenital fibrinogen deficiency (a rare bleeding disorder).	Prospective, open-label, uncontrolled, phase III study to assess the efficacy, safety, and pharmacokinetics of Octafibrin for on-demand treatment of acute bleeding and to prevent bleeding during and after surgery in paediatric subjects with congenital fibrinogen deficiency.	Octapharma AG	Octapharma AG Seidenstrasse 2 8853 Lachen Switzerland	Pharmaceutical industry-Global	JSS Medical Research India Private Limited	Plot No. 12/2, 6th Floor, Vatika Mindscapes (Tower B), Sector 27D, Faridabad - 121003, Haryana, India	Octapharma AG, Address: Octapharma AG Seidenstrasse 2 8853 Lachen Switzerland	(1) ICD-10 Condition: D682||Hereditary deficiency of other clotting factors,
CTRI/2017/08/009409	70	A clinical trial to study the effects of 2% Povidone-Iodine Gel to be applied locally on skin in children for the Treatment of viral infection Molluscum Contagiosum.	A Multicenter, Randomized, Double-Blind, Vehicle-Controlled Phase II Study to Evaluate the Efficacy, Tolerability, and Safety of Topical Povidone-Iodine (PVP-I, 2% [W/W]) in Pediatric Subjects for the Treatment of Molluscum Contagiosum	Veloce BioPharma LLC	1007 N Federal Hwy #E4 Fort Lauderdale, FL 33304, U.S.A	Pharmaceutical industry-Global	Not Applicable	Not Applicable	Veloce BioPharma LLC, 1007 N Federal Hwy #E4 Fort Lauderdale, FL 33304, U.S.A	(1) ICD-10 Condition: B081||Molluscum contagiosum,
