# Supplementary material for: Representation from India in multinational, interventional, phase 2 or 3 trials registered in Clinical Trials Registry-India: A cross-sectional study
Source: PLoS One. 2023 Sep 20;18(9):e0284434. doi: 10.1371/journal.pone.0284434 (PMC10511072; doi:10.1371/journal.pone.0284434)
Supplement: S9 File — (XLS) [file pone.0284434.s009.xls]

## Sheet: Legend
S9 File. The ‘not completed’ 362 cases where both ‘Date of Study Completion (India)’ and ‘Date of Study Completion (Global)’ listed ‘Applicable only for Completed/Terminated trials’, and their break up based on ‘Estimated duration of trial’ into short, intermediate and long subsets. The number of overdue trials in each subset is based on the calculation of the date of study filing.
Sheet Name	Description	Number of trials	Number of overdue trials
362_Not completed	S9.1 File. Trials where (Date_of_study_completion_India = "Applicable only for Completed/Terminated trials") AND (Date_of_study_completion_Global = "Applicable only for Completed/Terminated trials"). That is, the ‘not completed’ cases.	362
94_Short duration_63 overdue	S9.2 File. Multinational trials where the estimated years are ‘less than 2’. Date details after 2x relaxation factor in total estimated months.	94	63
196_Intermediate duration_53 overdue	S9.3 File. Multinational trials where the estimated years are between 2 and 5, ie ‘>= 2 and < 5’. Date details after 1.5x relaxation factor in total estimated months.	196	53
72_Long duration_12 overdue	S9.4 File. Multinational trials where the estimated years are ‘equal to or greater than 5’. No relaxation factor in total estimated months.	72	12

## Sheet: 362_Not completed
S9.1 File. Trials where (Date_of_study_completion_India = "Applicable only for Completed/Terminated trials") AND (Date_of_study_completion_Global = "Applicable only for Completed/Terminated trials"). That is the ‘not completed’ cases.
CTRI_Number	Registration type	Registered on_date	Last modified on	Estimated Years	Estimated Months	Estimated Days	Total_Estimated Months	Date of first enrollment_India	Date of first enrollment_Global	Recruitmentstatus_Global	Recruitment status_India	Date of study completion_India	Date of study completion_Global
CTRI/2020/01/022715	Prospectively	2020-01-13	2020-01-13	0	0	28	1	2020-01-15	2019-10-01	Open to Recruitment	Not Yet Recruiting	Applicable only for Completed/Terminated trials	Applicable only for Completed/Terminated trials
CTRI/2020/07/026741	Prospectively	2020-07-22	2020-12-09	0	0	28	1	2020-07-27	2020-04-23	Open to Recruitment	Open to Recruitment	Applicable only for Completed/Terminated trials	Applicable only for Completed/Terminated trials
CTRI/2017/08/009409	Prospectively	2017-08-18	2019-03-19	0	2	0	2	2017-08-28	2017-02-28	Closed to Recruitment of Participants	Closed to Recruitment of Participants	Applicable only for Completed/Terminated trials	Applicable only for Completed/Terminated trials
CTRI/2019/10/021535	Prospectively	2019-10-04	2021-03-17	0	1	15	2	2019-12-12	2019-11-30	Open to Recruitment	Open to Recruitment	Applicable only for Completed/Terminated trials	Applicable only for Completed/Terminated trials
CTRI/2015/11/006379	Prospectively	2015-11-26	2015-11-27	0	2	10	3	2015-12-02	2013-11-08	Completed	Not Yet Recruiting	Applicable only for Completed/Terminated trials	Applicable only for Completed/Terminated trials
CTRI/2019/08/020764	Prospectively	2019-08-19	2019-08-16	0	2	15	3	2019-08-26	2019-05-31	Open to Recruitment	Not Yet Recruiting	Applicable only for Completed/Terminated trials	Applicable only for Completed/Terminated trials
CTRI/2020/02/023113	Prospectively	2020-02-04	2021-09-17	0	2	25	3	2020-02-05	2020-02-06	Not Yet Recruiting	Suspended	Applicable only for Completed/Terminated trials	Applicable only for Completed/Terminated trials
CTRI/2017/02/007787	Prospectively	2017-02-06	2017-02-06	0	3	19	4	2017-02-15	2017-02-22	Not Yet Recruiting	Not Yet Recruiting	Applicable only for Completed/Terminated trials	Applicable only for Completed/Terminated trials
CTRI/2017/03/008277	Prospectively	2017-03-31	2017-03-29	0	3	19	4	2017-04-17	2017-04-20	Not Yet Recruiting	Not Yet Recruiting	Applicable only for Completed/Terminated trials	Applicable only for Completed/Terminated trials
CTRI/2020/09/027537	Prospectively	2020-09-02	2021-09-20	0	4	0	4	2020-09-07	2020-09-07	Open to Recruitment	Open to Recruitment	Applicable only for Completed/Terminated trials	Applicable only for Completed/Terminated trials
CTRI/2020/10/028602	Prospectively	2020-10-23	2021-08-19	0	3	7	4	2020-11-03	2020-10-20	Closed to Recruitment of Participants	Closed to Recruitment of Participants	Applicable only for Completed/Terminated trials	Applicable only for Completed/Terminated trials
CTRI/2020/12/030118	Prospectively	2020-12-30	2020-12-24	0	3	12	4	2020-12-30	2020-12-31	Not Yet Recruiting	Not Yet Recruiting	Applicable only for Completed/Terminated trials	Applicable only for Completed/Terminated trials
CTRI/2015/05/005805	Prospectively	2015-05-25	2015-11-19	0	4	28	5	2015-08-24	2014-11-12	Open to Recruitment	Not Yet Recruiting	Applicable only for Completed/Terminated trials	Applicable only for Completed/Terminated trials
CTRI/2017/06/008758	Prospectively	2017-06-05	2018-12-04	0	4	3	5	2017-06-19	2016-10-31	Open to Recruitment	Not Yet Recruiting	Applicable only for Completed/Terminated trials	Applicable only for Completed/Terminated trials
CTRI/2013/04/003545	Retrospectively	2013-04-10	2014-11-03	0	6	0	6	2011-02-25	2000-01-01	Open to Recruitment	Open to Recruitment	Applicable only for Completed/Terminated trials	Applicable only for Completed/Terminated trials
CTRI/2016/07/007105	Prospectively	2016-07-20	2017-12-02	0	6	0	6	2016-08-01	2015-10-07	Closed to Recruitment of Participants	Closed to Recruitment of Participants	Applicable only for Completed/Terminated trials	Applicable only for Completed/Terminated trials
CTRI/2018/03/012487	Prospectively	2018-03-12	2018-12-17	0	6	0	6	2018-05-01	2018-05-01	Not Yet Recruiting	Not Yet Recruiting	Applicable only for Completed/Terminated trials	Applicable only for Completed/Terminated trials
CTRI/2020/06/026228	Prospectively	2020-06-29	2020-08-03	0	6	0	6	2020-06-29	2020-06-15	Open to Recruitment	Not Yet Recruiting	Applicable only for Completed/Terminated trials	Applicable only for Completed/Terminated trials
CTRI/2020/08/027205	Prospectively	2020-08-18	2021-07-07	0	6	0	6	2020-08-21	2020-05-28	Closed to Recruitment of Participants	Closed to Recruitment of Participants	Applicable only for Completed/Terminated trials	Applicable only for Completed/Terminated trials
CTRI/2018/02/011717	Prospectively	2018-02-05	2018-11-28	0	7	0	7	2018-02-25	2017-06-30	Open to Recruitment	Not Yet Recruiting	Applicable only for Completed/Terminated trials	Applicable only for Completed/Terminated trials
CTRI/2018/10/015908	Prospectively	2018-10-05	2020-05-21	0	8	0	8	2018-10-10	2018-07-18	Open to Recruitment	Open to Recruitment	Applicable only for Completed/Terminated trials	Applicable only for Completed/Terminated trials
CTRI/2020/09/027829	Prospectively	2020-09-16	2021-03-11	0	8	0	8	2020-09-20	2020-07-01	Closed to Recruitment of Participants	Closed to Recruitment of Participants	Applicable only for Completed/Terminated trials	Applicable only for Completed/Terminated trials
CTRI/2014/09/005075	Prospectively	2014-09-30	2015-09-24	0	10	0	10	2015-01-15	2012-04-25	Closed to Recruitment of Participants	Closed to Recruitment of Participants	Applicable only for Completed/Terminated trials	Applicable only for Completed/Terminated trials
CTRI/2018/10/016047	Prospectively	2018-10-16	2021-12-03	0	9	20	10	2019-02-12	2019-01-01	Not Yet Recruiting	Open to Recruitment	Applicable only for Completed/Terminated trials	Applicable only for Completed/Terminated trials
CTRI/2019/09/021270	Prospectively	2019-09-17	2019-09-14	0	10	0	10	2019-09-17	2019-09-17	Not Yet Recruiting	Not Yet Recruiting	Applicable only for Completed/Terminated trials	Applicable only for Completed/Terminated trials
CTRI/2020/08/027109	Prospectively	2020-08-13	2021-08-17	0	10	0	10	2020-11-23	2020-07-21	Open to Recruitment	Closed to Recruitment of Participants	Applicable only for Completed/Terminated trials	Applicable only for Completed/Terminated trials
CTRI/2019/01/016928	Prospectively	2019-01-04	2021-07-01	0	10	7	11	2019-01-25	2019-01-25	Open to Recruitment	Open to Recruitment	Applicable only for Completed/Terminated trials	Applicable only for Completed/Terminated trials
CTRI/2020/09/027959	Prospectively	2020-09-22	2021-09-20	0	11	0	11	2020-10-15	2020-10-15	Open to Recruitment	Open to Recruitment	Applicable only for Completed/Terminated trials	Applicable only for Completed/Terminated trials
CTRI/2013/09/003953	Prospectively	2013-09-04	2015-09-03	1	0	0	12	2013-09-09	2013-06-04	Closed to Recruitment of Participants	Closed to Recruitment of Participants	Applicable only for Completed/Terminated trials	Applicable only for Completed/Terminated trials
CTRI/2014/10/005079	Prospectively	2014-10-07	2015-07-20	1	0	0	12	2014-10-28	2013-09-16	Open to Recruitment	Open to Recruitment	Applicable only for Completed/Terminated trials	Applicable only for Completed/Terminated trials
CTRI/2014/04/004533	Prospectively	2014-04-09	2014-03-25	1	0	0	12	2014-04-15	2014-04-15	Not Yet Recruiting	Not Yet Recruiting	Applicable only for Completed/Terminated trials	Applicable only for Completed/Terminated trials
CTRI/2017/02/007805	Prospectively	2017-02-07	2017-04-04	1	0	0	12	2017-02-20	2017-02-20	Not Yet Recruiting	Not Yet Recruiting	Applicable only for Completed/Terminated trials	Applicable only for Completed/Terminated trials
CTRI/2017/08/009478	Prospectively	2017-08-23	2019-12-16	1	0	0	12	2017-10-13	2017-04-19	Closed to Recruitment of Participants	Closed to Recruitment of Participants	Applicable only for Completed/Terminated trials	Applicable only for Completed/Terminated trials
CTRI/2017/08/009474	Prospectively	2017-08-23	2019-03-26	1	0	0	12	2017-10-11	2017-04-24	Closed to Recruitment of Participants	Closed to Recruitment of Participants	Applicable only for Completed/Terminated trials	Applicable only for Completed/Terminated trials
CTRI/2017/11/010647	Prospectively	2017-11-27	2019-02-18	1	0	0	12	2017-12-05	2017-12-05	Open to Recruitment	Open to Recruitment	Applicable only for Completed/Terminated trials	Applicable only for Completed/Terminated trials
CTRI/2019/02/017507	Prospectively	2019-02-06	2020-05-11	1	0	0	12	2019-02-28	2018-09-01	Closed to Recruitment of Participants	Closed to Recruitment of Participants	Applicable only for Completed/Terminated trials	Applicable only for Completed/Terminated trials
CTRI/2019/01/017029	Prospectively	2019-01-10	2021-02-27	1	0	0	12	2019-01-11	2018-06-14	Open to Recruitment	Not Yet Recruiting	Applicable only for Completed/Terminated trials	Applicable only for Completed/Terminated trials
CTRI/2019/08/020723	Prospectively	2019-08-14	2021-01-29	1	0	0	12	2019-12-04	2019-08-15	Open to Recruitment	Open to Recruitment	Applicable only for Completed/Terminated trials	Applicable only for Completed/Terminated trials
CTRI/2019/12/022490	Prospectively	2019-12-23	2021-05-19	1	0	0	12	2019-12-30	2019-07-29	Open to Recruitment	Open to Recruitment	Applicable only for Completed/Terminated trials	Applicable only for Completed/Terminated trials
CTRI/2019/09/021090	Prospectively	2019-09-06	2021-11-03	1	0	0	12	2019-12-17	2019-11-27	Open to Recruitment	Open to Recruitment	Applicable only for Completed/Terminated trials	Applicable only for Completed/Terminated trials
CTRI/2020/02/023111	Prospectively	2020-02-04	2022-01-05	1	0	0	12	2020-02-05	2019-10-31	Open to Recruitment	Open to Recruitment	Applicable only for Completed/Terminated trials	Applicable only for Completed/Terminated trials
CTRI/2020/08/027184	Prospectively	2020-08-17	2021-01-29	1	0	0	12	2020-08-31	2019-12-10	Open to Recruitment	Open to Recruitment	Applicable only for Completed/Terminated trials	Applicable only for Completed/Terminated trials
CTRI/2020/02/023439	Prospectively	2020-02-19	2020-04-08	1	0	0	12	2020-03-10	2020-03-10	Not Yet Recruiting	Not Yet Recruiting	Applicable only for Completed/Terminated trials	Applicable only for Completed/Terminated trials
CTRI/2020/04/024773	Prospectively	2020-04-21	2022-01-05	1	0	0	12	2020-05-01	2020-03-26	Open to Recruitment	Open to Recruitment	Applicable only for Completed/Terminated trials	Applicable only for Completed/Terminated trials
CTRI/2020/09/027680	Prospectively	2020-09-09	2020-09-14	1	0	0	12	2020-09-20	2020-05-01	Open to Recruitment	Not Yet Recruiting	Applicable only for Completed/Terminated trials	Applicable only for Completed/Terminated trials
CTRI/2020/12/030063	Prospectively	2020-12-28	2020-12-22	1	0	0	12	2020-12-31	2021-10-30	Not Yet Recruiting	Not Yet Recruiting	Applicable only for Completed/Terminated trials	Applicable only for Completed/Terminated trials
CTRI/2020/12/030032	Prospectively	2020-12-24	2020-12-22	1	0	0	12	2020-12-31	2021-10-31	Not Yet Recruiting	Not Yet Recruiting	Applicable only for Completed/Terminated trials	Applicable only for Completed/Terminated trials
CTRI/2013/04/003580	Prospectively	2013-04-25	2015-01-09	1	1	0	13	2013-05-05	2012-01-23	Completed	Closed to Recruitment of Participants	Applicable only for Completed/Terminated trials	Applicable only for Completed/Terminated trials
CTRI/2017/07/009035	Prospectively	2017-07-12	2018-12-05	1	0	30	13	2017-07-19	2017-01-18	Open to Recruitment	Not Yet Recruiting	Applicable only for Completed/Terminated trials	Applicable only for Completed/Terminated trials
CTRI/2019/05/019097	Prospectively	2019-05-13	2021-10-01	1	1	0	13	2019-05-14	2019-05-14	Open to Recruitment	Open to Recruitment	Applicable only for Completed/Terminated trials	Applicable only for Completed/Terminated trials
CTRI/2020/01/022716	Prospectively	2020-01-13	2022-01-10	1	1	0	13	2020-01-16	2019-03-12	Closed to Recruitment of Participants	Closed to Recruitment of Participants	Applicable only for Completed/Terminated trials	Applicable only for Completed/Terminated trials
CTRI/2016/06/006980	Retrospectively	2016-06-02	2016-07-08	1	2	0	14	2015-04-16	2015-04-01	Open to Recruitment	Open to Recruitment	Applicable only for Completed/Terminated trials	Applicable only for Completed/Terminated trials
CTRI/2017/06/008830	Prospectively	2017-06-14	2018-11-29	1	1	21	14	2017-06-15	2017-01-02	Closed to Recruitment of Participants	Closed to Recruitment of Participants	Applicable only for Completed/Terminated trials	Applicable only for Completed/Terminated trials
CTRI/2017/07/009081	Prospectively	2017-07-19	2018-11-29	1	2	0	14	2017-08-03	2017-03-15	Closed to Recruitment of Participants	Closed to Recruitment of Participants	Applicable only for Completed/Terminated trials	Applicable only for Completed/Terminated trials
CTRI/2018/07/015058	Prospectively	2018-07-26	2020-06-12	1	2	0	14	2018-08-30	2017-12-11	Closed to Recruitment of Participants	Closed to Recruitment of Participants	Applicable only for Completed/Terminated trials	Applicable only for Completed/Terminated trials
CTRI/2020/02/023211	Prospectively	2020-02-10	2021-09-02	1	2	0	14	2020-03-16	2020-05-01	Not Yet Recruiting	Not Yet Recruiting	Applicable only for Completed/Terminated trials	Applicable only for Completed/Terminated trials
CTRI/2019/04/018378	Prospectively	2019-04-02	2020-07-31	1	2	18	15	2019-07-11	2018-08-30	Closed to Recruitment of Participants	Closed to Recruitment of Participants	Applicable only for Completed/Terminated trials	Applicable only for Completed/Terminated trials
CTRI/2019/05/019148	Prospectively	2019-05-15	2020-02-05	1	3	0	15	2019-08-28	2019-08-28	Open to Recruitment	Open to Recruitment	Applicable only for Completed/Terminated trials	Applicable only for Completed/Terminated trials
CTRI/2020/07/026827	Prospectively	2020-07-27	2021-03-24	1	3	0	15	2020-08-03	2020-03-02	Open to Recruitment	Not Yet Recruiting	Applicable only for Completed/Terminated trials	Applicable only for Completed/Terminated trials
CTRI/2020/09/027971	Prospectively	2020-09-22	2021-11-18	1	3	0	15	2020-11-02	2020-11-02	Not Yet Recruiting	Not Yet Recruiting	Applicable only for Completed/Terminated trials	Applicable only for Completed/Terminated trials
CTRI/2020/10/028440	Prospectively	2020-10-16	2020-10-13	1	3	0	15	2020-11-02	2020-08-03	Open to Recruitment	Not Yet Recruiting	Applicable only for Completed/Terminated trials	Applicable only for Completed/Terminated trials
CTRI/2013/01/003328	Prospectively	2013-01-28	2013-03-14	1	4	0	16	2013-06-07	2012-06-21	Open to Recruitment	Not Yet Recruiting	Applicable only for Completed/Terminated trials	Applicable only for Completed/Terminated trials
CTRI/2015/03/005617	Prospectively	2015-03-10	2015-06-18	1	4	0	16	2015-03-12	2012-12-14	Closed to Recruitment of Participants	Closed to Recruitment of Participants	Applicable only for Completed/Terminated trials	Applicable only for Completed/Terminated trials
CTRI/2018/12/016574	Prospectively	2018-12-10	2021-01-06	1	4	0	16	2019-03-29	2019-09-27	Closed to Recruitment of Participants	Closed to Recruitment of Participants	Applicable only for Completed/Terminated trials	Applicable only for Completed/Terminated trials
CTRI/2018/10/015893	Prospectively	2018-10-04	2021-02-25	1	5	0	17	2018-10-05	2018-01-18	Closed to Recruitment of Participants	Closed to Recruitment of Participants	Applicable only for Completed/Terminated trials	Applicable only for Completed/Terminated trials
CTRI/2019/11/022032	Prospectively	2019-11-18	2021-01-21	1	5	0	17	2019-11-29	2019-11-29	Open to Recruitment	Open to Recruitment	Applicable only for Completed/Terminated trials	Applicable only for Completed/Terminated trials
CTRI/2020/02/023101	Prospectively	2020-02-04	2021-04-01	1	5	0	17	2020-03-16	2020-04-01	Not Yet Recruiting	Not Yet Recruiting	Applicable only for Completed/Terminated trials	Applicable only for Completed/Terminated trials
CTRI/2020/10/028718	Prospectively	2020-10-29	2020-10-28	1	4	13	17	2020-10-30	2016-12-13	Open to Recruitment	Not Yet Recruiting	Applicable only for Completed/Terminated trials	Applicable only for Completed/Terminated trials
CTRI/2014/10/005095	Prospectively	2014-10-13	2019-11-18	1	6	0	18	2014-10-27	2010-10-01	Closed to Recruitment of Participants	Closed to Recruitment of Participants	Applicable only for Completed/Terminated trials	Applicable only for Completed/Terminated trials
CTRI/2017/01/007695	Prospectively	2017-01-13	2017-03-14	1	6	0	18	2017-01-18	2016-12-05	Open to Recruitment	Open to Recruitment	Applicable only for Completed/Terminated trials	Applicable only for Completed/Terminated trials
CTRI/2016/07/007092	Prospectively	2016-07-13	2021-09-20	1	6	0	18	2016-07-26	2015-12-24	Open to Recruitment	Open to Recruitment	Applicable only for Completed/Terminated trials	Applicable only for Completed/Terminated trials
CTRI/2018/06/014509	Prospectively	2018-06-12	2020-08-22	1	6	0	18	2018-06-14	2018-01-11	Closed to Recruitment of Participants	Closed to Recruitment of Participants	Applicable only for Completed/Terminated trials	Applicable only for Completed/Terminated trials
CTRI/2018/06/014512	Prospectively	2018-06-12	2019-02-12	1	6	0	18	2018-07-26	2018-06-04	Closed to Recruitment of Participants	Closed to Recruitment of Participants	Applicable only for Completed/Terminated trials	Applicable only for Completed/Terminated trials
CTRI/2018/07/014765	Prospectively	2018-07-09	2019-02-11	1	6	0	18	2018-07-23	2018-06-04	Closed to Recruitment of Participants	Closed to Recruitment of Participants	Applicable only for Completed/Terminated trials	Applicable only for Completed/Terminated trials
CTRI/2018/06/014682	Prospectively	2018-06-29	2020-05-29	1	6	0	18	2018-08-30	2018-02-14	Closed to Recruitment of Participants	Closed to Recruitment of Participants	Applicable only for Completed/Terminated trials	Applicable only for Completed/Terminated trials
CTRI/2019/08/020943	Prospectively	2019-08-28	2021-08-12	1	6	0	18	2020-08-05	2020-08-05	Open to Recruitment	Open to Recruitment	Applicable only for Completed/Terminated trials	Applicable only for Completed/Terminated trials
CTRI/2019/04/018679	Prospectively	2019-04-22	2021-10-04	1	6	0	18	2019-09-27	2017-03-08	Open to Recruitment	Open to Recruitment	Applicable only for Completed/Terminated trials	Applicable only for Completed/Terminated trials
CTRI/2019/11/021843	Prospectively	2019-11-01	2022-01-19	1	6	0	18	2021-06-24	2021-07-01	Open to Recruitment	Open to Recruitment	Applicable only for Completed/Terminated trials	Applicable only for Completed/Terminated trials
CTRI/2019/07/020282	Prospectively	2019-07-19	2021-01-15	1	6	0	18	2019-10-04	2019-10-01	Open to Recruitment	Open to Recruitment	Applicable only for Completed/Terminated trials	Applicable only for Completed/Terminated trials
CTRI/2020/09/027897	Prospectively	2020-09-18	2021-10-20	1	6	0	18	2020-09-21	2020-09-21	Open to Recruitment	Open to Recruitment	Applicable only for Completed/Terminated trials	Applicable only for Completed/Terminated trials
CTRI/2017/03/008163	Prospectively	2017-03-21	2018-01-18	1	7	0	19	2017-05-15	2016-12-21	Closed to Recruitment of Participants	Closed to Recruitment of Participants	Applicable only for Completed/Terminated trials	Applicable only for Completed/Terminated trials
CTRI/2017/07/009000	Retrospectively	2017-07-07	2018-07-31	1	8	0	20	2017-04-30	2017-03-15	Closed to Recruitment of Participants	Closed to Recruitment of Participants	Applicable only for Completed/Terminated trials	Applicable only for Completed/Terminated trials
CTRI/2020/08/027015	Prospectively	2020-08-07	2021-07-08	1	8	0	20	2021-01-20	2020-07-22	Open to Recruitment	Open to Recruitment	Applicable only for Completed/Terminated trials	Applicable only for Completed/Terminated trials
CTRI/2020/12/029545	Prospectively	2020-12-03	2020-12-02	1	7	16	20	2020-12-10	2020-12-03	Open to Recruitment	Not Yet Recruiting	Applicable only for Completed/Terminated trials	Applicable only for Completed/Terminated trials
CTRI/2020/12/029838	Prospectively	2020-12-16	2021-05-13	1	7	23	20	2020-12-17	2019-11-07	Open to Recruitment	Not Yet Recruiting	Applicable only for Completed/Terminated trials	Applicable only for Completed/Terminated trials
CTRI/2017/01/007738	Prospectively	2017-01-24	2021-09-20	1	9	0	21	2017-02-10	2016-09-12	Open to Recruitment	Open to Recruitment	Applicable only for Completed/Terminated trials	Applicable only for Completed/Terminated trials
CTRI/2017/09/009821	Prospectively	2017-09-18	2017-09-12	1	9	0	21	2018-01-30	2015-11-10	Open to Recruitment	Not Yet Recruiting	Applicable only for Completed/Terminated trials	Applicable only for Completed/Terminated trials
CTRI/2018/08/015242	Prospectively	2018-08-09	2020-01-17	1	9	0	21	2018-09-30	2018-09-30	Closed to Recruitment of Participants	Closed to Recruitment of Participants	Applicable only for Completed/Terminated trials	Applicable only for Completed/Terminated trials
CTRI/2018/07/014698	Prospectively	2018-07-02	2020-05-27	1	9	0	21	2018-08-30	2018-04-30	Closed to Recruitment of Participants	Closed to Recruitment of Participants	Applicable only for Completed/Terminated trials	Applicable only for Completed/Terminated trials
CTRI/2019/06/019884	Prospectively	2019-06-26	2021-06-29	1	9	0	21	2020-06-07	2020-04-13	Open to Recruitment	Open to Recruitment	Applicable only for Completed/Terminated trials	Applicable only for Completed/Terminated trials
CTRI/2020/12/029696	Prospectively	2020-12-09	2021-12-15	1	8	17	21	2020-12-28	2020-08-04	Open to Recruitment	Open to Recruitment	Applicable only for Completed/Terminated trials	Applicable only for Completed/Terminated trials
CTRI/2013/01/003296	Prospectively	2013-01-15	2013-03-25	1	10	0	22	2013-03-31	2012-07-30	Open to Recruitment	Open to Recruitment	Applicable only for Completed/Terminated trials	Applicable only for Completed/Terminated trials
CTRI/2014/08/004896	Prospectively	2014-08-20	2015-11-18	1	10	7	23	2014-09-25	2013-06-07	Open to Recruitment	Open to Recruitment	Applicable only for Completed/Terminated trials	Applicable only for Completed/Terminated trials
CTRI/2015/02/005536	Prospectively	2015-02-12	2017-03-14	1	10	26	23	2015-06-20	2014-12-05	Closed to Recruitment of Participants	Closed to Recruitment of Participants	Applicable only for Completed/Terminated trials	Applicable only for Completed/Terminated trials
CTRI/2013/01/003294	Prospectively	2013-01-11	2013-01-11	2	0	0	24	2013-02-15	2011-12-19	Open to Recruitment	Not Yet Recruiting	Applicable only for Completed/Terminated trials	Applicable only for Completed/Terminated trials
CTRI/2013/09/003992	Prospectively	2013-09-17	2016-04-11	2	0	0	24	2014-02-15	2012-04-23	Open to Recruitment	Not Yet Recruiting	Applicable only for Completed/Terminated trials	Applicable only for Completed/Terminated trials
CTRI/2014/09/004959	Prospectively	2014-09-02	2016-02-29	2	0	0	24	2014-09-19	2013-07-01	Open to Recruitment	Open to Recruitment	Applicable only for Completed/Terminated trials	Applicable only for Completed/Terminated trials
CTRI/2015/10/006265	Prospectively	2015-10-15	2017-08-29	2	0	0	24	2015-11-01	2015-07-15	Open to Recruitment	Open to Recruitment	Applicable only for Completed/Terminated trials	Applicable only for Completed/Terminated trials
CTRI/2015/12/006461	Prospectively	2015-12-23	2020-05-27	2	0	0	24	2016-01-06	2014-07-01	Closed to Recruitment of Participants	Closed to Recruitment of Participants	Applicable only for Completed/Terminated trials	Applicable only for Completed/Terminated trials
CTRI/2016/05/006966	Retrospectively	2016-05-26	2018-11-29	2	0	0	24	2016-03-16	2016-01-11	Closed to Recruitment of Participants	Closed to Recruitment of Participants	Applicable only for Completed/Terminated trials	Applicable only for Completed/Terminated trials
CTRI/2017/03/008185	Prospectively	2017-03-22	2017-03-21	2	0	0	24	2017-03-31	2017-01-24	Open to Recruitment	Not Yet Recruiting	Applicable only for Completed/Terminated trials	Applicable only for Completed/Terminated trials
CTRI/2017/04/008421	Prospectively	2017-04-27	2017-04-25	2	0	0	24	2017-06-20	2017-06-20	Not Yet Recruiting	Not Yet Recruiting	Applicable only for Completed/Terminated trials	Applicable only for Completed/Terminated trials
CTRI/2018/06/014543	Retrospectively	2018-06-15	2019-03-29	2	0	0	24	2018-06-04	2017-11-07	Closed to Recruitment of Participants	Closed to Recruitment of Participants	Applicable only for Completed/Terminated trials	Applicable only for Completed/Terminated trials
CTRI/2018/05/013845	Prospectively	2018-05-11	2021-02-01	2	0	0	24	2018-05-25	2017-08-31	Open to Recruitment	Open to Recruitment	Applicable only for Completed/Terminated trials	Applicable only for Completed/Terminated trials
CTRI/2019/01/016861	Prospectively	2019-01-03	2019-11-22	2	0	0	24	2019-02-01	2019-02-01	Suspended	Suspended	Applicable only for Completed/Terminated trials	Applicable only for Completed/Terminated trials
CTRI/2018/09/015762	Prospectively	2018-09-19	2021-06-22	2	0	0	24	2018-10-30	2018-04-05	Open to Recruitment	Not Yet Recruiting	Applicable only for Completed/Terminated trials	Applicable only for Completed/Terminated trials
CTRI/2018/10/015923	Prospectively	2018-10-08	2019-12-03	2	0	0	24	2018-11-30	2019-04-18	Not Yet Recruiting	Not Yet Recruiting	Applicable only for Completed/Terminated trials	Applicable only for Completed/Terminated trials
CTRI/2019/09/021456	Prospectively	2019-09-30	2021-06-23	2	0	0	24	2019-10-30	2019-08-02	Open to Recruitment	Closed to Recruitment of Participants	Applicable only for Completed/Terminated trials	Applicable only for Completed/Terminated trials
CTRI/2019/04/018775	Prospectively	2019-04-24	2020-04-22	2	0	0	24	2019-09-09	2019-03-13	Open to Recruitment	Not Yet Recruiting	Applicable only for Completed/Terminated trials	Applicable only for Completed/Terminated trials
CTRI/2019/05/019416	Prospectively	2019-05-29	2021-07-02	2	0	0	24	2019-09-05	2019-06-20	Open to Recruitment	Open to Recruitment	Applicable only for Completed/Terminated trials	Applicable only for Completed/Terminated trials
CTRI/2019/06/019798	Prospectively	2019-06-20	2021-12-21	2	0	0	24	2019-07-31	2019-07-31	Closed to Recruitment of Participants	Closed to Recruitment of Participants	Applicable only for Completed/Terminated trials	Applicable only for Completed/Terminated trials
CTRI/2019/11/021978	Prospectively	2019-11-13	2020-02-19	2	0	0	24	2019-11-28	2018-02-07	Open to Recruitment	Open to Recruitment	Applicable only for Completed/Terminated trials	Applicable only for Completed/Terminated trials
CTRI/2019/07/020401	Prospectively	2019-07-29	2020-08-20	2	0	0	24	2019-09-30	2019-02-18	Open to Recruitment	Not Yet Recruiting	Applicable only for Completed/Terminated trials	Applicable only for Completed/Terminated trials
CTRI/2019/10/021765	Prospectively	2019-10-23	2020-07-24	2	0	0	24	2019-11-05	2018-08-01	Open to Recruitment	Open to Recruitment	Applicable only for Completed/Terminated trials	Applicable only for Completed/Terminated trials
CTRI/2019/10/021825	Prospectively	2019-10-31	2020-05-18	2	0	0	24	2020-02-06	2019-10-28	Open to Recruitment	Open to Recruitment	Applicable only for Completed/Terminated trials	Applicable only for Completed/Terminated trials
CTRI/2019/11/021842	Prospectively	2019-11-01	2021-12-17	1	11	4	24	2019-12-10	2019-12-10	Closed to Recruitment of Participants	Closed to Recruitment of Participants	Applicable only for Completed/Terminated trials	Applicable only for Completed/Terminated trials
CTRI/2019/09/021202	Prospectively	2019-09-12	2022-01-06	2	0	0	24	2019-09-16	2018-08-23	Closed to Recruitment of Participants	Closed to Recruitment of Participants	Applicable only for Completed/Terminated trials	Applicable only for Completed/Terminated trials
CTRI/2020/06/025992	Prospectively	2020-06-19	2022-01-22	2	0	0	24	2020-08-01	2019-06-18	Closed to Recruitment of Participants	Closed to Recruitment of Participants	Applicable only for Completed/Terminated trials	Applicable only for Completed/Terminated trials
CTRI/2019/11/022079	Prospectively	2019-11-20	2019-11-19	2	0	0	24	2019-12-02	2018-10-01	Open to Recruitment	Not Yet Recruiting	Applicable only for Completed/Terminated trials	Applicable only for Completed/Terminated trials
CTRI/2020/05/025223	Prospectively	2020-05-18	2020-10-28	2	0	0	24	2020-07-28	2019-12-11	Open to Recruitment	Open to Recruitment	Applicable only for Completed/Terminated trials	Applicable only for Completed/Terminated trials
CTRI/2020/05/025261	Prospectively	2020-05-20	2021-08-20	2	0	0	24	2020-08-17	2019-12-31	Closed to Recruitment of Participants	Closed to Recruitment of Participants	Applicable only for Completed/Terminated trials	Applicable only for Completed/Terminated trials
CTRI/2020/05/025104	Prospectively	2020-05-11	2021-02-01	2	0	0	24	2020-06-15	2019-05-03	Open to Recruitment	Open to Recruitment	Applicable only for Completed/Terminated trials	Applicable only for Completed/Terminated trials
CTRI/2020/08/027258	Prospectively	2020-08-20	2021-06-09	2	0	0	24	2020-08-24	2019-07-04	Closed to Recruitment of Participants	Closed to Recruitment of Participants	Applicable only for Completed/Terminated trials	Applicable only for Completed/Terminated trials
CTRI/2020/09/027776	Prospectively	2020-09-12	2021-10-21	2	0	0	24	2020-09-12	2020-09-12	Open to Recruitment	Open to Recruitment	Applicable only for Completed/Terminated trials	Applicable only for Completed/Terminated trials
CTRI/2020/09/027969	Prospectively	2020-09-22	2022-01-04	2	0	0	24	2020-10-01	2019-11-14	Open to Recruitment	Not Yet Recruiting	Applicable only for Completed/Terminated trials	Applicable only for Completed/Terminated trials
CTRI/2014/09/004975	Prospectively	2014-09-04	2020-07-24	2	1	0	25	2014-09-05	2014-03-25	Closed to Recruitment of Participants	Closed to Recruitment of Participants	Applicable only for Completed/Terminated trials	Applicable only for Completed/Terminated trials
CTRI/2015/05/005763	Prospectively	2015-05-11	2018-01-10	2	1	0	25	2015-05-20	2014-12-10	Closed to Recruitment of Participants	Closed to Recruitment of Participants	Applicable only for Completed/Terminated trials	Applicable only for Completed/Terminated trials
CTRI/2020/03/023899	Prospectively	2020-03-12	2020-02-25	2	1	0	25	2020-03-20	2019-09-18	Open to Recruitment	Not Yet Recruiting	Applicable only for Completed/Terminated trials	Applicable only for Completed/Terminated trials
CTRI/2020/10/028183	Prospectively	2020-10-01	2021-10-20	2	1	0	25	2021-03-22	2020-07-02	Closed to Recruitment of Participants	Closed to Recruitment of Participants	Applicable only for Completed/Terminated trials	Applicable only for Completed/Terminated trials
CTRI/2020/10/028457	Prospectively	2020-10-19	2021-10-19	2	1	0	25	2021-05-17	2020-06-12	Closed to Recruitment of Participants	Closed to Recruitment of Participants	Applicable only for Completed/Terminated trials	Applicable only for Completed/Terminated trials
CTRI/2014/01/004298	Prospectively	2014-01-07	2017-10-09	2	3	0	27	2014-02-20	2013-02-25	Closed to Recruitment of Participants	Closed to Recruitment of Participants	Applicable only for Completed/Terminated trials	Applicable only for Completed/Terminated trials
CTRI/2019/05/019047	Prospectively	2019-05-10	2020-02-11	2	3	0	27	2019-10-15	2018-01-06	Open to Recruitment	Open to Recruitment	Applicable only for Completed/Terminated trials	Applicable only for Completed/Terminated trials
CTRI/2020/01/022771	Prospectively	2020-01-15	2021-04-07	2	3	0	27	2020-01-19	2020-01-19	Open to Recruitment	Open to Recruitment	Applicable only for Completed/Terminated trials	Applicable only for Completed/Terminated trials
CTRI/2016/06/007016	Prospectively	2016-06-13	2020-07-31	2	3	8	28	2016-07-26	2015-07-23	Closed to Recruitment of Participants	Closed to Recruitment of Participants	Applicable only for Completed/Terminated trials	Applicable only for Completed/Terminated trials
CTRI/2016/06/007062	Prospectively	2016-06-30	2018-04-12	2	4	0	28	2016-06-30	2015-12-08	Closed to Recruitment of Participants	Closed to Recruitment of Participants	Applicable only for Completed/Terminated trials	Applicable only for Completed/Terminated trials
CTRI/2019/05/019044	Prospectively	2019-05-10	2021-08-24	2	4	0	28	2019-05-20	2019-05-20	Open to Recruitment	Open to Recruitment	Applicable only for Completed/Terminated trials	Applicable only for Completed/Terminated trials
CTRI/2013/01/003301	Prospectively	2013-01-15	2013-02-01	2	5	0	29	2013-08-15	2012-07-20	Open to Recruitment	Not Yet Recruiting	Applicable only for Completed/Terminated trials	Applicable only for Completed/Terminated trials
CTRI/2017/03/008181	Prospectively	2017-03-22	2019-12-18	2	5	0	29	2017-04-04	2016-09-01	Closed to Recruitment of Participants	Closed to Recruitment of Participants	Applicable only for Completed/Terminated trials	Applicable only for Completed/Terminated trials
CTRI/2017/03/008166	Prospectively	2017-03-21	2019-12-18	2	5	0	29	2017-04-04	2016-09-01	Closed to Recruitment of Participants	Closed to Recruitment of Participants	Applicable only for Completed/Terminated trials	Applicable only for Completed/Terminated trials
CTRI/2018/09/015620	Prospectively	2018-09-06	2021-02-25	2	5	0	29	2018-09-06	2018-01-03	Closed to Recruitment of Participants	Closed to Recruitment of Participants	Applicable only for Completed/Terminated trials	Applicable only for Completed/Terminated trials
CTRI/2020/04/024680	Prospectively	2020-04-16	2021-04-01	2	5	0	29	2020-06-15	2018-11-12	Open to Recruitment	Open to Recruitment	Applicable only for Completed/Terminated trials	Applicable only for Completed/Terminated trials
CTRI/2020/09/027892	Prospectively	2020-09-18	2021-04-08	2	5	0	29	2020-09-21	2020-09-11	Open to Recruitment	Open to Recruitment	Applicable only for Completed/Terminated trials	Applicable only for Completed/Terminated trials
CTRI/2016/09/007301	Prospectively	2016-09-23	2021-06-17	2	6	0	30	2016-09-23	2016-03-03	Closed to Recruitment of Participants	Closed to Recruitment of Participants	Applicable only for Completed/Terminated trials	Applicable only for Completed/Terminated trials
CTRI/2017/02/007912	Prospectively	2017-02-17	2021-09-20	2	6	0	30	2017-04-03	2017-04-03	Open to Recruitment	Open to Recruitment	Applicable only for Completed/Terminated trials	Applicable only for Completed/Terminated trials
CTRI/2017/03/008004	Prospectively	2017-03-03	2017-02-28	2	6	0	30	2017-03-06	2017-03-06	Not Yet Recruiting	Not Yet Recruiting	Applicable only for Completed/Terminated trials	Applicable only for Completed/Terminated trials
CTRI/2019/12/022313	Prospectively	2019-12-11	2021-09-30	2	6	0	30	2019-12-23	2019-06-19	Open to Recruitment	Not Yet Recruiting	Applicable only for Completed/Terminated trials	Applicable only for Completed/Terminated trials
CTRI/2020/01/022642	Prospectively	2020-01-07	2021-10-22	2	6	0	30	2020-02-26	2019-06-13	Open to Recruitment	Closed to Recruitment of Participants	Applicable only for Completed/Terminated trials	Applicable only for Completed/Terminated trials
CTRI/2020/01/022606	Prospectively	2020-01-06	2021-10-20	2	6	0	30	2021-02-20	2019-06-13	Open to Recruitment	Open to Recruitment	Applicable only for Completed/Terminated trials	Applicable only for Completed/Terminated trials
CTRI/2020/01/022607	Prospectively	2020-01-06	2021-10-22	2	6	0	30	2020-06-20	2019-06-13	Open to Recruitment	Open to Recruitment	Applicable only for Completed/Terminated trials	Applicable only for Completed/Terminated trials
CTRI/2020/06/025618	Prospectively	2020-06-04	2020-06-25	2	6	0	30	2020-06-15	2020-03-18	Open to Recruitment	Not Yet Recruiting	Applicable only for Completed/Terminated trials	Applicable only for Completed/Terminated trials
CTRI/2019/01/017014	Prospectively	2019-01-09	2020-08-30	2	6	1	31	2019-01-10	2018-10-10	Open to Recruitment	Open to Recruitment	Applicable only for Completed/Terminated trials	Applicable only for Completed/Terminated trials
CTRI/2019/10/021804	Prospectively	2019-10-28	2022-01-27	2	6	7	31	2022-02-22	2018-09-10	Open to Recruitment	Not Yet Recruiting	Applicable only for Completed/Terminated trials	Applicable only for Completed/Terminated trials
CTRI/2014/08/004922	Retrospectively	2014-08-25	2015-06-18	2	8	0	32	2009-08-12	2009-08-25	Open to Recruitment	Closed to Recruitment of Participants	Applicable only for Completed/Terminated trials	Applicable only for Completed/Terminated trials
CTRI/2013/12/004212	Prospectively	2013-12-13	2015-12-02	2	7	23	32	2014-01-15	2012-12-12	Closed to Recruitment of Participants	Closed to Recruitment of Participants	Applicable only for Completed/Terminated trials	Applicable only for Completed/Terminated trials
CTRI/2016/04/006852	Prospectively	2016-04-21	2016-11-23	2	8	0	32	2016-04-25	2015-09-01	Closed to Recruitment of Participants	Closed to Recruitment of Participants	Applicable only for Completed/Terminated trials	Applicable only for Completed/Terminated trials
CTRI/2017/06/008867	Prospectively	2017-06-19	2021-07-27	2	8	0	32	2017-07-14	2016-12-09	Closed to Recruitment of Participants	Closed to Recruitment of Participants	Applicable only for Completed/Terminated trials	Applicable only for Completed/Terminated trials
CTRI/2017/09/009732	Prospectively	2017-09-12	2020-07-02	2	8	0	32	2017-10-30	2017-06-15	Closed to Recruitment of Participants	Closed to Recruitment of Participants	Applicable only for Completed/Terminated trials	Applicable only for Completed/Terminated trials
CTRI/2019/10/021809	Prospectively	2019-10-28	2020-07-02	2	8	0	32	2019-10-31	2019-10-31	Open to Recruitment	Open to Recruitment	Applicable only for Completed/Terminated trials	Applicable only for Completed/Terminated trials
CTRI/2016/06/007059	Prospectively	2016-06-30	2018-12-17	2	9	0	33	2016-07-15	2015-12-29	Closed to Recruitment of Participants	Closed to Recruitment of Participants	Applicable only for Completed/Terminated trials	Applicable only for Completed/Terminated trials
CTRI/2017/10/010015	Prospectively	2017-10-06	2020-07-02	2	9	0	33	2017-10-26	2017-03-30	Closed to Recruitment of Participants	Closed to Recruitment of Participants	Applicable only for Completed/Terminated trials	Applicable only for Completed/Terminated trials
CTRI/2020/10/028507	Prospectively	2020-10-21	2021-06-03	2	8	24	33	2020-10-27	2019-07-23	Open to Recruitment	Open to Recruitment	Applicable only for Completed/Terminated trials	Applicable only for Completed/Terminated trials
CTRI/2013/12/004211	Prospectively	2013-12-13	2015-12-02	2	9	2	34	2014-01-15	2012-11-19	Closed to Recruitment of Participants	Closed to Recruitment of Participants	Applicable only for Completed/Terminated trials	Applicable only for Completed/Terminated trials
CTRI/2017/01/007696	Prospectively	2017-01-13	2019-07-11	2	9	3	34	2017-08-02	2016-05-11	Closed to Recruitment of Participants	Closed to Recruitment of Participants	Applicable only for Completed/Terminated trials	Applicable only for Completed/Terminated trials
CTRI/2018/04/013128	Retrospectively	2018-04-10	2018-03-30	3	0	0	36	2012-09-20	2012-01-02	Closed to Recruitment of Participants	Closed to Recruitment of Participants	Applicable only for Completed/Terminated trials	Applicable only for Completed/Terminated trials
CTRI/2013/09/004012	Retrospectively	2013-09-23	2019-03-11	2	11	25	36	2009-09-28	2010-08-25	Closed to Recruitment of Participants	Closed to Recruitment of Participants	Applicable only for Completed/Terminated trials	Applicable only for Completed/Terminated trials
CTRI/2014/05/004622	Prospectively	2014-05-26	2020-05-28	3	0	0	36	2014-06-19	2013-04-13	Closed to Recruitment of Participants	Closed to Recruitment of Participants	Applicable only for Completed/Terminated trials	Applicable only for Completed/Terminated trials
CTRI/2014/10/005146	Retrospectively	2014-10-28	2014-10-20	3	0	0	36	2008-10-16	2007-06-16	Closed to Recruitment of Participants	Closed to Recruitment of Participants	Applicable only for Completed/Terminated trials	Applicable only for Completed/Terminated trials
CTRI/2016/03/006738	Retrospectively	2016-03-17	2016-03-31	3	0	0	36	2015-09-24	2015-02-02	Open to Recruitment	Open to Recruitment	Applicable only for Completed/Terminated trials	Applicable only for Completed/Terminated trials
CTRI/2015/10/006260	Prospectively	2015-10-14	2019-11-18	3	0	0	36	2015-11-01	2014-10-13	Open to Recruitment	Open to Recruitment	Applicable only for Completed/Terminated trials	Applicable only for Completed/Terminated trials
CTRI/2016/02/006643	Retrospectively	2016-02-16	2019-03-11	3	0	0	36	2016-03-15	2013-08-26	Closed to Recruitment of Participants	Closed to Recruitment of Participants	Applicable only for Completed/Terminated trials	Applicable only for Completed/Terminated trials
CTRI/2016/01/006522	Prospectively	2016-01-14	2019-07-16	3	0	0	36	2016-02-22	2015-05-21	Closed to Recruitment of Participants	Closed to Recruitment of Participants	Applicable only for Completed/Terminated trials	Applicable only for Completed/Terminated trials
CTRI/2016/06/007041	Prospectively	2016-06-27	2016-12-30	3	0	0	36	2016-10-07	2015-07-21	Open to Recruitment	Suspended	Applicable only for Completed/Terminated trials	Applicable only for Completed/Terminated trials
CTRI/2016/09/007293	Prospectively	2016-09-19	2016-09-19	3	0	0	36	2016-11-30	2016-03-31	Open to Recruitment	Not Yet Recruiting	Applicable only for Completed/Terminated trials	Applicable only for Completed/Terminated trials
CTRI/2017/11/010315	Prospectively	2017-11-01	2019-11-21	3	0	0	36	2017-12-01	2016-12-30	Completed	Suspended	Applicable only for Completed/Terminated trials	Applicable only for Completed/Terminated trials
CTRI/2017/08/009311	Prospectively	2017-08-09	2020-07-31	3	0	0	36	2017-09-20	2016-11-30	Closed to Recruitment of Participants	Closed to Recruitment of Participants	Applicable only for Completed/Terminated trials	Applicable only for Completed/Terminated trials
CTRI/2017/09/009687	Prospectively	2017-09-08	2020-09-16	3	0	0	36	2017-09-15	2017-05-15	Closed to Recruitment of Participants	Closed to Recruitment of Participants	Applicable only for Completed/Terminated trials	Applicable only for Completed/Terminated trials
CTRI/2017/08/009312	Prospectively	2017-08-09	2019-11-28	3	0	0	36	2017-10-02	2017-10-02	Closed to Recruitment of Participants	Closed to Recruitment of Participants	Applicable only for Completed/Terminated trials	Applicable only for Completed/Terminated trials
CTRI/2017/08/009359	Prospectively	2017-08-14	2020-07-13	3	0	0	36	2017-12-12	2017-12-05	Closed to Recruitment of Participants	Closed to Recruitment of Participants	Applicable only for Completed/Terminated trials	Applicable only for Completed/Terminated trials
CTRI/2018/01/011526	Prospectively	2018-01-23	2019-06-13	3	0	0	36	2018-02-20	2017-07-06	Open to Recruitment	Open to Recruitment	Applicable only for Completed/Terminated trials	Applicable only for Completed/Terminated trials
CTRI/2018/07/014719	Prospectively	2018-07-03	2021-10-26	3	0	0	36	2018-09-20	2017-10-30	Closed to Recruitment of Participants	Closed to Recruitment of Participants	Applicable only for Completed/Terminated trials	Applicable only for Completed/Terminated trials
CTRI/2018/04/013108	Prospectively	2018-04-09	2019-10-24	3	0	0	36	2018-04-30	2017-05-26	Open to Recruitment	Not Yet Recruiting	Applicable only for Completed/Terminated trials	Applicable only for Completed/Terminated trials
CTRI/2018/09/015752	Prospectively	2018-09-18	2020-08-18	3	0	0	36	2018-10-11	2016-11-03	Open to Recruitment	Open to Recruitment	Applicable only for Completed/Terminated trials	Applicable only for Completed/Terminated trials
CTRI/2018/07/014947	Prospectively	2018-07-18	2020-06-24	3	0	0	36	2019-01-01	2019-01-01	Open to Recruitment	Open to Recruitment	Applicable only for Completed/Terminated trials	Applicable only for Completed/Terminated trials
CTRI/2020/10/028535	Prospectively	2020-10-21	2021-01-14	3	0	0	36	2020-12-07	2017-11-17	Open to Recruitment	Not Yet Recruiting	Applicable only for Completed/Terminated trials	Applicable only for Completed/Terminated trials
CTRI/2018/12/016621	Prospectively	2018-12-11	2020-02-14	3	0	0	36	2019-02-01	2018-12-31	Open to Recruitment	Open to Recruitment	Applicable only for Completed/Terminated trials	Applicable only for Completed/Terminated trials
CTRI/2019/04/018382	Prospectively	2019-04-02	2019-04-01	3	0	0	36	2019-06-01	2009-09-21	Open to Recruitment	Not Yet Recruiting	Applicable only for Completed/Terminated trials	Applicable only for Completed/Terminated trials
CTRI/2019/04/018443	Prospectively	2019-04-08	2020-05-26	3	0	0	36	2019-04-10	2018-12-21	Closed to Recruitment of Participants	Closed to Recruitment of Participants	Applicable only for Completed/Terminated trials	Applicable only for Completed/Terminated trials
CTRI/2019/04/018361	Prospectively	2019-04-01	2021-10-20	3	0	0	36	2019-04-01	2018-05-17	Open to Recruitment	Open to Recruitment	Applicable only for Completed/Terminated trials	Applicable only for Completed/Terminated trials
CTRI/2019/06/019870	Prospectively	2019-06-26	2020-09-03	3	0	0	36	2020-06-15	2019-09-30	Open to Recruitment	Open to Recruitment	Applicable only for Completed/Terminated trials	Applicable only for Completed/Terminated trials
CTRI/2019/09/021290	Prospectively	2019-09-17	2019-11-05	3	0	0	36	2019-10-01	2019-06-01	Open to Recruitment	Not Yet Recruiting	Applicable only for Completed/Terminated trials	Applicable only for Completed/Terminated trials
CTRI/2019/12/022376	Prospectively	2019-12-13	2020-07-23	3	0	0	36	2019-12-13	2019-09-30	Open to Recruitment	Open to Recruitment	Applicable only for Completed/Terminated trials	Applicable only for Completed/Terminated trials
CTRI/2019/10/021792	Prospectively	2019-10-24	2022-01-27	3	0	0	36	2020-08-31	2019-04-01	Open to Recruitment	Open to Recruitment	Applicable only for Completed/Terminated trials	Applicable only for Completed/Terminated trials
CTRI/2020/03/024164	Prospectively	2020-03-23	2020-07-20	3	0	0	36	2020-04-15	2019-05-02	Open to Recruitment	Open to Recruitment	Applicable only for Completed/Terminated trials	Applicable only for Completed/Terminated trials
CTRI/2020/03/024046	Prospectively	2020-03-18	2020-03-12	3	0	0	36	2020-03-20	2019-06-13	Open to Recruitment	Not Yet Recruiting	Applicable only for Completed/Terminated trials	Applicable only for Completed/Terminated trials
CTRI/2020/01/023016	Prospectively	2020-01-28	2021-02-16	3	0	0	36	2020-02-01	2019-12-17	Closed to Recruitment of Participants	Closed to Recruitment of Participants	Applicable only for Completed/Terminated trials	Applicable only for Completed/Terminated trials
CTRI/2020/11/029418	Prospectively	2020-11-26	2021-10-21	3	0	0	36	2021-06-07	2020-02-06	Open to Recruitment	Open to Recruitment	Applicable only for Completed/Terminated trials	Applicable only for Completed/Terminated trials
CTRI/2020/03/023849	Prospectively	2020-03-09	2020-03-06	3	0	0	36	2020-03-10	2020-03-10	Not Yet Recruiting	Not Yet Recruiting	Applicable only for Completed/Terminated trials	Applicable only for Completed/Terminated trials
CTRI/2020/11/029237	Prospectively	2020-11-19	2021-10-12	3	0	0	36	2020-12-01	2020-07-15	Open to Recruitment	Open to Recruitment	Applicable only for Completed/Terminated trials	Applicable only for Completed/Terminated trials
CTRI/2020/12/029451	Prospectively	2020-12-01	2021-11-02	3	0	0	36	2020-12-08	2020-09-28	Open to Recruitment	Open to Recruitment	Applicable only for Completed/Terminated trials	Applicable only for Completed/Terminated trials
CTRI/2014/07/004786	Prospectively	2014-07-30	2019-08-21	3	2	0	38	2014-08-01	2014-02-25	Closed to Recruitment of Participants	Closed to Recruitment of Participants	Applicable only for Completed/Terminated trials	Applicable only for Completed/Terminated trials
CTRI/2014/12/005334	Retrospectively	2014-12-30	2015-05-29	3	2	0	38	2014-12-12	2014-05-05	Open to Recruitment	Open to Recruitment	Applicable only for Completed/Terminated trials	Applicable only for Completed/Terminated trials
CTRI/2018/06/014520	Prospectively	2018-06-13	2018-06-11	3	1	10	38	2018-09-03	2017-11-02	Open to Recruitment	Not Yet Recruiting	Applicable only for Completed/Terminated trials	Applicable only for Completed/Terminated trials
CTRI/2018/12/016719	Prospectively	2018-12-19	2020-08-21	3	2	0	38	2019-01-04	2018-10-17	Open to Recruitment	Open to Recruitment	Applicable only for Completed/Terminated trials	Applicable only for Completed/Terminated trials
CTRI/2018/12/016674	Prospectively	2018-12-14	2020-08-21	3	2	0	38	2018-12-26	2018-10-20	Open to Recruitment	Open to Recruitment	Applicable only for Completed/Terminated trials	Applicable only for Completed/Terminated trials
CTRI/2016/09/007279	Prospectively	2016-09-16	2018-12-17	3	3	0	39	2016-10-01	2015-12-03	Closed to Recruitment of Participants	Closed to Recruitment of Participants	Applicable only for Completed/Terminated trials	Applicable only for Completed/Terminated trials
CTRI/2017/09/009772	Retrospectively	2017-09-14	2017-09-13	3	2	15	39	2017-06-09	2016-01-14	Open to Recruitment	Open to Recruitment	Applicable only for Completed/Terminated trials	Applicable only for Completed/Terminated trials
CTRI/2018/01/011183	Prospectively	2018-01-08	2020-07-02	3	3	0	39	2018-01-08	2017-03-21	Closed to Recruitment of Participants	Closed to Recruitment of Participants	Applicable only for Completed/Terminated trials	Applicable only for Completed/Terminated trials
CTRI/2018/02/011972	Prospectively	2018-02-19	2020-06-16	3	3	0	39	2018-07-19	2018-03-19	Closed to Recruitment of Participants	Closed to Recruitment of Participants	Applicable only for Completed/Terminated trials	Applicable only for Completed/Terminated trials
CTRI/2018/09/015622	Prospectively	2018-09-06	2021-07-19	3	3	0	39	2018-10-30	2018-07-29	Closed to Recruitment of Participants	Closed to Recruitment of Participants	Applicable only for Completed/Terminated trials	Applicable only for Completed/Terminated trials
CTRI/2018/07/014966	Prospectively	2018-07-19	2018-07-18	3	2	15	39	2018-07-20	2016-01-14	Open to Recruitment	Not Yet Recruiting	Applicable only for Completed/Terminated trials	Applicable only for Completed/Terminated trials
CTRI/2020/09/027647	Prospectively	2020-09-08	2021-01-08	3	3	0	39	2020-10-06	2019-10-07	Open to Recruitment	Not Yet Recruiting	Applicable only for Completed/Terminated trials	Applicable only for Completed/Terminated trials
CTRI/2015/07/005991	Prospectively	2015-07-10	2020-08-10	3	4	0	40	2015-08-03	2015-02-10	Closed to Recruitment of Participants	Closed to Recruitment of Participants	Applicable only for Completed/Terminated trials	Applicable only for Completed/Terminated trials
CTRI/2017/09/009734	Prospectively	2017-09-12	2019-08-09	3	3	21	40	2017-09-14	2017-04-04	Open to Recruitment	Open to Recruitment	Applicable only for Completed/Terminated trials	Applicable only for Completed/Terminated trials
CTRI/2017/08/009371	Prospectively	2017-08-16	2018-11-26	3	3	7	40	2017-08-21	2017-04-25	Open to Recruitment	Open to Recruitment	Applicable only for Completed/Terminated trials	Applicable only for Completed/Terminated trials
CTRI/2018/02/012119	Retrospectively	2018-02-23	2018-03-05	3	4	0	40	2018-01-15	2018-03-05	Not Yet Recruiting	Open to Recruitment	Applicable only for Completed/Terminated trials	Applicable only for Completed/Terminated trials
CTRI/2018/06/014445	Prospectively	2018-06-07	2019-05-14	3	4	0	40	2018-06-15	2015-12-03	Open to Recruitment	Open to Recruitment	Applicable only for Completed/Terminated trials	Applicable only for Completed/Terminated trials
CTRI/2020/08/027208	Prospectively	2020-08-18	2022-01-27	3	4	0	40	2020-08-21	2019-04-16	Open to Recruitment	Closed to Recruitment of Participants	Applicable only for Completed/Terminated trials	Applicable only for Completed/Terminated trials
CTRI/2017/08/009475	Prospectively	2017-08-23	2020-03-06	3	4	17	41	2017-10-04	2016-11-14	Open to Recruitment	Closed to Recruitment of Participants	Applicable only for Completed/Terminated trials	Applicable only for Completed/Terminated trials
CTRI/2018/01/011298	Prospectively	2018-01-12	2020-01-16	3	4	29	41	2018-06-01	2018-03-05	Open to Recruitment	Not Yet Recruiting	Applicable only for Completed/Terminated trials	Applicable only for Completed/Terminated trials
CTRI/2018/09/015794	Prospectively	2018-09-20	2021-02-22	3	4	30	41	2019-02-14	2018-10-02	Closed to Recruitment of Participants	Closed to Recruitment of Participants	Applicable only for Completed/Terminated trials	Applicable only for Completed/Terminated trials
CTRI/2018/09/015638	Prospectively	2018-09-06	2019-11-16	3	4	22	41	2019-02-01	2017-03-09	Open to Recruitment	Not Yet Recruiting	Applicable only for Completed/Terminated trials	Applicable only for Completed/Terminated trials
CTRI/2019/03/018045	Prospectively	2019-03-12	2020-08-18	3	5	0	41	2019-06-28	2019-02-28	Open to Recruitment	Open to Recruitment	Applicable only for Completed/Terminated trials	Applicable only for Completed/Terminated trials
CTRI/2019/02/017864	Prospectively	2019-02-28	2020-08-21	3	5	0	41	2019-06-28	2019-02-28	Open to Recruitment	Open to Recruitment	Applicable only for Completed/Terminated trials	Applicable only for Completed/Terminated trials
CTRI/2020/04/024465	Prospectively	2020-04-03	2020-03-23	3	5	0	41	2020-04-07	2017-11-16	Open to Recruitment	Not Yet Recruiting	Applicable only for Completed/Terminated trials	Applicable only for Completed/Terminated trials
CTRI/2014/07/004753	Prospectively	2014-07-22	2021-02-01	3	5	23	42	2014-08-30	2013-07-09	Closed to Recruitment of Participants	Closed to Recruitment of Participants	Applicable only for Completed/Terminated trials	Applicable only for Completed/Terminated trials
CTRI/2015/05/005798	Prospectively	2015-05-22	2019-11-27	3	6	0	42	2016-08-02	2016-08-02	Closed to Recruitment of Participants	Closed to Recruitment of Participants	Applicable only for Completed/Terminated trials	Applicable only for Completed/Terminated trials
CTRI/2017/02/007966	Prospectively	2017-02-27	2021-10-12	3	6	0	42	2017-03-02	2017-03-06	Open to Recruitment	Open to Recruitment	Applicable only for Completed/Terminated trials	Applicable only for Completed/Terminated trials
CTRI/2019/10/021715	Prospectively	2019-10-18	2021-12-21	3	6	0	42	2019-12-13	2019-03-11	Open to Recruitment	Open to Recruitment	Applicable only for Completed/Terminated trials	Applicable only for Completed/Terminated trials
CTRI/2020/07/026414	Prospectively	2020-07-07	2020-07-07	3	6	0	42	2020-07-15	2017-02-18	Open to Recruitment	Not Yet Recruiting	Applicable only for Completed/Terminated trials	Applicable only for Completed/Terminated trials
CTRI/2017/07/009017	Prospectively	2017-07-11	2017-09-16	3	7	0	43	2017-07-20	2017-08-17	Open to Recruitment	Open to Recruitment	Applicable only for Completed/Terminated trials	Applicable only for Completed/Terminated trials
CTRI/2019/11/021876	Prospectively	2019-11-05	2020-02-17	3	6	29	43	2019-11-13	2019-10-21	Open to Recruitment	Open to Recruitment	Applicable only for Completed/Terminated trials	Applicable only for Completed/Terminated trials
CTRI/2019/11/021877	Prospectively	2019-11-05	2021-08-11	3	6	29	43	2019-11-13	2019-11-11	Not Yet Recruiting	Open to Recruitment	Applicable only for Completed/Terminated trials	Applicable only for Completed/Terminated trials
CTRI/2013/10/004082	Prospectively	2013-10-21	2019-02-12	3	7	29	44	2013-10-22	2012-12-20	Closed to Recruitment of Participants	Closed to Recruitment of Participants	Applicable only for Completed/Terminated trials	Applicable only for Completed/Terminated trials
CTRI/2020/10/028392	Prospectively	2020-10-13	2021-10-14	3	8	0	44	2020-12-30	2020-10-19	Not Yet Recruiting	Open to Recruitment	Applicable only for Completed/Terminated trials	Applicable only for Completed/Terminated trials
CTRI/2014/09/005065	Prospectively	2014-09-25	2016-11-23	3	9	3	46	2015-01-28	2014-07-30	Closed to Recruitment of Participants	Closed to Recruitment of Participants	Applicable only for Completed/Terminated trials	Applicable only for Completed/Terminated trials
CTRI/2019/06/019509	Prospectively	2019-06-03	2020-08-11	3	10	0	46	2019-06-13	2019-01-14	Closed to Recruitment of Participants	Closed to Recruitment of Participants	Applicable only for Completed/Terminated trials	Applicable only for Completed/Terminated trials
CTRI/2019/09/021333	Prospectively	2019-09-19	2021-04-01	3	10	0	46	2019-10-31	2019-02-25	Open to Recruitment	Open to Recruitment	Applicable only for Completed/Terminated trials	Applicable only for Completed/Terminated trials
CTRI/2020/02/023414	Prospectively	2020-02-18	2021-12-21	3	11	0	47	2020-02-20	2019-05-24	Open to Recruitment	Open to Recruitment	Applicable only for Completed/Terminated trials	Applicable only for Completed/Terminated trials
CTRI/2020/09/028038	Prospectively	2020-09-24	2021-06-30	3	11	0	47	2020-12-31	2020-05-01	Open to Recruitment	Open to Recruitment	Applicable only for Completed/Terminated trials	Applicable only for Completed/Terminated trials
CTRI/2013/09/003999	Retrospectively	2013-09-18	2018-11-13	4	0	0	48	2013-03-10	2012-10-30	Open to Recruitment	Open to Recruitment	Applicable only for Completed/Terminated trials	Applicable only for Completed/Terminated trials
CTRI/2016/03/006718	Prospectively	2016-03-08	2019-11-18	4	0	0	48	2016-05-02	2015-01-13	Closed to Recruitment of Participants	Closed to Recruitment of Participants	Applicable only for Completed/Terminated trials	Applicable only for Completed/Terminated trials
CTRI/2016/08/007169	Prospectively	2016-08-11	2020-04-28	4	0	0	48	2016-08-19	2015-10-15	Closed to Recruitment of Participants	Closed to Recruitment of Participants	Applicable only for Completed/Terminated trials	Applicable only for Completed/Terminated trials
CTRI/2016/08/007204	Prospectively	2016-08-18	2020-04-28	4	0	0	48	2016-08-19	2015-11-09	Closed to Recruitment of Participants	Closed to Recruitment of Participants	Applicable only for Completed/Terminated trials	Applicable only for Completed/Terminated trials
CTRI/2016/09/007268	Prospectively	2016-09-09	2019-11-18	4	0	0	48	2016-09-14	2012-05-01	Closed to Recruitment of Participants	Closed to Recruitment of Participants	Applicable only for Completed/Terminated trials	Applicable only for Completed/Terminated trials
CTRI/2017/05/008517	Prospectively	2017-05-09	2017-05-08	4	0	0	48	2017-06-01	2016-06-18	Open to Recruitment	Not Yet Recruiting	Applicable only for Completed/Terminated trials	Applicable only for Completed/Terminated trials
CTRI/2017/06/008918	Prospectively	2017-06-27	2020-01-24	4	0	0	48	2017-07-03	2016-09-28	Open to Recruitment	Open to Recruitment	Applicable only for Completed/Terminated trials	Applicable only for Completed/Terminated trials
CTRI/2017/08/009207	Prospectively	2017-08-01	2021-09-01	4	0	0	48	2017-08-14	2017-02-08	Closed to Recruitment of Participants	Closed to Recruitment of Participants	Applicable only for Completed/Terminated trials	Applicable only for Completed/Terminated trials
CTRI/2017/11/010690	Prospectively	2017-11-29	2021-04-26	4	0	0	48	2017-12-15	2017-07-25	Closed to Recruitment of Participants	Closed to Recruitment of Participants	Applicable only for Completed/Terminated trials	Applicable only for Completed/Terminated trials
CTRI/2017/08/009535	Prospectively	2017-08-29	2020-04-27	4	0	0	48	2017-09-11	2017-02-02	Closed to Recruitment of Participants	Closed to Recruitment of Participants	Applicable only for Completed/Terminated trials	Applicable only for Completed/Terminated trials
CTRI/2017/07/009119	Prospectively	2017-07-27	2017-08-04	4	0	0	48	2017-08-01	2016-07-01	Open to Recruitment	Open to Recruitment	Applicable only for Completed/Terminated trials	Applicable only for Completed/Terminated trials
CTRI/2018/01/011353	Prospectively	2018-01-16	2021-04-19	4	0	0	48	2018-01-25	2017-10-11	Closed to Recruitment of Participants	Closed to Recruitment of Participants	Applicable only for Completed/Terminated trials	Applicable only for Completed/Terminated trials
CTRI/2018/03/012529	Prospectively	2018-03-13	2018-03-13	4	0	0	48	2018-08-01	2017-12-05	Open to Recruitment	Not Yet Recruiting	Applicable only for Completed/Terminated trials	Applicable only for Completed/Terminated trials
CTRI/2018/07/014783	Prospectively	2018-07-10	2020-06-04	4	0	0	48	2018-07-18	2018-03-29	Closed to Recruitment of Participants	Closed to Recruitment of Participants	Applicable only for Completed/Terminated trials	Applicable only for Completed/Terminated trials
CTRI/2019/06/019833	Prospectively	2019-06-25	2020-09-16	4	0	0	48	2019-07-15	2018-06-27	Open to Recruitment	Open to Recruitment	Applicable only for Completed/Terminated trials	Applicable only for Completed/Terminated trials
CTRI/2019/01/017034	Prospectively	2019-01-10	2021-08-09	4	0	0	48	2019-01-18	2018-09-27	Open to Recruitment	Open to Recruitment	Applicable only for Completed/Terminated trials	Applicable only for Completed/Terminated trials
CTRI/2019/07/020184	Prospectively	2019-07-15	2021-09-01	4	0	0	48	2019-08-28	2018-09-27	Closed to Recruitment of Participants	Closed to Recruitment of Participants	Applicable only for Completed/Terminated trials	Applicable only for Completed/Terminated trials
CTRI/2019/08/020845	Prospectively	2019-08-22	2021-09-01	4	0	0	48	2019-08-30	2019-01-09	Open to Recruitment	Open to Recruitment	Applicable only for Completed/Terminated trials	Applicable only for Completed/Terminated trials
CTRI/2019/08/020833	Prospectively	2019-08-21	2021-06-30	4	0	0	48	2019-08-30	2019-06-25	Open to Recruitment	Open to Recruitment	Applicable only for Completed/Terminated trials	Applicable only for Completed/Terminated trials
CTRI/2019/09/021170	Prospectively	2019-09-11	2021-11-01	4	0	0	48	2019-09-15	2019-04-01	Open to Recruitment	Open to Recruitment	Applicable only for Completed/Terminated trials	Applicable only for Completed/Terminated trials
CTRI/2020/02/023108	Prospectively	2020-02-04	2020-03-12	3	11	20	48	2020-02-15	2018-03-21	Open to Recruitment	Open to Recruitment	Applicable only for Completed/Terminated trials	Applicable only for Completed/Terminated trials
CTRI/2020/08/027253	Prospectively	2020-08-19	2021-04-02	4	0	0	48	2020-08-19	2020-03-02	Open to Recruitment	Open to Recruitment	Applicable only for Completed/Terminated trials	Applicable only for Completed/Terminated trials
CTRI/2020/05/025367	Prospectively	2020-05-27	2020-05-08	4	0	0	48	2020-06-15	2018-11-23	Open to Recruitment	Not Yet Recruiting	Applicable only for Completed/Terminated trials	Applicable only for Completed/Terminated trials
CTRI/2020/07/026721	Prospectively	2020-07-21	2021-12-22	4	0	0	48	2020-11-03	2019-10-23	Open to Recruitment	Open to Recruitment	Applicable only for Completed/Terminated trials	Applicable only for Completed/Terminated trials
CTRI/2020/09/027575	Prospectively	2020-09-03	2021-06-07	4	0	0	48	2020-12-30	2020-08-26	Open to Recruitment	Open to Recruitment	Applicable only for Completed/Terminated trials	Applicable only for Completed/Terminated trials
CTRI/2020/12/029972	Prospectively	2020-12-22	2021-09-30	4	0	0	48	2021-02-01	2020-05-29	Open to Recruitment	Not Yet Recruiting	Applicable only for Completed/Terminated trials	Applicable only for Completed/Terminated trials
CTRI/2015/07/005954	Prospectively	2015-07-02	2016-04-11	4	1	0	49	2015-07-15	2013-12-12	Open to Recruitment	Not Yet Recruiting	Applicable only for Completed/Terminated trials	Applicable only for Completed/Terminated trials
CTRI/2020/04/024660	Prospectively	2020-04-16	2021-12-17	4	0	5	49	2020-05-15	2019-12-04	Closed to Recruitment of Participants	Closed to Recruitment of Participants	Applicable only for Completed/Terminated trials	Applicable only for Completed/Terminated trials
CTRI/2020/07/026580	Prospectively	2020-07-14	2021-10-25	4	2	0	50	2020-09-24	2020-06-30	Open to Recruitment	Open to Recruitment	Applicable only for Completed/Terminated trials	Applicable only for Completed/Terminated trials
CTRI/2020/11/029092	Prospectively	2020-11-12	2021-10-14	4	1	1	50	2020-11-30	2020-10-23	Open to Recruitment	Open to Recruitment	Applicable only for Completed/Terminated trials	Applicable only for Completed/Terminated trials
CTRI/2020/07/026538	Prospectively	2020-07-14	2021-12-20	4	3	0	51	2020-07-17	2019-12-12	Open to Recruitment	Open to Recruitment	Applicable only for Completed/Terminated trials	Applicable only for Completed/Terminated trials
CTRI/2020/04/024938	Prospectively	2020-04-30	2022-01-05	4	2	17	51	2020-07-29	2020-06-01	Open to Recruitment	Open to Recruitment	Applicable only for Completed/Terminated trials	Applicable only for Completed/Terminated trials
CTRI/2020/04/024493	Prospectively	2020-04-07	2020-12-30	4	2	20	51	2020-06-18	2020-02-10	Open to Recruitment	Open to Recruitment	Applicable only for Completed/Terminated trials	Applicable only for Completed/Terminated trials
CTRI/2020/12/030162	Prospectively	2020-12-31	2021-06-21	4	2	24	51	2021-02-15	2020-10-15	Open to Recruitment	Not Yet Recruiting	Applicable only for Completed/Terminated trials	Applicable only for Completed/Terminated trials
CTRI/2015/07/005955	Prospectively	2015-07-02	2016-04-11	4	4	0	52	2015-07-15	2013-12-10	Open to Recruitment	Not Yet Recruiting	Applicable only for Completed/Terminated trials	Applicable only for Completed/Terminated trials
CTRI/2020/02/023533	Prospectively	2020-02-24	2022-01-27	4	4	21	53	2022-03-03	2018-12-31	Open to Recruitment	Not Yet Recruiting	Applicable only for Completed/Terminated trials	Applicable only for Completed/Terminated trials
CTRI/2020/11/029312	Prospectively	2020-11-24	2022-01-05	4	4	20	53	2021-01-11	2020-06-15	Open to Recruitment	Open to Recruitment	Applicable only for Completed/Terminated trials	Applicable only for Completed/Terminated trials
CTRI/2014/10/005122	Prospectively	2014-10-20	2019-12-18	4	6	0	54	2014-11-06	2012-07-26	Closed to Recruitment of Participants	Closed to Recruitment of Participants	Applicable only for Completed/Terminated trials	Applicable only for Completed/Terminated trials
CTRI/2017/06/008909	Prospectively	2017-06-23	2020-01-24	4	6	0	54	2017-07-05	2016-09-27	Open to Recruitment	Open to Recruitment	Applicable only for Completed/Terminated trials	Applicable only for Completed/Terminated trials
CTRI/2017/09/009931	Prospectively	2017-09-27	2020-08-07	4	6	0	54	2017-11-15	2017-07-01	Closed to Recruitment of Participants	Closed to Recruitment of Participants	Applicable only for Completed/Terminated trials	Applicable only for Completed/Terminated trials
CTRI/2017/12/010751	Prospectively	2017-12-05	2017-11-30	4	5	1	54	2017-12-11	2017-06-01	Open to Recruitment	Not Yet Recruiting	Applicable only for Completed/Terminated trials	Applicable only for Completed/Terminated trials
CTRI/2018/01/011249	Prospectively	2018-01-10	2021-10-20	4	6	0	54	2018-01-30	2017-01-27	Open to Recruitment	Open to Recruitment	Applicable only for Completed/Terminated trials	Applicable only for Completed/Terminated trials
CTRI/2019/04/018479	Prospectively	2019-04-08	2021-09-01	4	6	0	54	2019-04-18	2019-02-15	Closed to Recruitment of Participants	Closed to Recruitment of Participants	Applicable only for Completed/Terminated trials	Applicable only for Completed/Terminated trials
CTRI/2020/07/026641	Prospectively	2020-07-17	2020-12-16	4	6	0	54	2020-09-17	2020-06-15	Open to Recruitment	Not Yet Recruiting	Applicable only for Completed/Terminated trials	Applicable only for Completed/Terminated trials
CTRI/2020/09/027739	Prospectively	2020-09-10	2021-12-17	4	6	0	54	2020-09-15	2020-07-20	Open to Recruitment	Open to Recruitment	Applicable only for Completed/Terminated trials	Applicable only for Completed/Terminated trials
CTRI/2019/08/020642	Prospectively	2019-08-09	2019-08-12	4	6	10	55	2019-08-09	2017-07-05	Open to Recruitment	Open to Recruitment	Applicable only for Completed/Terminated trials	Applicable only for Completed/Terminated trials
CTRI/2019/07/020239	Prospectively	2019-07-17	2020-06-09	4	7	0	55	2020-02-25	2019-01-10	Open to Recruitment	Open to Recruitment	Applicable only for Completed/Terminated trials	Applicable only for Completed/Terminated trials
CTRI/2017/08/009304	Prospectively	2017-08-08	2018-02-09	4	8	0	56	2017-08-30	2017-06-05	Open to Recruitment	Open to Recruitment	Applicable only for Completed/Terminated trials	Applicable only for Completed/Terminated trials
CTRI/2017/09/009742	Prospectively	2017-09-13	2019-09-13	4	8	0	56	2017-09-27	2017-06-05	Open to Recruitment	Open to Recruitment	Applicable only for Completed/Terminated trials	Applicable only for Completed/Terminated trials
CTRI/2017/10/010233	Prospectively	2017-10-27	2020-05-06	4	9	0	57	2017-11-06	2016-12-22	Open to Recruitment	Open to Recruitment	Applicable only for Completed/Terminated trials	Applicable only for Completed/Terminated trials
CTRI/2018/10/016193	Prospectively	2018-10-29	2020-02-19	4	11	0	59	2018-12-07	2018-10-24	Open to Recruitment	Open to Recruitment	Applicable only for Completed/Terminated trials	Applicable only for Completed/Terminated trials
CTRI/2013/06/003774	Prospectively	2013-06-21	2013-06-20	5	0	0	60	2013-07-15	2011-10-13	Open to Recruitment	Not Yet Recruiting	Applicable only for Completed/Terminated trials	Applicable only for Completed/Terminated trials
CTRI/2015/01/005445	Prospectively	2015-01-22	2015-01-20	5	0	0	60	2015-02-18	2014-01-31	Open to Recruitment	Not Yet Recruiting	Applicable only for Completed/Terminated trials	Applicable only for Completed/Terminated trials
CTRI/2014/09/005074	Prospectively	2014-09-30	2018-05-04	5	0	0	60	2014-11-04	2014-11-01	Closed to Recruitment of Participants	Closed to Recruitment of Participants	Applicable only for Completed/Terminated trials	Applicable only for Completed/Terminated trials
CTRI/2014/11/005208	Prospectively	2014-11-19	2020-03-09	5	0	0	60	2015-01-14	2014-06-10	Closed to Recruitment of Participants	Closed to Recruitment of Participants	Applicable only for Completed/Terminated trials	Applicable only for Completed/Terminated trials
CTRI/2015/07/005953	Prospectively	2015-07-02	2019-10-14	5	0	0	60	2015-07-15	2015-07-15	Closed to Recruitment of Participants	Closed to Recruitment of Participants	Applicable only for Completed/Terminated trials	Applicable only for Completed/Terminated trials
CTRI/2016/01/006493	Prospectively	2016-01-07	2020-03-09	5	0	0	60	2016-02-01	2015-11-09	Closed to Recruitment of Participants	Closed to Recruitment of Participants	Applicable only for Completed/Terminated trials	Applicable only for Completed/Terminated trials
CTRI/2016/08/007206	Prospectively	2016-08-18	2020-08-22	5	0	0	60	2016-09-13	2016-08-30	Open to Recruitment	Open to Recruitment	Applicable only for Completed/Terminated trials	Applicable only for Completed/Terminated trials
CTRI/2018/02/011925	Retrospectively	2018-02-15	2018-02-08	5	0	0	60	2017-08-24	2012-07-02	Open to Recruitment	Open to Recruitment	Applicable only for Completed/Terminated trials	Applicable only for Completed/Terminated trials
CTRI/2017/04/008336	Prospectively	2017-04-12	2019-10-18	5	0	0	60	2017-05-02	2017-04-17	Open to Recruitment	Open to Recruitment	Applicable only for Completed/Terminated trials	Applicable only for Completed/Terminated trials
CTRI/2017/10/010010	Prospectively	2017-10-05	2021-04-26	5	0	0	60	2017-12-25	2017-08-25	Completed	Closed to Recruitment of Participants	Applicable only for Completed/Terminated trials	Applicable only for Completed/Terminated trials
CTRI/2017/08/009196	Prospectively	2017-08-01	2021-05-12	5	0	0	60	2017-09-29	2016-11-30	Closed to Recruitment of Participants	Closed to Recruitment of Participants	Applicable only for Completed/Terminated trials	Applicable only for Completed/Terminated trials
CTRI/2017/07/009172	Prospectively	2017-07-31	2021-10-14	5	0	0	60	2017-07-31	2017-04-19	Closed to Recruitment of Participants	Closed to Recruitment of Participants	Applicable only for Completed/Terminated trials	Applicable only for Completed/Terminated trials
CTRI/2017/10/010252	Prospectively	2017-10-30	2020-07-31	5	0	0	60	2017-11-15	2015-10-21	Closed to Recruitment of Participants	Closed to Recruitment of Participants	Applicable only for Completed/Terminated trials	Applicable only for Completed/Terminated trials
CTRI/2017/09/009748	Prospectively	2017-09-13	2021-08-13	5	0	0	60	2017-10-06	2016-10-31	Open to Recruitment	Open to Recruitment	Applicable only for Completed/Terminated trials	Applicable only for Completed/Terminated trials
CTRI/2017/10/010016	Prospectively	2017-10-06	2017-10-05	5	0	0	60	2017-11-02	2008-10-13	Open to Recruitment	Not Yet Recruiting	Applicable only for Completed/Terminated trials	Applicable only for Completed/Terminated trials
CTRI/2018/03/012421	Prospectively	2018-03-08	2020-12-03	5	0	0	60	2018-03-12	2017-09-05	Open to Recruitment	Open to Recruitment	Applicable only for Completed/Terminated trials	Applicable only for Completed/Terminated trials
CTRI/2018/05/013954	Prospectively	2018-05-17	2021-11-22	5	0	0	60	2018-10-11	2018-06-22	Closed to Recruitment of Participants	Closed to Recruitment of Participants	Applicable only for Completed/Terminated trials	Applicable only for Completed/Terminated trials
CTRI/2018/01/011325	Prospectively	2018-01-15	2021-03-26	5	0	0	60	2018-01-25	2017-05-12	Closed to Recruitment of Participants	Closed to Recruitment of Participants	Applicable only for Completed/Terminated trials	Applicable only for Completed/Terminated trials
CTRI/2019/06/019703	Prospectively	2019-06-17	2020-10-14	5	0	0	60	2019-07-01	2017-07-07	Open to Recruitment	Open to Recruitment	Applicable only for Completed/Terminated trials	Applicable only for Completed/Terminated trials
CTRI/2018/09/015658	Prospectively	2018-09-07	2019-10-24	5	0	0	60	2018-10-08	2015-02-10	Open to Recruitment	Not Yet Recruiting	Applicable only for Completed/Terminated trials	Applicable only for Completed/Terminated trials
CTRI/2019/07/020063	Prospectively	2019-07-08	2020-08-07	5	0	0	60	2019-07-15	2018-10-05	Open to Recruitment	Closed to Recruitment of Participants	Applicable only for Completed/Terminated trials	Applicable only for Completed/Terminated trials
CTRI/2019/06/019817	Prospectively	2019-06-21	2021-06-03	4	11	30	60	2019-06-24	2019-05-08	Open to Recruitment	Open to Recruitment	Applicable only for Completed/Terminated trials	Applicable only for Completed/Terminated trials
CTRI/2019/05/019369	Prospectively	2019-05-27	2021-08-12	4	11	30	60	2019-07-23	2019-05-20	Closed to Recruitment of Participants	Closed to Recruitment of Participants	Applicable only for Completed/Terminated trials	Applicable only for Completed/Terminated trials
CTRI/2019/02/017798	Prospectively	2019-02-25	2020-11-04	5	0	0	60	2019-03-18	2018-11-27	Open to Recruitment	Open to Recruitment	Applicable only for Completed/Terminated trials	Applicable only for Completed/Terminated trials
CTRI/2019/03/018124	Prospectively	2019-03-15	2021-09-01	5	0	0	60	2019-04-12	2018-11-30	Closed to Recruitment of Participants	Closed to Recruitment of Participants	Applicable only for Completed/Terminated trials	Applicable only for Completed/Terminated trials
CTRI/2019/05/019110	Prospectively	2019-05-14	2019-11-21	5	0	0	60	2019-06-01	2017-06-14	Open to Recruitment	Not Yet Recruiting	Applicable only for Completed/Terminated trials	Applicable only for Completed/Terminated trials
CTRI/2019/09/021342	Prospectively	2019-09-19	2021-08-11	4	11	30	60	2019-09-23	2019-06-17	Closed to Recruitment of Participants	Closed to Recruitment of Participants	Applicable only for Completed/Terminated trials	Applicable only for Completed/Terminated trials
CTRI/2019/06/019634	Prospectively	2019-06-12	2021-04-19	5	0	0	60	2019-06-17	2018-12-06	Open to Recruitment	Open to Recruitment	Applicable only for Completed/Terminated trials	Applicable only for Completed/Terminated trials
CTRI/2019/11/021974	Prospectively	2019-11-13	2020-10-30	5	0	0	60	2020-01-15	2020-01-15	Open to Recruitment	Open to Recruitment	Applicable only for Completed/Terminated trials	Applicable only for Completed/Terminated trials
CTRI/2020/08/027334	Prospectively	2020-08-24	2020-07-30	5	0	0	60	2021-01-02	2020-01-21	Open to Recruitment	Not Yet Recruiting	Applicable only for Completed/Terminated trials	Applicable only for Completed/Terminated trials
CTRI/2020/06/025708	Prospectively	2020-06-08	2021-12-20	5	0	0	60	2021-01-01	2020-09-01	Open to Recruitment	Open to Recruitment	Applicable only for Completed/Terminated trials	Applicable only for Completed/Terminated trials
CTRI/2020/09/028041	Prospectively	2020-09-24	2022-01-19	5	0	0	60	2020-11-09	2020-07-31	Open to Recruitment	Open to Recruitment	Applicable only for Completed/Terminated trials	Applicable only for Completed/Terminated trials
CTRI/2020/11/029081	Prospectively	2020-11-12	2021-09-01	5	0	0	60	2021-01-08	2020-11-30	Open to Recruitment	Open to Recruitment	Applicable only for Completed/Terminated trials	Applicable only for Completed/Terminated trials
CTRI/2017/09/009945	Prospectively	2017-09-28	2020-03-03	5	4	0	64	2017-10-30	2017-08-10	Open to Recruitment	Open to Recruitment	Applicable only for Completed/Terminated trials	Applicable only for Completed/Terminated trials
CTRI/2020/12/029700	Prospectively	2020-12-10	2022-01-05	5	4	4	65	2021-04-12	2020-06-30	Open to Recruitment	Open to Recruitment	Applicable only for Completed/Terminated trials	Applicable only for Completed/Terminated trials
CTRI/2015/12/006420	Prospectively	2015-12-07	2019-02-27	5	6	0	66	2015-12-14	2014-02-21	Closed to Recruitment of Participants	Closed to Recruitment of Participants	Applicable only for Completed/Terminated trials	Applicable only for Completed/Terminated trials
CTRI/2017/08/009266	Prospectively	2017-08-04	2020-12-28	5	6	0	66	2017-09-28	2016-12-29	Closed to Recruitment of Participants	Closed to Recruitment of Participants	Applicable only for Completed/Terminated trials	Applicable only for Completed/Terminated trials
CTRI/2013/05/003640	Prospectively	2013-05-14	2013-05-14	5	7	0	67	2013-09-01	2011-09-15	Open to Recruitment	Not Yet Recruiting	Applicable only for Completed/Terminated trials	Applicable only for Completed/Terminated trials
CTRI/2019/08/020910	Prospectively	2019-08-26	2020-11-11	5	8	0	68	2019-08-29	2019-06-17	Open to Recruitment	Open to Recruitment	Applicable only for Completed/Terminated trials	Applicable only for Completed/Terminated trials
CTRI/2013/06/003778	Retrospectively	2013-06-24	2014-01-03	6	0	0	72	2013-01-28	2011-01-20	Open to Recruitment	Suspended	Applicable only for Completed/Terminated trials	Applicable only for Completed/Terminated trials
CTRI/2017/08/009558	Retrospectively	2017-08-31	2017-08-30	5	11	30	72	2017-08-07	2015-03-26	Open to Recruitment	Open to Recruitment	Applicable only for Completed/Terminated trials	Applicable only for Completed/Terminated trials
CTRI/2018/12/016581	Retrospectively	2018-12-10	2022-01-05	6	0	0	72	2018-10-17	2017-02-28	Closed to Recruitment of Participants	Closed to Recruitment of Participants	Applicable only for Completed/Terminated trials	Applicable only for Completed/Terminated trials
CTRI/2018/10/016042	Prospectively	2018-10-16	2021-03-17	6	0	0	72	2018-10-22	2018-08-01	Open to Recruitment	Open to Recruitment	Applicable only for Completed/Terminated trials	Applicable only for Completed/Terminated trials
CTRI/2020/09/027887	Prospectively	2020-09-18	2021-04-06	6	0	0	72	2020-09-25	2020-06-08	Open to Recruitment	Open to Recruitment	Applicable only for Completed/Terminated trials	Applicable only for Completed/Terminated trials
CTRI/2020/09/027939	Prospectively	2020-09-21	2021-04-29	6	0	0	72	2020-10-31	2020-04-30	Open to Recruitment	Not Yet Recruiting	Applicable only for Completed/Terminated trials	Applicable only for Completed/Terminated trials
CTRI/2020/09/027668	Prospectively	2020-09-08	2021-12-16	6	0	0	72	2020-09-12	2020-07-13	Open to Recruitment	Open to Recruitment	Applicable only for Completed/Terminated trials	Applicable only for Completed/Terminated trials
CTRI/2020/11/029082	Prospectively	2020-11-12	2021-09-09	6	0	0	72	2021-01-08	2020-11-30	Open to Recruitment	Open to Recruitment	Applicable only for Completed/Terminated trials	Applicable only for Completed/Terminated trials
CTRI/2019/07/020048	Prospectively	2019-07-05	2019-07-03	6	1	21	74	2019-09-01	2019-06-03	Open to Recruitment	Not Yet Recruiting	Applicable only for Completed/Terminated trials	Applicable only for Completed/Terminated trials
CTRI/2017/06/008898	Prospectively	2017-06-22	2020-08-07	6	3	0	75	2017-07-17	2017-02-17	Closed to Recruitment of Participants	Closed to Recruitment of Participants	Applicable only for Completed/Terminated trials	Applicable only for Completed/Terminated trials
CTRI/2014/08/004872	Prospectively	2014-08-13	2020-05-28	6	6	0	78	2014-10-16	2013-04-25	Closed to Recruitment of Participants	Closed to Recruitment of Participants	Applicable only for Completed/Terminated trials	Applicable only for Completed/Terminated trials
CTRI/2019/07/020149	Prospectively	2019-07-10	2020-08-22	6	7	7	80	2019-08-09	2018-12-28	Closed to Recruitment of Participants	Closed to Recruitment of Participants	Applicable only for Completed/Terminated trials	Applicable only for Completed/Terminated trials
CTRI/2018/02/012063	Prospectively	2018-02-21	2020-09-24	6	9	0	81	2018-09-20	2017-01-25	Closed to Recruitment of Participants	Closed to Recruitment of Participants	Applicable only for Completed/Terminated trials	Applicable only for Completed/Terminated trials
CTRI/2013/10/004048	Prospectively	2013-10-07	2019-12-04	7	0	0	84	2018-02-28	2012-09-13	Open to Recruitment	Closed to Recruitment of Participants	Applicable only for Completed/Terminated trials	Applicable only for Completed/Terminated trials
CTRI/2017/07/009027	Prospectively	2017-07-12	2017-07-11	7	0	0	84	2017-09-29	2014-12-15	Open to Recruitment	Not Yet Recruiting	Applicable only for Completed/Terminated trials	Applicable only for Completed/Terminated trials
CTRI/2018/06/014392	Prospectively	2018-06-04	2021-03-25	7	0	0	84	2018-06-15	2018-02-01	Open to Recruitment	Open to Recruitment	Applicable only for Completed/Terminated trials	Applicable only for Completed/Terminated trials
CTRI/2018/05/014028	Prospectively	2018-05-21	2020-03-02	7	0	0	84	2018-06-20	2018-04-03	Open to Recruitment	Closed to Recruitment of Participants	Applicable only for Completed/Terminated trials	Applicable only for Completed/Terminated trials
CTRI/2019/09/021458	Prospectively	2019-09-30	2020-11-18	7	0	0	84	2019-10-04	2019-07-08	Closed to Recruitment of Participants	Closed to Recruitment of Participants	Applicable only for Completed/Terminated trials	Applicable only for Completed/Terminated trials
CTRI/2020/06/025987	Prospectively	2020-06-19	2020-10-05	7	0	0	84	2020-06-30	2020-04-06	Open to Recruitment	Open to Recruitment	Applicable only for Completed/Terminated trials	Applicable only for Completed/Terminated trials
CTRI/2014/07/004736	Prospectively	2014-07-14	2015-12-02	7	7	9	92	2014-07-17	2013-06-27	Open to Recruitment	Open to Recruitment	Applicable only for Completed/Terminated trials	Applicable only for Completed/Terminated trials
CTRI/2017/11/010561	Prospectively	2017-11-20	2021-03-16	8	0	0	96	2018-04-02	2017-06-05	Closed to Recruitment of Participants	Closed to Recruitment of Participants	Applicable only for Completed/Terminated trials	Applicable only for Completed/Terminated trials
CTRI/2017/12/010783	Prospectively	2017-12-06	2021-07-14	8	0	0	96	2018-04-06	2017-10-06	Closed to Recruitment of Participants	Closed to Recruitment of Participants	Applicable only for Completed/Terminated trials	Applicable only for Completed/Terminated trials
CTRI/2017/09/009906	Prospectively	2017-09-25	2018-03-23	9	0	0	108	2017-10-16	2017-03-01	Open to Recruitment	Open to Recruitment	Applicable only for Completed/Terminated trials	Applicable only for Completed/Terminated trials
CTRI/2018/10/016102	Prospectively	2018-10-22	2021-05-07	9	0	0	108	2018-11-01	2017-03-01	Open to Recruitment	Open to Recruitment	Applicable only for Completed/Terminated trials	Applicable only for Completed/Terminated trials
CTRI/2017/09/009708	Prospectively	2017-09-11	2021-08-13	9	7	0	115	2017-12-15	2017-02-23	Open to Recruitment	Closed to Recruitment of Participants	Applicable only for Completed/Terminated trials	Applicable only for Completed/Terminated trials
CTRI/2015/01/005461	Prospectively	2015-01-23	2019-08-22	10	0	0	120	2015-01-27	2013-08-01	Closed to Recruitment of Participants	Closed to Recruitment of Participants	Applicable only for Completed/Terminated trials	Applicable only for Completed/Terminated trials
CTRI/2016/11/007469	Prospectively	2016-11-16	2021-12-27	10	0	0	120	2016-12-15	2015-10-08	Open to Recruitment	Open to Recruitment	Applicable only for Completed/Terminated trials	Applicable only for Completed/Terminated trials
CTRI/2017/10/010017	Prospectively	2017-10-06	2019-11-21	10	0	0	120	2017-11-15	2017-07-12	Closed to Recruitment of Participants	Closed to Recruitment of Participants	Applicable only for Completed/Terminated trials	Applicable only for Completed/Terminated trials
CTRI/2013/09/003977	Retrospectively	2013-09-12	2014-10-21	11	0	0	132	2006-08-31	2006-05-09	Open to Recruitment	Closed to Recruitment of Participants	Applicable only for Completed/Terminated trials	Applicable only for Completed/Terminated trials
CTRI/2017/08/009477	Prospectively	2017-08-23	2021-08-12	12	6	0	150	2017-12-10	2017-03-17	Open to Recruitment	Open to Recruitment	Applicable only for Completed/Terminated trials	Applicable only for Completed/Terminated trials
CTRI/2019/02/017732	Prospectively	2019-02-20	2021-09-20	18	0	0	216	2019-02-25	2019-01-18	Open to Recruitment	Open to Recruitment	Applicable only for Completed/Terminated trials	Applicable only for Completed/Terminated trials
CTRI/2017/04/008363	Prospectively	2017-04-18	2021-09-08	18	2	28	219	2017-05-15	2014-08-12	Closed to Recruitment of Participants	Closed to Recruitment of Participants	Applicable only for Completed/Terminated trials	Applicable only for Completed/Terminated trials
CTRI/2020/08/027077	Prospectively	2020-08-10	2021-02-16	21	4	1	257	2020-11-01	2020-05-27	Closed to Recruitment of Participants	Closed to Recruitment of Participants	Applicable only for Completed/Terminated trials	Applicable only for Completed/Terminated trials

## Sheet: 94_Short duration_63 overdue
S9.2 File. Multinational trials where the estimated years are ‘less than 2’. Date details after 2x relaxation factor in total estimated months.
CTRI_Number	Registration type	Registered on_date	Last modified on	Estimated Years	Estimated Months	Estimated Days	Total estimated months	2x total estimated months	Date of first enrollment_India	Date of first enrollment_Global	Later date of first enrollment	Date after 2x total estimated months	Recruitment status_Global	Recruitment status_India	Date of study completion_India	Date of study completion_Global
CTRI/2013/04/003545	Retrospectively	2013-04-10	2014-11-03	0	6	0	6	12	2011-02-25	2000-01-01	2011-02-25	2012-02-25	Open to Recruitment	Open to Recruitment	Applicable only for Completed/Terminated trials	Applicable only for Completed/Terminated trials
CTRI/2013/04/003580	Prospectively	2013-04-25	2015-01-09	1	1	0	13	26	2013-05-05	2012-01-23	2013-05-05	2015-07-05	Completed	Closed to Recruitment of Participants	Applicable only for Completed/Terminated trials	Applicable only for Completed/Terminated trials
CTRI/2013/09/003953	Prospectively	2013-09-04	2015-09-03	1	0	0	12	24	2013-09-09	2013-06-04	2013-09-09	2015-09-09	Closed to Recruitment of Participants	Closed to Recruitment of Participants	Applicable only for Completed/Terminated trials	Applicable only for Completed/Terminated trials
CTRI/2013/01/003328	Prospectively	2013-01-28	2013-03-14	1	4	0	16	32	2013-06-07	2012-06-21	2013-06-07	2016-02-07	Open to Recruitment	Not Yet Recruiting	Applicable only for Completed/Terminated trials	Applicable only for Completed/Terminated trials
CTRI/2014/04/004533	Prospectively	2014-04-09	2014-03-25	1	0	0	12	24	2014-04-15	2014-04-15	2014-04-15	2016-04-15	Not Yet Recruiting	Not Yet Recruiting	Applicable only for Completed/Terminated trials	Applicable only for Completed/Terminated trials
CTRI/2015/11/006379	Prospectively	2015-11-26	2015-11-27	0	2	10	3	6	2015-12-02	2013-11-08	2015-12-02	2016-06-02	Completed	Not Yet Recruiting	Applicable only for Completed/Terminated trials	Applicable only for Completed/Terminated trials
CTRI/2015/05/005805	Prospectively	2015-05-25	2015-11-19	0	4	28	5	10	2015-08-24	2014-11-12	2015-08-24	2016-06-24	Open to Recruitment	Not Yet Recruiting	Applicable only for Completed/Terminated trials	Applicable only for Completed/Terminated trials
CTRI/2014/09/005075	Prospectively	2014-09-30	2015-09-24	0	10	0	10	20	2015-01-15	2012-04-25	2015-01-15	2016-09-15	Closed to Recruitment of Participants	Closed to Recruitment of Participants	Applicable only for Completed/Terminated trials	Applicable only for Completed/Terminated trials
CTRI/2014/10/005079	Prospectively	2014-10-07	2015-07-20	1	0	0	12	24	2014-10-28	2013-09-16	2014-10-28	2016-10-28	Open to Recruitment	Open to Recruitment	Applicable only for Completed/Terminated trials	Applicable only for Completed/Terminated trials
CTRI/2013/01/003296	Prospectively	2013-01-15	2013-03-25	1	10	0	22	44	2013-03-31	2012-07-30	2013-03-31	2016-11-30	Open to Recruitment	Open to Recruitment	Applicable only for Completed/Terminated trials	Applicable only for Completed/Terminated trials
CTRI/2016/07/007105	Prospectively	2016-07-20	2017-12-02	0	6	0	6	12	2016-08-01	2015-10-07	2016-08-01	2017-08-01	Closed to Recruitment of Participants	Closed to Recruitment of Participants	Applicable only for Completed/Terminated trials	Applicable only for Completed/Terminated trials
CTRI/2016/06/006980	Retrospectively	2016-06-02	2016-07-08	1	2	0	14	28	2015-04-16	2015-04-01	2015-04-16	2017-08-16	Open to Recruitment	Open to Recruitment	Applicable only for Completed/Terminated trials	Applicable only for Completed/Terminated trials
CTRI/2017/02/007787	Prospectively	2017-02-06	2017-02-06	0	3	19	4	8	2017-02-15	2017-02-22	2017-02-22	2017-10-22	Not Yet Recruiting	Not Yet Recruiting	Applicable only for Completed/Terminated trials	Applicable only for Completed/Terminated trials
CTRI/2014/10/005095	Prospectively	2014-10-13	2019-11-18	1	6	0	18	36	2014-10-27	2010-10-01	2014-10-27	2017-10-27	Closed to Recruitment of Participants	Closed to Recruitment of Participants	Applicable only for Completed/Terminated trials	Applicable only for Completed/Terminated trials
CTRI/2015/03/005617	Prospectively	2015-03-10	2015-06-18	1	4	0	16	32	2015-03-12	2012-12-14	2015-03-12	2017-11-12	Closed to Recruitment of Participants	Closed to Recruitment of Participants	Applicable only for Completed/Terminated trials	Applicable only for Completed/Terminated trials
CTRI/2017/03/008277	Prospectively	2017-03-31	2017-03-29	0	3	19	4	8	2017-04-17	2017-04-20	2017-04-20	2017-12-20	Not Yet Recruiting	Not Yet Recruiting	Applicable only for Completed/Terminated trials	Applicable only for Completed/Terminated trials
CTRI/2017/08/009409	Prospectively	2017-08-18	2019-03-19	0	2	0	2	4	2017-08-28	2017-02-28	2017-08-28	2017-12-28	Closed to Recruitment of Participants	Closed to Recruitment of Participants	Applicable only for Completed/Terminated trials	Applicable only for Completed/Terminated trials
CTRI/2017/06/008758	Prospectively	2017-06-05	2018-12-04	0	4	3	5	10	2017-06-19	2016-10-31	2017-06-19	2018-04-19	Open to Recruitment	Not Yet Recruiting	Applicable only for Completed/Terminated trials	Applicable only for Completed/Terminated trials
CTRI/2014/08/004896	Prospectively	2014-08-20	2015-11-18	1	10	7	23	46	2014-09-25	2013-06-07	2014-09-25	2018-07-25	Open to Recruitment	Open to Recruitment	Applicable only for Completed/Terminated trials	Applicable only for Completed/Terminated trials
CTRI/2017/02/007805	Prospectively	2017-02-07	2017-04-04	1	0	0	12	24	2017-02-20	2017-02-20	2017-02-20	2019-02-20	Not Yet Recruiting	Not Yet Recruiting	Applicable only for Completed/Terminated trials	Applicable only for Completed/Terminated trials
CTRI/2015/02/005536	Prospectively	2015-02-12	2017-03-14	1	10	26	23	46	2015-06-20	2014-12-05	2015-06-20	2019-04-20	Closed to Recruitment of Participants	Closed to Recruitment of Participants	Applicable only for Completed/Terminated trials	Applicable only for Completed/Terminated trials
CTRI/2018/02/011717	Prospectively	2018-02-05	2018-11-28	0	7	0	7	14	2018-02-25	2017-06-30	2018-02-25	2019-04-25	Open to Recruitment	Not Yet Recruiting	Applicable only for Completed/Terminated trials	Applicable only for Completed/Terminated trials
CTRI/2018/03/012487	Prospectively	2018-03-12	2018-12-17	0	6	0	6	12	2018-05-01	2018-05-01	2018-05-01	2019-05-01	Not Yet Recruiting	Not Yet Recruiting	Applicable only for Completed/Terminated trials	Applicable only for Completed/Terminated trials
CTRI/2016/07/007092	Prospectively	2016-07-13	2021-09-20	1	6	0	18	36	2016-07-26	2015-12-24	2016-07-26	2019-07-26	Open to Recruitment	Open to Recruitment	Applicable only for Completed/Terminated trials	Applicable only for Completed/Terminated trials
CTRI/2017/07/009035	Prospectively	2017-07-12	2018-12-05	1	0	30	13	26	2017-07-19	2017-01-18	2017-07-19	2019-09-19	Open to Recruitment	Not Yet Recruiting	Applicable only for Completed/Terminated trials	Applicable only for Completed/Terminated trials
CTRI/2017/08/009474	Prospectively	2017-08-23	2019-03-26	1	0	0	12	24	2017-10-11	2017-04-24	2017-10-11	2019-10-11	Closed to Recruitment of Participants	Closed to Recruitment of Participants	Applicable only for Completed/Terminated trials	Applicable only for Completed/Terminated trials
CTRI/2017/08/009478	Prospectively	2017-08-23	2019-12-16	1	0	0	12	24	2017-10-13	2017-04-19	2017-10-13	2019-10-13	Closed to Recruitment of Participants	Closed to Recruitment of Participants	Applicable only for Completed/Terminated trials	Applicable only for Completed/Terminated trials
CTRI/2017/06/008830	Prospectively	2017-06-14	2018-11-29	1	1	21	14	28	2017-06-15	2017-01-02	2017-06-15	2019-10-15	Closed to Recruitment of Participants	Closed to Recruitment of Participants	Applicable only for Completed/Terminated trials	Applicable only for Completed/Terminated trials
CTRI/2017/07/009081	Prospectively	2017-07-19	2018-11-29	1	2	0	14	28	2017-08-03	2017-03-15	2017-08-03	2019-12-03	Closed to Recruitment of Participants	Closed to Recruitment of Participants	Applicable only for Completed/Terminated trials	Applicable only for Completed/Terminated trials
CTRI/2017/11/010647	Prospectively	2017-11-27	2019-02-18	1	0	0	12	24	2017-12-05	2017-12-05	2017-12-05	2019-12-05	Open to Recruitment	Open to Recruitment	Applicable only for Completed/Terminated trials	Applicable only for Completed/Terminated trials
CTRI/2017/01/007695	Prospectively	2017-01-13	2017-03-14	1	6	0	18	36	2017-01-18	2016-12-05	2017-01-18	2020-01-18	Open to Recruitment	Open to Recruitment	Applicable only for Completed/Terminated trials	Applicable only for Completed/Terminated trials
CTRI/2018/10/015908	Prospectively	2018-10-05	2020-05-21	0	8	0	8	16	2018-10-10	2018-07-18	2018-10-10	2020-02-10	Open to Recruitment	Open to Recruitment	Applicable only for Completed/Terminated trials	Applicable only for Completed/Terminated trials
CTRI/2019/08/020764	Prospectively	2019-08-19	2019-08-16	0	2	15	3	6	2019-08-26	2019-05-31	2019-08-26	2020-02-26	Open to Recruitment	Not Yet Recruiting	Applicable only for Completed/Terminated trials	Applicable only for Completed/Terminated trials
CTRI/2020/01/022715	Prospectively	2020-01-13	2020-01-13	0	0	28	1	2	2020-01-15	2019-10-01	2020-01-15	2020-03-15	Open to Recruitment	Not Yet Recruiting	Applicable only for Completed/Terminated trials	Applicable only for Completed/Terminated trials
CTRI/2019/10/021535	Prospectively	2019-10-04	2021-03-17	0	1	15	2	4	2019-12-12	2019-11-30	2019-12-12	2020-04-12	Open to Recruitment	Open to Recruitment	Applicable only for Completed/Terminated trials	Applicable only for Completed/Terminated trials
CTRI/2017/03/008163	Prospectively	2017-03-21	2018-01-18	1	7	0	19	38	2017-05-15	2016-12-21	2017-05-15	2020-07-15	Closed to Recruitment of Participants	Closed to Recruitment of Participants	Applicable only for Completed/Terminated trials	Applicable only for Completed/Terminated trials
CTRI/2020/02/023113	Prospectively	2020-02-04	2021-09-17	0	2	25	3	6	2020-02-05	2020-02-06	2020-02-06	2020-08-06	Not Yet Recruiting	Suspended	Applicable only for Completed/Terminated trials	Applicable only for Completed/Terminated trials
CTRI/2017/01/007738	Prospectively	2017-01-24	2021-09-20	1	9	0	21	42	2017-02-10	2016-09-12	2017-02-10	2020-08-10	Open to Recruitment	Open to Recruitment	Applicable only for Completed/Terminated trials	Applicable only for Completed/Terminated trials
CTRI/2017/07/009000	Retrospectively	2017-07-07	2018-07-31	1	8	0	20	40	2017-04-30	2017-03-15	2017-04-30	2020-08-30	Closed to Recruitment of Participants	Closed to Recruitment of Participants	Applicable only for Completed/Terminated trials	Applicable only for Completed/Terminated trials
CTRI/2020/07/026741	Prospectively	2020-07-22	2020-12-09	0	0	28	1	2	2020-07-27	2020-04-23	2020-07-27	2020-09-27	Open to Recruitment	Open to Recruitment	Applicable only for Completed/Terminated trials	Applicable only for Completed/Terminated trials
CTRI/2018/10/016047	Prospectively	2018-10-16	2021-12-03	0	9	20	10	20	2019-02-12	2019-01-01	2019-02-12	2020-10-12	Not Yet Recruiting	Open to Recruitment	Applicable only for Completed/Terminated trials	Applicable only for Completed/Terminated trials
CTRI/2019/01/016928	Prospectively	2019-01-04	2021-07-01	0	10	7	11	22	2019-01-25	2019-01-25	2019-01-25	2020-11-25	Open to Recruitment	Open to Recruitment	Applicable only for Completed/Terminated trials	Applicable only for Completed/Terminated trials
CTRI/2018/07/015058	Prospectively	2018-07-26	2020-06-12	1	2	0	14	28	2018-08-30	2017-12-11	2018-08-30	2020-12-30	Closed to Recruitment of Participants	Closed to Recruitment of Participants	Applicable only for Completed/Terminated trials	Applicable only for Completed/Terminated trials
CTRI/2019/01/017029	Prospectively	2019-01-10	2021-02-27	1	0	0	12	24	2019-01-11	2018-06-14	2019-01-11	2021-01-11	Open to Recruitment	Not Yet Recruiting	Applicable only for Completed/Terminated trials	Applicable only for Completed/Terminated trials
CTRI/2019/02/017507	Prospectively	2019-02-06	2020-05-11	1	0	0	12	24	2019-02-28	2018-09-01	2019-02-28	2021-02-28	Closed to Recruitment of Participants	Closed to Recruitment of Participants	Applicable only for Completed/Terminated trials	Applicable only for Completed/Terminated trials
CTRI/2020/09/027537	Prospectively	2020-09-02	2021-09-20	0	4	0	4	8	2020-09-07	2020-09-07	2020-09-07	2021-05-07	Open to Recruitment	Open to Recruitment	Applicable only for Completed/Terminated trials	Applicable only for Completed/Terminated trials
CTRI/2019/09/021270	Prospectively	2019-09-17	2019-09-14	0	10	0	10	20	2019-09-17	2019-09-17	2019-09-17	2021-05-17	Not Yet Recruiting	Not Yet Recruiting	Applicable only for Completed/Terminated trials	Applicable only for Completed/Terminated trials
CTRI/2018/06/014509	Prospectively	2018-06-12	2020-08-22	1	6	0	18	36	2018-06-14	2018-01-11	2018-06-14	2021-06-14	Closed to Recruitment of Participants	Closed to Recruitment of Participants	Applicable only for Completed/Terminated trials	Applicable only for Completed/Terminated trials
CTRI/2020/06/026228	Prospectively	2020-06-29	2020-08-03	0	6	0	6	12	2020-06-29	2020-06-15	2020-06-29	2021-06-29	Open to Recruitment	Not Yet Recruiting	Applicable only for Completed/Terminated trials	Applicable only for Completed/Terminated trials
CTRI/2020/10/028602	Prospectively	2020-10-23	2021-08-19	0	3	7	4	8	2020-11-03	2020-10-20	2020-11-03	2021-07-03	Closed to Recruitment of Participants	Closed to Recruitment of Participants	Applicable only for Completed/Terminated trials	Applicable only for Completed/Terminated trials
CTRI/2019/05/019097	Prospectively	2019-05-13	2021-10-01	1	1	0	13	26	2019-05-14	2019-05-14	2019-05-14	2021-07-14	Open to Recruitment	Open to Recruitment	Applicable only for Completed/Terminated trials	Applicable only for Completed/Terminated trials
CTRI/2018/07/014765	Prospectively	2018-07-09	2019-02-11	1	6	0	18	36	2018-07-23	2018-06-04	2018-07-23	2021-07-23	Closed to Recruitment of Participants	Closed to Recruitment of Participants	Applicable only for Completed/Terminated trials	Applicable only for Completed/Terminated trials
CTRI/2018/06/014512	Prospectively	2018-06-12	2019-02-12	1	6	0	18	36	2018-07-26	2018-06-04	2018-07-26	2021-07-26	Closed to Recruitment of Participants	Closed to Recruitment of Participants	Applicable only for Completed/Terminated trials	Applicable only for Completed/Terminated trials
CTRI/2017/09/009821	Prospectively	2017-09-18	2017-09-12	1	9	0	21	42	2018-01-30	2015-11-10	2018-01-30	2021-07-30	Open to Recruitment	Not Yet Recruiting	Applicable only for Completed/Terminated trials	Applicable only for Completed/Terminated trials
CTRI/2018/10/015893	Prospectively	2018-10-04	2021-02-25	1	5	0	17	34	2018-10-05	2018-01-18	2018-10-05	2021-08-05	Closed to Recruitment of Participants	Closed to Recruitment of Participants	Applicable only for Completed/Terminated trials	Applicable only for Completed/Terminated trials
CTRI/2020/08/027205	Prospectively	2020-08-18	2021-07-07	0	6	0	6	12	2020-08-21	2020-05-28	2020-08-21	2021-08-21	Closed to Recruitment of Participants	Closed to Recruitment of Participants	Applicable only for Completed/Terminated trials	Applicable only for Completed/Terminated trials
CTRI/2018/06/014682	Prospectively	2018-06-29	2020-05-29	1	6	0	18	36	2018-08-30	2018-02-14	2018-08-30	2021-08-30	Closed to Recruitment of Participants	Closed to Recruitment of Participants	Applicable only for Completed/Terminated trials	Applicable only for Completed/Terminated trials
CTRI/2020/12/030118	Prospectively	2020-12-30	2020-12-24	0	3	12	4	8	2020-12-30	2020-12-31	2020-12-31	2021-08-31	Not Yet Recruiting	Not Yet Recruiting	Applicable only for Completed/Terminated trials	Applicable only for Completed/Terminated trials
CTRI/2019/08/020723	Prospectively	2019-08-14	2021-01-29	1	0	0	12	24	2019-12-04	2019-08-15	2019-12-04	2021-12-04	Open to Recruitment	Open to Recruitment	Applicable only for Completed/Terminated trials	Applicable only for Completed/Terminated trials
CTRI/2019/09/021090	Prospectively	2019-09-06	2021-11-03	1	0	0	12	24	2019-12-17	2019-11-27	2019-12-17	2021-12-17	Open to Recruitment	Open to Recruitment	Applicable only for Completed/Terminated trials	Applicable only for Completed/Terminated trials
CTRI/2019/12/022490	Prospectively	2019-12-23	2021-05-19	1	0	0	12	24	2019-12-30	2019-07-29	2019-12-30	2021-12-30	Open to Recruitment	Open to Recruitment	Applicable only for Completed/Terminated trials	Applicable only for Completed/Terminated trials
CTRI/2019/04/018378	Prospectively	2019-04-02	2020-07-31	1	2	18	15	30	2019-07-11	2018-08-30	2019-07-11	2022-01-11	Closed to Recruitment of Participants	Closed to Recruitment of Participants	Applicable only for Completed/Terminated trials	Applicable only for Completed/Terminated trials
CTRI/2020/09/027829	Prospectively	2020-09-16	2021-03-11	0	8	0	8	16	2020-09-20	2020-07-01	2020-09-20	2022-01-20	Closed to Recruitment of Participants	Closed to Recruitment of Participants	Applicable only for Completed/Terminated trials	Applicable only for Completed/Terminated trials
CTRI/2020/02/023111	Prospectively	2020-02-04	2022-01-05	1	0	0	12	24	2020-02-05	2019-10-31	2020-02-05	2022-02-05	Open to Recruitment	Open to Recruitment	Applicable only for Completed/Terminated trials	Applicable only for Completed/Terminated trials
CTRI/2019/05/019148	Prospectively	2019-05-15	2020-02-05	1	3	0	15	30	2019-08-28	2019-08-28	2019-08-28	2022-02-28	Open to Recruitment	Open to Recruitment	Applicable only for Completed/Terminated trials	Applicable only for Completed/Terminated trials
CTRI/2018/07/014698	Prospectively	2018-07-02	2020-05-27	1	9	0	21	42	2018-08-30	2018-04-30	2018-08-30	2022-02-28	Closed to Recruitment of Participants	Closed to Recruitment of Participants	Applicable only for Completed/Terminated trials	Applicable only for Completed/Terminated trials
CTRI/2020/02/023439	Prospectively	2020-02-19	2020-04-08	1	0	0	12	24	2020-03-10	2020-03-10	2020-03-10	2022-03-10	Not Yet Recruiting	Not Yet Recruiting	Applicable only for Completed/Terminated trials	Applicable only for Completed/Terminated trials
CTRI/2020/01/022716	Prospectively	2020-01-13	2022-01-10	1	1	0	13	26	2020-01-16	2019-03-12	2020-01-16	2022-03-16	Closed to Recruitment of Participants	Closed to Recruitment of Participants	Applicable only for Completed/Terminated trials	Applicable only for Completed/Terminated trials
CTRI/2018/08/015242	Prospectively	2018-08-09	2020-01-17	1	9	0	21	42	2018-09-30	2018-09-30	2018-09-30	2022-03-30	Closed to Recruitment of Participants	Closed to Recruitment of Participants	Applicable only for Completed/Terminated trials	Applicable only for Completed/Terminated trials
CTRI/2020/04/024773	Prospectively	2020-04-21	2022-01-05	1	0	0	12	24	2020-05-01	2020-03-26	2020-05-01	2022-05-01	Open to Recruitment	Open to Recruitment	Applicable only for Completed/Terminated trials	Applicable only for Completed/Terminated trials
CTRI/2018/12/016574	Prospectively	2018-12-10	2021-01-06	1	4	0	16	32	2019-03-29	2019-09-27	2019-09-27	2022-05-27	Closed to Recruitment of Participants	Closed to Recruitment of Participants	Applicable only for Completed/Terminated trials	Applicable only for Completed/Terminated trials
CTRI/2020/08/027109	Prospectively	2020-08-13	2021-08-17	0	10	0	10	20	2020-11-23	2020-07-21	2020-11-23	2022-07-23	Open to Recruitment	Closed to Recruitment of Participants	Applicable only for Completed/Terminated trials	Applicable only for Completed/Terminated trials
CTRI/2020/09/027959	Prospectively	2020-09-22	2021-09-20	0	11	0	11	22	2020-10-15	2020-10-15	2020-10-15	2022-08-15	Open to Recruitment	Open to Recruitment	Applicable only for Completed/Terminated trials	Applicable only for Completed/Terminated trials
CTRI/2020/08/027184	Prospectively	2020-08-17	2021-01-29	1	0	0	12	24	2020-08-31	2019-12-10	2020-08-31	2022-08-31	Open to Recruitment	Open to Recruitment	Applicable only for Completed/Terminated trials	Applicable only for Completed/Terminated trials
CTRI/2020/02/023211	Prospectively	2020-02-10	2021-09-02	1	2	0	14	28	2020-03-16	2020-05-01	2020-05-01	2022-09-01	Not Yet Recruiting	Not Yet Recruiting	Applicable only for Completed/Terminated trials	Applicable only for Completed/Terminated trials
CTRI/2020/09/027680	Prospectively	2020-09-09	2020-09-14	1	0	0	12	24	2020-09-20	2020-05-01	2020-09-20	2022-09-20	Open to Recruitment	Not Yet Recruiting	Applicable only for Completed/Terminated trials	Applicable only for Completed/Terminated trials
CTRI/2019/04/018679	Prospectively	2019-04-22	2021-10-04	1	6	0	18	36	2019-09-27	2017-03-08	2019-09-27	2022-09-27	Open to Recruitment	Open to Recruitment	Applicable only for Completed/Terminated trials	Applicable only for Completed/Terminated trials
CTRI/2019/11/022032	Prospectively	2019-11-18	2021-01-21	1	5	0	17	34	2019-11-29	2019-11-29	2019-11-29	2022-09-29	Open to Recruitment	Open to Recruitment	Applicable only for Completed/Terminated trials	Applicable only for Completed/Terminated trials
CTRI/2019/07/020282	Prospectively	2019-07-19	2021-01-15	1	6	0	18	36	2019-10-04	2019-10-01	2019-10-04	2022-10-04	Open to Recruitment	Open to Recruitment	Applicable only for Completed/Terminated trials	Applicable only for Completed/Terminated trials
CTRI/2020/02/023101	Prospectively	2020-02-04	2021-04-01	1	5	0	17	34	2020-03-16	2020-04-01	2020-04-01	2023-02-01	Not Yet Recruiting	Not Yet Recruiting	Applicable only for Completed/Terminated trials	Applicable only for Completed/Terminated trials
CTRI/2020/07/026827	Prospectively	2020-07-27	2021-03-24	1	3	0	15	30	2020-08-03	2020-03-02	2020-08-03	2023-02-03	Open to Recruitment	Not Yet Recruiting	Applicable only for Completed/Terminated trials	Applicable only for Completed/Terminated trials
CTRI/2020/09/027971	Prospectively	2020-09-22	2021-11-18	1	3	0	15	30	2020-11-02	2020-11-02	2020-11-02	2023-05-02	Not Yet Recruiting	Not Yet Recruiting	Applicable only for Completed/Terminated trials	Applicable only for Completed/Terminated trials
CTRI/2020/10/028440	Prospectively	2020-10-16	2020-10-13	1	3	0	15	30	2020-11-02	2020-08-03	2020-11-02	2023-05-02	Open to Recruitment	Not Yet Recruiting	Applicable only for Completed/Terminated trials	Applicable only for Completed/Terminated trials
CTRI/2019/08/020943	Prospectively	2019-08-28	2021-08-12	1	6	0	18	36	2020-08-05	2020-08-05	2020-08-05	2023-08-05	Open to Recruitment	Open to Recruitment	Applicable only for Completed/Terminated trials	Applicable only for Completed/Terminated trials
CTRI/2020/10/028718	Prospectively	2020-10-29	2020-10-28	1	4	13	17	34	2020-10-30	2016-12-13	2020-10-30	2023-08-30	Open to Recruitment	Not Yet Recruiting	Applicable only for Completed/Terminated trials	Applicable only for Completed/Terminated trials
CTRI/2020/09/027897	Prospectively	2020-09-18	2021-10-20	1	6	0	18	36	2020-09-21	2020-09-21	2020-09-21	2023-09-21	Open to Recruitment	Open to Recruitment	Applicable only for Completed/Terminated trials	Applicable only for Completed/Terminated trials
CTRI/2020/12/030063	Prospectively	2020-12-28	2020-12-22	1	0	0	12	24	2020-12-31	2021-10-30	2021-10-30	2023-10-30	Not Yet Recruiting	Not Yet Recruiting	Applicable only for Completed/Terminated trials	Applicable only for Completed/Terminated trials
CTRI/2020/12/030032	Prospectively	2020-12-24	2020-12-22	1	0	0	12	24	2020-12-31	2021-10-31	2021-10-31	2023-10-31	Not Yet Recruiting	Not Yet Recruiting	Applicable only for Completed/Terminated trials	Applicable only for Completed/Terminated trials
CTRI/2019/06/019884	Prospectively	2019-06-26	2021-06-29	1	9	0	21	42	2020-06-07	2020-04-13	2020-06-07	2023-12-07	Open to Recruitment	Open to Recruitment	Applicable only for Completed/Terminated trials	Applicable only for Completed/Terminated trials
CTRI/2020/12/029545	Prospectively	2020-12-03	2020-12-02	1	7	16	20	40	2020-12-10	2020-12-03	2020-12-10	2024-04-10	Open to Recruitment	Not Yet Recruiting	Applicable only for Completed/Terminated trials	Applicable only for Completed/Terminated trials
CTRI/2020/12/029838	Prospectively	2020-12-16	2021-05-13	1	7	23	20	40	2020-12-17	2019-11-07	2020-12-17	2024-04-17	Open to Recruitment	Not Yet Recruiting	Applicable only for Completed/Terminated trials	Applicable only for Completed/Terminated trials
CTRI/2020/08/027015	Prospectively	2020-08-07	2021-07-08	1	8	0	20	40	2021-01-20	2020-07-22	2021-01-20	2024-05-20	Open to Recruitment	Open to Recruitment	Applicable only for Completed/Terminated trials	Applicable only for Completed/Terminated trials
CTRI/2020/12/029696	Prospectively	2020-12-09	2021-12-15	1	8	17	21	42	2020-12-28	2020-08-04	2020-12-28	2024-06-28	Open to Recruitment	Open to Recruitment	Applicable only for Completed/Terminated trials	Applicable only for Completed/Terminated trials
CTRI/2019/11/021843	Prospectively	2019-11-01	2022-01-19	1	6	0	18	36	2021-06-24	2021-07-01	2021-07-01	2024-07-01	Open to Recruitment	Open to Recruitment	Applicable only for Completed/Terminated trials	Applicable only for Completed/Terminated trials

## Sheet: 196_Intermediate duration_53 overdue
S9.3 File. Multinational trials where the estimated years are between 2 and 5, ie ‘>= 2 and < 5’. Date details after 1.5x relaxation factor in total estimated months.
CTRI_Number	Registration type	Registered on_date	Last modified on	Estimated Years	Estimated Months	Estimated Days	Total estimated months	1.5x total estimated months	Date of first enrollment_India	Date of first enrollment_Global	Later date of first enrollment	Date after 1.5x total estimated months	Recruitment status_Global	Recruitment status_India	Date of study completion_India	Date of study completion_Global
CTRI/2014/10/005146	Retrospectively	2014-10-28	2014-10-20	3	0	0	36	54	2008-10-16	2007-06-16	2008-10-16	2013-04-16	Closed to Recruitment of Participants	Closed to Recruitment of Participants	Applicable only for Completed/Terminated trials	Applicable only for Completed/Terminated trials
CTRI/2014/08/004922	Retrospectively	2014-08-25	2015-06-18	2	8	0	32	48	2009-08-12	2009-08-25	2009-08-25	2013-08-25	Open to Recruitment	Closed to Recruitment of Participants	Applicable only for Completed/Terminated trials	Applicable only for Completed/Terminated trials
CTRI/2013/09/004012	Retrospectively	2013-09-23	2019-03-11	2	11	25	36	54	2009-09-28	2010-08-25	2010-08-25	2015-02-25	Closed to Recruitment of Participants	Closed to Recruitment of Participants	Applicable only for Completed/Terminated trials	Applicable only for Completed/Terminated trials
CTRI/2013/01/003294	Prospectively	2013-01-11	2013-01-11	2	0	0	24	36	2013-02-15	2011-12-19	2013-02-15	2016-02-15	Open to Recruitment	Not Yet Recruiting	Applicable only for Completed/Terminated trials	Applicable only for Completed/Terminated trials
CTRI/2013/09/003992	Prospectively	2013-09-17	2016-04-11	2	0	0	24	36	2014-02-15	2012-04-23	2014-02-15	2017-02-15	Open to Recruitment	Not Yet Recruiting	Applicable only for Completed/Terminated trials	Applicable only for Completed/Terminated trials
CTRI/2018/04/013128	Retrospectively	2018-04-10	2018-03-30	3	0	0	36	54	2012-09-20	2012-01-02	2012-09-20	2017-03-20	Closed to Recruitment of Participants	Closed to Recruitment of Participants	Applicable only for Completed/Terminated trials	Applicable only for Completed/Terminated trials
CTRI/2013/01/003301	Prospectively	2013-01-15	2013-02-01	2	5	0	29	44	2013-08-15	2012-07-20	2013-08-15	2017-04-15	Open to Recruitment	Not Yet Recruiting	Applicable only for Completed/Terminated trials	Applicable only for Completed/Terminated trials
CTRI/2014/01/004298	Prospectively	2014-01-07	2017-10-09	2	3	0	27	41	2014-02-20	2013-02-25	2014-02-20	2017-07-20	Closed to Recruitment of Participants	Closed to Recruitment of Participants	Applicable only for Completed/Terminated trials	Applicable only for Completed/Terminated trials
CTRI/2014/09/004959	Prospectively	2014-09-02	2016-02-29	2	0	0	24	36	2014-09-19	2013-07-01	2014-09-19	2017-09-19	Open to Recruitment	Open to Recruitment	Applicable only for Completed/Terminated trials	Applicable only for Completed/Terminated trials
CTRI/2014/09/004975	Prospectively	2014-09-04	2020-07-24	2	1	0	25	38	2014-09-05	2014-03-25	2014-09-05	2017-11-05	Closed to Recruitment of Participants	Closed to Recruitment of Participants	Applicable only for Completed/Terminated trials	Applicable only for Completed/Terminated trials
CTRI/2013/12/004212	Prospectively	2013-12-13	2015-12-02	2	7	23	32	48	2014-01-15	2012-12-12	2014-01-15	2018-01-15	Closed to Recruitment of Participants	Closed to Recruitment of Participants	Applicable only for Completed/Terminated trials	Applicable only for Completed/Terminated trials
CTRI/2013/12/004211	Prospectively	2013-12-13	2015-12-02	2	9	2	34	51	2014-01-15	2012-11-19	2014-01-15	2018-04-15	Closed to Recruitment of Participants	Closed to Recruitment of Participants	Applicable only for Completed/Terminated trials	Applicable only for Completed/Terminated trials
CTRI/2015/05/005763	Prospectively	2015-05-11	2018-01-10	2	1	0	25	38	2015-05-20	2014-12-10	2015-05-20	2018-07-20	Closed to Recruitment of Participants	Closed to Recruitment of Participants	Applicable only for Completed/Terminated trials	Applicable only for Completed/Terminated trials
CTRI/2015/10/006265	Prospectively	2015-10-15	2017-08-29	2	0	0	24	36	2015-11-01	2015-07-15	2015-11-01	2018-11-01	Open to Recruitment	Open to Recruitment	Applicable only for Completed/Terminated trials	Applicable only for Completed/Terminated trials
CTRI/2014/05/004622	Prospectively	2014-05-26	2020-05-28	3	0	0	36	54	2014-06-19	2013-04-13	2014-06-19	2018-12-19	Closed to Recruitment of Participants	Closed to Recruitment of Participants	Applicable only for Completed/Terminated trials	Applicable only for Completed/Terminated trials
CTRI/2015/12/006461	Prospectively	2015-12-23	2020-05-27	2	0	0	24	36	2016-01-06	2014-07-01	2016-01-06	2019-01-06	Closed to Recruitment of Participants	Closed to Recruitment of Participants	Applicable only for Completed/Terminated trials	Applicable only for Completed/Terminated trials
CTRI/2013/09/003999	Retrospectively	2013-09-18	2018-11-13	4	0	0	48	72	2013-03-10	2012-10-30	2013-03-10	2019-03-10	Open to Recruitment	Open to Recruitment	Applicable only for Completed/Terminated trials	Applicable only for Completed/Terminated trials
CTRI/2016/05/006966	Retrospectively	2016-05-26	2018-11-29	2	0	0	24	36	2016-03-16	2016-01-11	2016-03-16	2019-03-16	Closed to Recruitment of Participants	Closed to Recruitment of Participants	Applicable only for Completed/Terminated trials	Applicable only for Completed/Terminated trials
CTRI/2013/10/004082	Prospectively	2013-10-21	2019-02-12	3	7	29	44	66	2013-10-22	2012-12-20	2013-10-22	2019-04-22	Closed to Recruitment of Participants	Closed to Recruitment of Participants	Applicable only for Completed/Terminated trials	Applicable only for Completed/Terminated trials
CTRI/2014/07/004786	Prospectively	2014-07-30	2019-08-21	3	2	0	38	57	2014-08-01	2014-02-25	2014-08-01	2019-05-01	Closed to Recruitment of Participants	Closed to Recruitment of Participants	Applicable only for Completed/Terminated trials	Applicable only for Completed/Terminated trials
CTRI/2014/12/005334	Retrospectively	2014-12-30	2015-05-29	3	2	0	38	57	2014-12-12	2014-05-05	2014-12-12	2019-09-12	Open to Recruitment	Open to Recruitment	Applicable only for Completed/Terminated trials	Applicable only for Completed/Terminated trials
CTRI/2014/07/004753	Prospectively	2014-07-22	2021-02-01	3	5	23	42	63	2014-08-30	2013-07-09	2014-08-30	2019-11-30	Closed to Recruitment of Participants	Closed to Recruitment of Participants	Applicable only for Completed/Terminated trials	Applicable only for Completed/Terminated trials
CTRI/2016/06/007062	Prospectively	2016-06-30	2018-04-12	2	4	0	28	42	2016-06-30	2015-12-08	2016-06-30	2019-12-30	Closed to Recruitment of Participants	Closed to Recruitment of Participants	Applicable only for Completed/Terminated trials	Applicable only for Completed/Terminated trials
CTRI/2016/06/007016	Prospectively	2016-06-13	2020-07-31	2	3	8	28	42	2016-07-26	2015-07-23	2016-07-26	2020-01-26	Closed to Recruitment of Participants	Closed to Recruitment of Participants	Applicable only for Completed/Terminated trials	Applicable only for Completed/Terminated trials
CTRI/2016/03/006738	Retrospectively	2016-03-17	2016-03-31	3	0	0	36	54	2015-09-24	2015-02-02	2015-09-24	2020-03-24	Open to Recruitment	Open to Recruitment	Applicable only for Completed/Terminated trials	Applicable only for Completed/Terminated trials
CTRI/2017/03/008185	Prospectively	2017-03-22	2017-03-21	2	0	0	24	36	2017-03-31	2017-01-24	2017-03-31	2020-03-31	Open to Recruitment	Not Yet Recruiting	Applicable only for Completed/Terminated trials	Applicable only for Completed/Terminated trials
CTRI/2016/04/006852	Prospectively	2016-04-21	2016-11-23	2	8	0	32	48	2016-04-25	2015-09-01	2016-04-25	2020-04-25	Closed to Recruitment of Participants	Closed to Recruitment of Participants	Applicable only for Completed/Terminated trials	Applicable only for Completed/Terminated trials
CTRI/2015/10/006260	Prospectively	2015-10-14	2019-11-18	3	0	0	36	54	2015-11-01	2014-10-13	2015-11-01	2020-05-01	Open to Recruitment	Open to Recruitment	Applicable only for Completed/Terminated trials	Applicable only for Completed/Terminated trials
CTRI/2017/04/008421	Prospectively	2017-04-27	2017-04-25	2	0	0	24	36	2017-06-20	2017-06-20	2017-06-20	2020-06-20	Not Yet Recruiting	Not Yet Recruiting	Applicable only for Completed/Terminated trials	Applicable only for Completed/Terminated trials
CTRI/2016/09/007301	Prospectively	2016-09-23	2021-06-17	2	6	0	30	45	2016-09-23	2016-03-03	2016-09-23	2020-06-23	Closed to Recruitment of Participants	Closed to Recruitment of Participants	Applicable only for Completed/Terminated trials	Applicable only for Completed/Terminated trials
CTRI/2015/07/005991	Prospectively	2015-07-10	2020-08-10	3	4	0	40	60	2015-08-03	2015-02-10	2015-08-03	2020-08-03	Closed to Recruitment of Participants	Closed to Recruitment of Participants	Applicable only for Completed/Terminated trials	Applicable only for Completed/Terminated trials
CTRI/2016/01/006522	Prospectively	2016-01-14	2019-07-16	3	0	0	36	54	2016-02-22	2015-05-21	2016-02-22	2020-08-22	Closed to Recruitment of Participants	Closed to Recruitment of Participants	Applicable only for Completed/Terminated trials	Applicable only for Completed/Terminated trials
CTRI/2016/06/007059	Prospectively	2016-06-30	2018-12-17	2	9	0	33	50	2016-07-15	2015-12-29	2016-07-15	2020-09-15	Closed to Recruitment of Participants	Closed to Recruitment of Participants	Applicable only for Completed/Terminated trials	Applicable only for Completed/Terminated trials
CTRI/2016/02/006643	Retrospectively	2016-02-16	2019-03-11	3	0	0	36	54	2016-03-15	2013-08-26	2016-03-15	2020-09-15	Closed to Recruitment of Participants	Closed to Recruitment of Participants	Applicable only for Completed/Terminated trials	Applicable only for Completed/Terminated trials
CTRI/2014/09/005065	Prospectively	2014-09-25	2016-11-23	3	9	3	46	69	2015-01-28	2014-07-30	2015-01-28	2020-10-28	Closed to Recruitment of Participants	Closed to Recruitment of Participants	Applicable only for Completed/Terminated trials	Applicable only for Completed/Terminated trials
CTRI/2017/03/008181	Prospectively	2017-03-22	2019-12-18	2	5	0	29	44	2017-04-04	2016-09-01	2017-04-04	2020-12-04	Closed to Recruitment of Participants	Closed to Recruitment of Participants	Applicable only for Completed/Terminated trials	Applicable only for Completed/Terminated trials
CTRI/2017/03/008166	Prospectively	2017-03-21	2019-12-18	2	5	0	29	44	2017-04-04	2016-09-01	2017-04-04	2020-12-04	Closed to Recruitment of Participants	Closed to Recruitment of Participants	Applicable only for Completed/Terminated trials	Applicable only for Completed/Terminated trials
CTRI/2017/03/008004	Prospectively	2017-03-03	2017-02-28	2	6	0	30	45	2017-03-06	2017-03-06	2017-03-06	2020-12-06	Not Yet Recruiting	Not Yet Recruiting	Applicable only for Completed/Terminated trials	Applicable only for Completed/Terminated trials
CTRI/2017/02/007912	Prospectively	2017-02-17	2021-09-20	2	6	0	30	45	2017-04-03	2017-04-03	2017-04-03	2021-01-03	Open to Recruitment	Open to Recruitment	Applicable only for Completed/Terminated trials	Applicable only for Completed/Terminated trials
CTRI/2016/06/007041	Prospectively	2016-06-27	2016-12-30	3	0	0	36	54	2016-10-07	2015-07-21	2016-10-07	2021-04-07	Open to Recruitment	Suspended	Applicable only for Completed/Terminated trials	Applicable only for Completed/Terminated trials
CTRI/2018/05/013845	Prospectively	2018-05-11	2021-02-01	2	0	0	24	36	2018-05-25	2017-08-31	2018-05-25	2021-05-25	Open to Recruitment	Open to Recruitment	Applicable only for Completed/Terminated trials	Applicable only for Completed/Terminated trials
CTRI/2016/09/007293	Prospectively	2016-09-19	2016-09-19	3	0	0	36	54	2016-11-30	2016-03-31	2016-11-30	2021-05-30	Open to Recruitment	Not Yet Recruiting	Applicable only for Completed/Terminated trials	Applicable only for Completed/Terminated trials
CTRI/2018/06/014543	Retrospectively	2018-06-15	2019-03-29	2	0	0	24	36	2018-06-04	2017-11-07	2018-06-04	2021-06-04	Closed to Recruitment of Participants	Closed to Recruitment of Participants	Applicable only for Completed/Terminated trials	Applicable only for Completed/Terminated trials
CTRI/2017/06/008867	Prospectively	2017-06-19	2021-07-27	2	8	0	32	48	2017-07-14	2016-12-09	2017-07-14	2021-07-14	Closed to Recruitment of Participants	Closed to Recruitment of Participants	Applicable only for Completed/Terminated trials	Applicable only for Completed/Terminated trials
CTRI/2014/10/005122	Prospectively	2014-10-20	2019-12-18	4	6	0	54	81	2014-11-06	2012-07-26	2014-11-06	2021-08-06	Closed to Recruitment of Participants	Closed to Recruitment of Participants	Applicable only for Completed/Terminated trials	Applicable only for Completed/Terminated trials
CTRI/2016/09/007279	Prospectively	2016-09-16	2018-12-17	3	3	0	39	59	2016-10-01	2015-12-03	2016-10-01	2021-09-01	Closed to Recruitment of Participants	Closed to Recruitment of Participants	Applicable only for Completed/Terminated trials	Applicable only for Completed/Terminated trials
CTRI/2015/07/005954	Prospectively	2015-07-02	2016-04-11	4	1	0	49	74	2015-07-15	2013-12-12	2015-07-15	2021-09-15	Open to Recruitment	Not Yet Recruiting	Applicable only for Completed/Terminated trials	Applicable only for Completed/Terminated trials
CTRI/2018/09/015762	Prospectively	2018-09-19	2021-06-22	2	0	0	24	36	2018-10-30	2018-04-05	2018-10-30	2021-10-30	Open to Recruitment	Not Yet Recruiting	Applicable only for Completed/Terminated trials	Applicable only for Completed/Terminated trials
CTRI/2017/09/009732	Prospectively	2017-09-12	2020-07-02	2	8	0	32	48	2017-10-30	2017-06-15	2017-10-30	2021-10-30	Closed to Recruitment of Participants	Closed to Recruitment of Participants	Applicable only for Completed/Terminated trials	Applicable only for Completed/Terminated trials
CTRI/2017/01/007696	Prospectively	2017-01-13	2019-07-11	2	9	3	34	51	2017-08-02	2016-05-11	2017-08-02	2021-11-02	Closed to Recruitment of Participants	Closed to Recruitment of Participants	Applicable only for Completed/Terminated trials	Applicable only for Completed/Terminated trials
CTRI/2015/05/005798	Prospectively	2015-05-22	2019-11-27	3	6	0	42	63	2016-08-02	2016-08-02	2016-08-02	2021-11-02	Closed to Recruitment of Participants	Closed to Recruitment of Participants	Applicable only for Completed/Terminated trials	Applicable only for Completed/Terminated trials
CTRI/2017/10/010015	Prospectively	2017-10-06	2020-07-02	2	9	0	33	50	2017-10-26	2017-03-30	2017-10-26	2021-12-26	Closed to Recruitment of Participants	Closed to Recruitment of Participants	Applicable only for Completed/Terminated trials	Applicable only for Completed/Terminated trials
CTRI/2015/07/005955	Prospectively	2015-07-02	2016-04-11	4	4	0	52	78	2015-07-15	2013-12-10	2015-07-15	2022-01-15	Open to Recruitment	Not Yet Recruiting	Applicable only for Completed/Terminated trials	Applicable only for Completed/Terminated trials
CTRI/2019/01/016861	Prospectively	2019-01-03	2019-11-22	2	0	0	24	36	2019-02-01	2019-02-01	2019-02-01	2022-02-01	Suspended	Suspended	Applicable only for Completed/Terminated trials	Applicable only for Completed/Terminated trials
CTRI/2017/09/009687	Prospectively	2017-09-08	2020-09-16	3	0	0	36	54	2017-09-15	2017-05-15	2017-09-15	2022-03-15	Closed to Recruitment of Participants	Closed to Recruitment of Participants	Applicable only for Completed/Terminated trials	Applicable only for Completed/Terminated trials
CTRI/2017/08/009311	Prospectively	2017-08-09	2020-07-31	3	0	0	36	54	2017-09-20	2016-11-30	2017-09-20	2022-03-20	Closed to Recruitment of Participants	Closed to Recruitment of Participants	Applicable only for Completed/Terminated trials	Applicable only for Completed/Terminated trials
CTRI/2017/08/009312	Prospectively	2017-08-09	2019-11-28	3	0	0	36	54	2017-10-02	2017-10-02	2017-10-02	2022-04-02	Closed to Recruitment of Participants	Closed to Recruitment of Participants	Applicable only for Completed/Terminated trials	Applicable only for Completed/Terminated trials
CTRI/2018/10/015923	Prospectively	2018-10-08	2019-12-03	2	0	0	24	36	2018-11-30	2019-04-18	2019-04-18	2022-04-18	Not Yet Recruiting	Not Yet Recruiting	Applicable only for Completed/Terminated trials	Applicable only for Completed/Terminated trials
CTRI/2016/03/006718	Prospectively	2016-03-08	2019-11-18	4	0	0	48	72	2016-05-02	2015-01-13	2016-05-02	2022-05-02	Closed to Recruitment of Participants	Closed to Recruitment of Participants	Applicable only for Completed/Terminated trials	Applicable only for Completed/Terminated trials
CTRI/2018/09/015620	Prospectively	2018-09-06	2021-02-25	2	5	0	29	44	2018-09-06	2018-01-03	2018-09-06	2022-05-06	Closed to Recruitment of Participants	Closed to Recruitment of Participants	Applicable only for Completed/Terminated trials	Applicable only for Completed/Terminated trials
CTRI/2017/09/009772	Retrospectively	2017-09-14	2017-09-13	3	2	15	39	59	2017-06-09	2016-01-14	2017-06-09	2022-05-09	Open to Recruitment	Open to Recruitment	Applicable only for Completed/Terminated trials	Applicable only for Completed/Terminated trials
CTRI/2017/11/010315	Prospectively	2017-11-01	2019-11-21	3	0	0	36	54	2017-12-01	2016-12-30	2017-12-01	2022-06-01	Completed	Suspended	Applicable only for Completed/Terminated trials	Applicable only for Completed/Terminated trials
CTRI/2017/02/007966	Prospectively	2017-02-27	2021-10-12	3	6	0	42	63	2017-03-02	2017-03-06	2017-03-06	2022-06-06	Open to Recruitment	Open to Recruitment	Applicable only for Completed/Terminated trials	Applicable only for Completed/Terminated trials
CTRI/2017/08/009359	Prospectively	2017-08-14	2020-07-13	3	0	0	36	54	2017-12-12	2017-12-05	2017-12-12	2022-06-12	Closed to Recruitment of Participants	Closed to Recruitment of Participants	Applicable only for Completed/Terminated trials	Applicable only for Completed/Terminated trials
CTRI/2019/06/019798	Prospectively	2019-06-20	2021-12-21	2	0	0	24	36	2019-07-31	2019-07-31	2019-07-31	2022-07-31	Closed to Recruitment of Participants	Closed to Recruitment of Participants	Applicable only for Completed/Terminated trials	Applicable only for Completed/Terminated trials
CTRI/2016/08/007169	Prospectively	2016-08-11	2020-04-28	4	0	0	48	72	2016-08-19	2015-10-15	2016-08-19	2022-08-19	Closed to Recruitment of Participants	Closed to Recruitment of Participants	Applicable only for Completed/Terminated trials	Applicable only for Completed/Terminated trials
CTRI/2016/08/007204	Prospectively	2016-08-18	2020-04-28	4	0	0	48	72	2016-08-19	2015-11-09	2016-08-19	2022-08-19	Closed to Recruitment of Participants	Closed to Recruitment of Participants	Applicable only for Completed/Terminated trials	Applicable only for Completed/Terminated trials
CTRI/2018/01/011526	Prospectively	2018-01-23	2019-06-13	3	0	0	36	54	2018-02-20	2017-07-06	2018-02-20	2022-08-20	Open to Recruitment	Open to Recruitment	Applicable only for Completed/Terminated trials	Applicable only for Completed/Terminated trials
CTRI/2017/08/009371	Prospectively	2017-08-16	2018-11-26	3	3	7	40	60	2017-08-21	2017-04-25	2017-08-21	2022-08-21	Open to Recruitment	Open to Recruitment	Applicable only for Completed/Terminated trials	Applicable only for Completed/Terminated trials
CTRI/2019/05/019416	Prospectively	2019-05-29	2021-07-02	2	0	0	24	36	2019-09-05	2019-06-20	2019-09-05	2022-09-05	Open to Recruitment	Open to Recruitment	Applicable only for Completed/Terminated trials	Applicable only for Completed/Terminated trials
CTRI/2019/04/018775	Prospectively	2019-04-24	2020-04-22	2	0	0	24	36	2019-09-09	2019-03-13	2019-09-09	2022-09-09	Open to Recruitment	Not Yet Recruiting	Applicable only for Completed/Terminated trials	Applicable only for Completed/Terminated trials
CTRI/2017/09/009734	Prospectively	2017-09-12	2019-08-09	3	3	21	40	60	2017-09-14	2017-04-04	2017-09-14	2022-09-14	Open to Recruitment	Open to Recruitment	Applicable only for Completed/Terminated trials	Applicable only for Completed/Terminated trials
CTRI/2016/09/007268	Prospectively	2016-09-09	2019-11-18	4	0	0	48	72	2016-09-14	2012-05-01	2016-09-14	2022-09-14	Closed to Recruitment of Participants	Closed to Recruitment of Participants	Applicable only for Completed/Terminated trials	Applicable only for Completed/Terminated trials
CTRI/2019/09/021202	Prospectively	2019-09-12	2022-01-06	2	0	0	24	36	2019-09-16	2018-08-23	2019-09-16	2022-09-16	Closed to Recruitment of Participants	Closed to Recruitment of Participants	Applicable only for Completed/Terminated trials	Applicable only for Completed/Terminated trials
CTRI/2019/07/020401	Prospectively	2019-07-29	2020-08-20	2	0	0	24	36	2019-09-30	2019-02-18	2019-09-30	2022-09-30	Open to Recruitment	Not Yet Recruiting	Applicable only for Completed/Terminated trials	Applicable only for Completed/Terminated trials
CTRI/2019/09/021456	Prospectively	2019-09-30	2021-06-23	2	0	0	24	36	2019-10-30	2019-08-02	2019-10-30	2022-10-30	Open to Recruitment	Closed to Recruitment of Participants	Applicable only for Completed/Terminated trials	Applicable only for Completed/Terminated trials
CTRI/2018/04/013108	Prospectively	2018-04-09	2019-10-24	3	0	0	36	54	2018-04-30	2017-05-26	2018-04-30	2022-10-30	Open to Recruitment	Not Yet Recruiting	Applicable only for Completed/Terminated trials	Applicable only for Completed/Terminated trials
CTRI/2019/10/021765	Prospectively	2019-10-23	2020-07-24	2	0	0	24	36	2019-11-05	2018-08-01	2019-11-05	2022-11-05	Open to Recruitment	Open to Recruitment	Applicable only for Completed/Terminated trials	Applicable only for Completed/Terminated trials
CTRI/2019/05/019044	Prospectively	2019-05-10	2021-08-24	2	4	0	28	42	2019-05-20	2019-05-20	2019-05-20	2022-11-20	Open to Recruitment	Open to Recruitment	Applicable only for Completed/Terminated trials	Applicable only for Completed/Terminated trials
CTRI/2019/11/021978	Prospectively	2019-11-13	2020-02-19	2	0	0	24	36	2019-11-28	2018-02-07	2019-11-28	2022-11-28	Open to Recruitment	Open to Recruitment	Applicable only for Completed/Terminated trials	Applicable only for Completed/Terminated trials
CTRI/2019/11/022079	Prospectively	2019-11-20	2019-11-19	2	0	0	24	36	2019-12-02	2018-10-01	2019-12-02	2022-12-02	Open to Recruitment	Not Yet Recruiting	Applicable only for Completed/Terminated trials	Applicable only for Completed/Terminated trials
CTRI/2017/08/009475	Prospectively	2017-08-23	2020-03-06	3	4	17	41	62	2017-10-04	2016-11-14	2017-10-04	2022-12-04	Open to Recruitment	Closed to Recruitment of Participants	Applicable only for Completed/Terminated trials	Applicable only for Completed/Terminated trials
CTRI/2018/01/011183	Prospectively	2018-01-08	2020-07-02	3	3	0	39	59	2018-01-08	2017-03-21	2018-01-08	2022-12-08	Closed to Recruitment of Participants	Closed to Recruitment of Participants	Applicable only for Completed/Terminated trials	Applicable only for Completed/Terminated trials
CTRI/2019/11/021842	Prospectively	2019-11-01	2021-12-17	1	11	4	24	36	2019-12-10	2019-12-10	2019-12-10	2022-12-10	Closed to Recruitment of Participants	Closed to Recruitment of Participants	Applicable only for Completed/Terminated trials	Applicable only for Completed/Terminated trials
CTRI/2019/01/017014	Prospectively	2019-01-09	2020-08-30	2	6	1	31	47	2019-01-10	2018-10-10	2019-01-10	2022-12-10	Open to Recruitment	Open to Recruitment	Applicable only for Completed/Terminated trials	Applicable only for Completed/Terminated trials
CTRI/2017/07/009017	Prospectively	2017-07-11	2017-09-16	3	7	0	43	65	2017-07-20	2017-08-17	2017-08-17	2023-01-17	Open to Recruitment	Open to Recruitment	Applicable only for Completed/Terminated trials	Applicable only for Completed/Terminated trials
CTRI/2019/10/021825	Prospectively	2019-10-31	2020-05-18	2	0	0	24	36	2020-02-06	2019-10-28	2020-02-06	2023-02-06	Open to Recruitment	Open to Recruitment	Applicable only for Completed/Terminated trials	Applicable only for Completed/Terminated trials
CTRI/2018/02/012119	Retrospectively	2018-02-23	2018-03-05	3	4	0	40	60	2018-01-15	2018-03-05	2018-03-05	2023-03-05	Not Yet Recruiting	Open to Recruitment	Applicable only for Completed/Terminated trials	Applicable only for Completed/Terminated trials
CTRI/2019/05/019047	Prospectively	2019-05-10	2020-02-11	2	3	0	27	41	2019-10-15	2018-01-06	2019-10-15	2023-03-15	Open to Recruitment	Open to Recruitment	Applicable only for Completed/Terminated trials	Applicable only for Completed/Terminated trials
CTRI/2018/07/014719	Prospectively	2018-07-03	2021-10-26	3	0	0	36	54	2018-09-20	2017-10-30	2018-09-20	2023-03-20	Closed to Recruitment of Participants	Closed to Recruitment of Participants	Applicable only for Completed/Terminated trials	Applicable only for Completed/Terminated trials
CTRI/2018/09/015752	Prospectively	2018-09-18	2020-08-18	3	0	0	36	54	2018-10-11	2016-11-03	2018-10-11	2023-04-11	Open to Recruitment	Open to Recruitment	Applicable only for Completed/Terminated trials	Applicable only for Completed/Terminated trials
CTRI/2020/03/023899	Prospectively	2020-03-12	2020-02-25	2	1	0	25	38	2020-03-20	2019-09-18	2020-03-20	2023-05-20	Open to Recruitment	Not Yet Recruiting	Applicable only for Completed/Terminated trials	Applicable only for Completed/Terminated trials
CTRI/2017/05/008517	Prospectively	2017-05-09	2017-05-08	4	0	0	48	72	2017-06-01	2016-06-18	2017-06-01	2023-06-01	Open to Recruitment	Not Yet Recruiting	Applicable only for Completed/Terminated trials	Applicable only for Completed/Terminated trials
CTRI/2018/06/014520	Prospectively	2018-06-13	2018-06-11	3	1	10	38	57	2018-09-03	2017-11-02	2018-09-03	2023-06-03	Open to Recruitment	Not Yet Recruiting	Applicable only for Completed/Terminated trials	Applicable only for Completed/Terminated trials
CTRI/2020/05/025104	Prospectively	2020-05-11	2021-02-01	2	0	0	24	36	2020-06-15	2019-05-03	2020-06-15	2023-06-15	Open to Recruitment	Open to Recruitment	Applicable only for Completed/Terminated trials	Applicable only for Completed/Terminated trials
CTRI/2018/06/014445	Prospectively	2018-06-07	2019-05-14	3	4	0	40	60	2018-06-15	2015-12-03	2018-06-15	2023-06-15	Open to Recruitment	Open to Recruitment	Applicable only for Completed/Terminated trials	Applicable only for Completed/Terminated trials
CTRI/2020/01/022771	Prospectively	2020-01-15	2021-04-07	2	3	0	27	41	2020-01-19	2020-01-19	2020-01-19	2023-06-19	Open to Recruitment	Open to Recruitment	Applicable only for Completed/Terminated trials	Applicable only for Completed/Terminated trials
CTRI/2018/02/011972	Prospectively	2018-02-19	2020-06-16	3	3	0	39	59	2018-07-19	2018-03-19	2018-07-19	2023-06-19	Closed to Recruitment of Participants	Closed to Recruitment of Participants	Applicable only for Completed/Terminated trials	Applicable only for Completed/Terminated trials
CTRI/2018/07/014966	Prospectively	2018-07-19	2018-07-18	3	2	15	39	59	2018-07-20	2016-01-14	2018-07-20	2023-06-20	Open to Recruitment	Not Yet Recruiting	Applicable only for Completed/Terminated trials	Applicable only for Completed/Terminated trials
CTRI/2018/07/014947	Prospectively	2018-07-18	2020-06-24	3	0	0	36	54	2019-01-01	2019-01-01	2019-01-01	2023-07-01	Open to Recruitment	Open to Recruitment	Applicable only for Completed/Terminated trials	Applicable only for Completed/Terminated trials
CTRI/2017/06/008918	Prospectively	2017-06-27	2020-01-24	4	0	0	48	72	2017-07-03	2016-09-28	2017-07-03	2023-07-03	Open to Recruitment	Open to Recruitment	Applicable only for Completed/Terminated trials	Applicable only for Completed/Terminated trials
CTRI/2020/05/025223	Prospectively	2020-05-18	2020-10-28	2	0	0	24	36	2020-07-28	2019-12-11	2020-07-28	2023-07-28	Open to Recruitment	Open to Recruitment	Applicable only for Completed/Terminated trials	Applicable only for Completed/Terminated trials
CTRI/2020/06/025992	Prospectively	2020-06-19	2022-01-22	2	0	0	24	36	2020-08-01	2019-06-18	2020-08-01	2023-08-01	Closed to Recruitment of Participants	Closed to Recruitment of Participants	Applicable only for Completed/Terminated trials	Applicable only for Completed/Terminated trials
CTRI/2018/12/016621	Prospectively	2018-12-11	2020-02-14	3	0	0	36	54	2019-02-01	2018-12-31	2019-02-01	2023-08-01	Open to Recruitment	Open to Recruitment	Applicable only for Completed/Terminated trials	Applicable only for Completed/Terminated trials
CTRI/2018/01/011298	Prospectively	2018-01-12	2020-01-16	3	4	29	41	62	2018-06-01	2018-03-05	2018-06-01	2023-08-01	Open to Recruitment	Not Yet Recruiting	Applicable only for Completed/Terminated trials	Applicable only for Completed/Terminated trials
CTRI/2017/07/009119	Prospectively	2017-07-27	2017-08-04	4	0	0	48	72	2017-08-01	2016-07-01	2017-08-01	2023-08-01	Open to Recruitment	Open to Recruitment	Applicable only for Completed/Terminated trials	Applicable only for Completed/Terminated trials
CTRI/2017/08/009207	Prospectively	2017-08-01	2021-09-01	4	0	0	48	72	2017-08-14	2017-02-08	2017-08-14	2023-08-14	Closed to Recruitment of Participants	Closed to Recruitment of Participants	Applicable only for Completed/Terminated trials	Applicable only for Completed/Terminated trials
CTRI/2020/05/025261	Prospectively	2020-05-20	2021-08-20	2	0	0	24	36	2020-08-17	2019-12-31	2020-08-17	2023-08-17	Closed to Recruitment of Participants	Closed to Recruitment of Participants	Applicable only for Completed/Terminated trials	Applicable only for Completed/Terminated trials
CTRI/2020/08/027258	Prospectively	2020-08-20	2021-06-09	2	0	0	24	36	2020-08-24	2019-07-04	2020-08-24	2023-08-24	Closed to Recruitment of Participants	Closed to Recruitment of Participants	Applicable only for Completed/Terminated trials	Applicable only for Completed/Terminated trials
CTRI/2017/08/009535	Prospectively	2017-08-29	2020-04-27	4	0	0	48	72	2017-09-11	2017-02-02	2017-09-11	2023-09-11	Closed to Recruitment of Participants	Closed to Recruitment of Participants	Applicable only for Completed/Terminated trials	Applicable only for Completed/Terminated trials
CTRI/2020/09/027776	Prospectively	2020-09-12	2021-10-21	2	0	0	24	36	2020-09-12	2020-09-12	2020-09-12	2023-09-12	Open to Recruitment	Open to Recruitment	Applicable only for Completed/Terminated trials	Applicable only for Completed/Terminated trials
CTRI/2019/12/022313	Prospectively	2019-12-11	2021-09-30	2	6	0	30	45	2019-12-23	2019-06-19	2019-12-23	2023-09-23	Open to Recruitment	Not Yet Recruiting	Applicable only for Completed/Terminated trials	Applicable only for Completed/Terminated trials
CTRI/2018/12/016674	Prospectively	2018-12-14	2020-08-21	3	2	0	38	57	2018-12-26	2018-10-20	2018-12-26	2023-09-26	Open to Recruitment	Open to Recruitment	Applicable only for Completed/Terminated trials	Applicable only for Completed/Terminated trials
CTRI/2018/09/015622	Prospectively	2018-09-06	2021-07-19	3	3	0	39	59	2018-10-30	2018-07-29	2018-10-30	2023-09-30	Closed to Recruitment of Participants	Closed to Recruitment of Participants	Applicable only for Completed/Terminated trials	Applicable only for Completed/Terminated trials
CTRI/2020/09/027969	Prospectively	2020-09-22	2022-01-04	2	0	0	24	36	2020-10-01	2019-11-14	2020-10-01	2023-10-01	Open to Recruitment	Not Yet Recruiting	Applicable only for Completed/Terminated trials	Applicable only for Completed/Terminated trials
CTRI/2019/04/018361	Prospectively	2019-04-01	2021-10-20	3	0	0	36	54	2019-04-01	2018-05-17	2019-04-01	2023-10-01	Open to Recruitment	Open to Recruitment	Applicable only for Completed/Terminated trials	Applicable only for Completed/Terminated trials
CTRI/2018/12/016719	Prospectively	2018-12-19	2020-08-21	3	2	0	38	57	2019-01-04	2018-10-17	2019-01-04	2023-10-04	Open to Recruitment	Open to Recruitment	Applicable only for Completed/Terminated trials	Applicable only for Completed/Terminated trials
CTRI/2019/04/018443	Prospectively	2019-04-08	2020-05-26	3	0	0	36	54	2019-04-10	2018-12-21	2019-04-10	2023-10-10	Closed to Recruitment of Participants	Closed to Recruitment of Participants	Applicable only for Completed/Terminated trials	Applicable only for Completed/Terminated trials
CTRI/2019/10/021809	Prospectively	2019-10-28	2020-07-02	2	8	0	32	48	2019-10-31	2019-10-31	2019-10-31	2023-10-31	Open to Recruitment	Open to Recruitment	Applicable only for Completed/Terminated trials	Applicable only for Completed/Terminated trials
CTRI/2020/01/022642	Prospectively	2020-01-07	2021-10-22	2	6	0	30	45	2020-02-26	2019-06-13	2020-02-26	2023-11-26	Open to Recruitment	Closed to Recruitment of Participants	Applicable only for Completed/Terminated trials	Applicable only for Completed/Terminated trials
CTRI/2019/04/018382	Prospectively	2019-04-02	2019-04-01	3	0	0	36	54	2019-06-01	2009-09-21	2019-06-01	2023-12-01	Open to Recruitment	Not Yet Recruiting	Applicable only for Completed/Terminated trials	Applicable only for Completed/Terminated trials
CTRI/2017/11/010690	Prospectively	2017-11-29	2021-04-26	4	0	0	48	72	2017-12-15	2017-07-25	2017-12-15	2023-12-15	Closed to Recruitment of Participants	Closed to Recruitment of Participants	Applicable only for Completed/Terminated trials	Applicable only for Completed/Terminated trials
CTRI/2018/01/011353	Prospectively	2018-01-16	2021-04-19	4	0	0	48	72	2018-01-25	2017-10-11	2018-01-25	2024-01-25	Closed to Recruitment of Participants	Closed to Recruitment of Participants	Applicable only for Completed/Terminated trials	Applicable only for Completed/Terminated trials
CTRI/2020/04/024680	Prospectively	2020-04-16	2021-04-01	2	5	0	29	44	2020-06-15	2018-11-12	2020-06-15	2024-02-15	Open to Recruitment	Open to Recruitment	Applicable only for Completed/Terminated trials	Applicable only for Completed/Terminated trials
CTRI/2020/06/025618	Prospectively	2020-06-04	2020-06-25	2	6	0	30	45	2020-06-15	2020-03-18	2020-06-15	2024-03-15	Open to Recruitment	Not Yet Recruiting	Applicable only for Completed/Terminated trials	Applicable only for Completed/Terminated trials
CTRI/2020/01/022607	Prospectively	2020-01-06	2021-10-22	2	6	0	30	45	2020-06-20	2019-06-13	2020-06-20	2024-03-20	Open to Recruitment	Open to Recruitment	Applicable only for Completed/Terminated trials	Applicable only for Completed/Terminated trials
CTRI/2019/09/021290	Prospectively	2019-09-17	2019-11-05	3	0	0	36	54	2019-10-01	2019-06-01	2019-10-01	2024-04-01	Open to Recruitment	Not Yet Recruiting	Applicable only for Completed/Terminated trials	Applicable only for Completed/Terminated trials
CTRI/2018/09/015638	Prospectively	2018-09-06	2019-11-16	3	4	22	41	62	2019-02-01	2017-03-09	2019-02-01	2024-04-01	Open to Recruitment	Not Yet Recruiting	Applicable only for Completed/Terminated trials	Applicable only for Completed/Terminated trials
CTRI/2017/06/008909	Prospectively	2017-06-23	2020-01-24	4	6	0	54	81	2017-07-05	2016-09-27	2017-07-05	2024-04-05	Open to Recruitment	Open to Recruitment	Applicable only for Completed/Terminated trials	Applicable only for Completed/Terminated trials
CTRI/2018/09/015794	Prospectively	2018-09-20	2021-02-22	3	4	30	41	62	2019-02-14	2018-10-02	2019-02-14	2024-04-14	Closed to Recruitment of Participants	Closed to Recruitment of Participants	Applicable only for Completed/Terminated trials	Applicable only for Completed/Terminated trials
CTRI/2020/09/027892	Prospectively	2020-09-18	2021-04-08	2	5	0	29	44	2020-09-21	2020-09-11	2020-09-21	2024-05-21	Open to Recruitment	Open to Recruitment	Applicable only for Completed/Terminated trials	Applicable only for Completed/Terminated trials
CTRI/2020/10/028183	Prospectively	2020-10-01	2021-10-20	2	1	0	25	38	2021-03-22	2020-07-02	2021-03-22	2024-05-22	Closed to Recruitment of Participants	Closed to Recruitment of Participants	Applicable only for Completed/Terminated trials	Applicable only for Completed/Terminated trials
CTRI/2019/12/022376	Prospectively	2019-12-13	2020-07-23	3	0	0	36	54	2019-12-13	2019-09-30	2019-12-13	2024-06-13	Open to Recruitment	Open to Recruitment	Applicable only for Completed/Terminated trials	Applicable only for Completed/Terminated trials
CTRI/2020/10/028457	Prospectively	2020-10-19	2021-10-19	2	1	0	25	38	2021-05-17	2020-06-12	2021-05-17	2024-07-17	Closed to Recruitment of Participants	Closed to Recruitment of Participants	Applicable only for Completed/Terminated trials	Applicable only for Completed/Terminated trials
CTRI/2018/07/014783	Prospectively	2018-07-10	2020-06-04	4	0	0	48	72	2018-07-18	2018-03-29	2018-07-18	2024-07-18	Closed to Recruitment of Participants	Closed to Recruitment of Participants	Applicable only for Completed/Terminated trials	Applicable only for Completed/Terminated trials
CTRI/2020/01/023016	Prospectively	2020-01-28	2021-02-16	3	0	0	36	54	2020-02-01	2019-12-17	2020-02-01	2024-08-01	Closed to Recruitment of Participants	Closed to Recruitment of Participants	Applicable only for Completed/Terminated trials	Applicable only for Completed/Terminated trials
CTRI/2018/03/012529	Prospectively	2018-03-13	2018-03-13	4	0	0	48	72	2018-08-01	2017-12-05	2018-08-01	2024-08-01	Open to Recruitment	Not Yet Recruiting	Applicable only for Completed/Terminated trials	Applicable only for Completed/Terminated trials
CTRI/2017/09/009931	Prospectively	2017-09-27	2020-08-07	4	6	0	54	81	2017-11-15	2017-07-01	2017-11-15	2024-08-15	Closed to Recruitment of Participants	Closed to Recruitment of Participants	Applicable only for Completed/Terminated trials	Applicable only for Completed/Terminated trials
CTRI/2019/03/018045	Prospectively	2019-03-12	2020-08-18	3	5	0	41	62	2019-06-28	2019-02-28	2019-06-28	2024-08-28	Open to Recruitment	Open to Recruitment	Applicable only for Completed/Terminated trials	Applicable only for Completed/Terminated trials
CTRI/2019/02/017864	Prospectively	2019-02-28	2020-08-21	3	5	0	41	62	2019-06-28	2019-02-28	2019-06-28	2024-08-28	Open to Recruitment	Open to Recruitment	Applicable only for Completed/Terminated trials	Applicable only for Completed/Terminated trials
CTRI/2017/08/009304	Prospectively	2017-08-08	2018-02-09	4	8	0	56	84	2017-08-30	2017-06-05	2017-08-30	2024-08-30	Open to Recruitment	Open to Recruitment	Applicable only for Completed/Terminated trials	Applicable only for Completed/Terminated trials
CTRI/2020/03/023849	Prospectively	2020-03-09	2020-03-06	3	0	0	36	54	2020-03-10	2020-03-10	2020-03-10	2024-09-10	Not Yet Recruiting	Not Yet Recruiting	Applicable only for Completed/Terminated trials	Applicable only for Completed/Terminated trials
CTRI/2017/12/010751	Prospectively	2017-12-05	2017-11-30	4	5	1	54	81	2017-12-11	2017-06-01	2017-12-11	2024-09-11	Open to Recruitment	Not Yet Recruiting	Applicable only for Completed/Terminated trials	Applicable only for Completed/Terminated trials
CTRI/2020/03/024046	Prospectively	2020-03-18	2020-03-12	3	0	0	36	54	2020-03-20	2019-06-13	2020-03-20	2024-09-20	Open to Recruitment	Not Yet Recruiting	Applicable only for Completed/Terminated trials	Applicable only for Completed/Terminated trials
CTRI/2017/09/009742	Prospectively	2017-09-13	2019-09-13	4	8	0	56	84	2017-09-27	2017-06-05	2017-09-27	2024-09-27	Open to Recruitment	Open to Recruitment	Applicable only for Completed/Terminated trials	Applicable only for Completed/Terminated trials
CTRI/2020/03/024164	Prospectively	2020-03-23	2020-07-20	3	0	0	36	54	2020-04-15	2019-05-02	2020-04-15	2024-10-15	Open to Recruitment	Open to Recruitment	Applicable only for Completed/Terminated trials	Applicable only for Completed/Terminated trials
CTRI/2018/01/011249	Prospectively	2018-01-10	2021-10-20	4	6	0	54	81	2018-01-30	2017-01-27	2018-01-30	2024-10-30	Open to Recruitment	Open to Recruitment	Applicable only for Completed/Terminated trials	Applicable only for Completed/Terminated trials
CTRI/2020/01/022606	Prospectively	2020-01-06	2021-10-20	2	6	0	30	45	2021-02-20	2019-06-13	2021-02-20	2024-11-20	Open to Recruitment	Open to Recruitment	Applicable only for Completed/Terminated trials	Applicable only for Completed/Terminated trials
CTRI/2019/06/019870	Prospectively	2019-06-26	2020-09-03	3	0	0	36	54	2020-06-15	2019-09-30	2020-06-15	2024-12-15	Open to Recruitment	Open to Recruitment	Applicable only for Completed/Terminated trials	Applicable only for Completed/Terminated trials
CTRI/2020/10/028507	Prospectively	2020-10-21	2021-06-03	2	8	24	33	50	2020-10-27	2019-07-23	2020-10-27	2024-12-27	Open to Recruitment	Open to Recruitment	Applicable only for Completed/Terminated trials	Applicable only for Completed/Terminated trials
CTRI/2017/10/010233	Prospectively	2017-10-27	2020-05-06	4	9	0	57	86	2017-11-06	2016-12-22	2017-11-06	2025-01-06	Open to Recruitment	Open to Recruitment	Applicable only for Completed/Terminated trials	Applicable only for Completed/Terminated trials
CTRI/2019/01/017034	Prospectively	2019-01-10	2021-08-09	4	0	0	48	72	2019-01-18	2018-09-27	2019-01-18	2025-01-18	Open to Recruitment	Open to Recruitment	Applicable only for Completed/Terminated trials	Applicable only for Completed/Terminated trials
CTRI/2019/10/021792	Prospectively	2019-10-24	2022-01-27	3	0	0	36	54	2020-08-31	2019-04-01	2020-08-31	2025-02-28	Open to Recruitment	Open to Recruitment	Applicable only for Completed/Terminated trials	Applicable only for Completed/Terminated trials
CTRI/2019/10/021715	Prospectively	2019-10-18	2021-12-21	3	6	0	42	63	2019-12-13	2019-03-11	2019-12-13	2025-03-13	Open to Recruitment	Open to Recruitment	Applicable only for Completed/Terminated trials	Applicable only for Completed/Terminated trials
CTRI/2019/06/019509	Prospectively	2019-06-03	2020-08-11	3	10	0	46	69	2019-06-13	2019-01-14	2019-06-13	2025-03-13	Closed to Recruitment of Participants	Closed to Recruitment of Participants	Applicable only for Completed/Terminated trials	Applicable only for Completed/Terminated trials
CTRI/2019/11/021876	Prospectively	2019-11-05	2020-02-17	3	6	29	43	65	2019-11-13	2019-10-21	2019-11-13	2025-04-13	Open to Recruitment	Open to Recruitment	Applicable only for Completed/Terminated trials	Applicable only for Completed/Terminated trials
CTRI/2019/11/021877	Prospectively	2019-11-05	2021-08-11	3	6	29	43	65	2019-11-13	2019-11-11	2019-11-13	2025-04-13	Not Yet Recruiting	Open to Recruitment	Applicable only for Completed/Terminated trials	Applicable only for Completed/Terminated trials
CTRI/2020/11/029237	Prospectively	2020-11-19	2021-10-12	3	0	0	36	54	2020-12-01	2020-07-15	2020-12-01	2025-06-01	Open to Recruitment	Open to Recruitment	Applicable only for Completed/Terminated trials	Applicable only for Completed/Terminated trials
CTRI/2020/10/028535	Prospectively	2020-10-21	2021-01-14	3	0	0	36	54	2020-12-07	2017-11-17	2020-12-07	2025-06-07	Open to Recruitment	Not Yet Recruiting	Applicable only for Completed/Terminated trials	Applicable only for Completed/Terminated trials
CTRI/2020/04/024465	Prospectively	2020-04-03	2020-03-23	3	5	0	41	62	2020-04-07	2017-11-16	2020-04-07	2025-06-07	Open to Recruitment	Not Yet Recruiting	Applicable only for Completed/Terminated trials	Applicable only for Completed/Terminated trials
CTRI/2020/12/029451	Prospectively	2020-12-01	2021-11-02	3	0	0	36	54	2020-12-08	2020-09-28	2020-12-08	2025-06-08	Open to Recruitment	Open to Recruitment	Applicable only for Completed/Terminated trials	Applicable only for Completed/Terminated trials
CTRI/2019/06/019833	Prospectively	2019-06-25	2020-09-16	4	0	0	48	72	2019-07-15	2018-06-27	2019-07-15	2025-07-15	Open to Recruitment	Open to Recruitment	Applicable only for Completed/Terminated trials	Applicable only for Completed/Terminated trials
CTRI/2019/09/021333	Prospectively	2019-09-19	2021-04-01	3	10	0	46	69	2019-10-31	2019-02-25	2019-10-31	2025-07-31	Open to Recruitment	Open to Recruitment	Applicable only for Completed/Terminated trials	Applicable only for Completed/Terminated trials
CTRI/2020/08/027208	Prospectively	2020-08-18	2022-01-27	3	4	0	40	60	2020-08-21	2019-04-16	2020-08-21	2025-08-21	Open to Recruitment	Closed to Recruitment of Participants	Applicable only for Completed/Terminated trials	Applicable only for Completed/Terminated trials
CTRI/2019/07/020184	Prospectively	2019-07-15	2021-09-01	4	0	0	48	72	2019-08-28	2018-09-27	2019-08-28	2025-08-28	Closed to Recruitment of Participants	Closed to Recruitment of Participants	Applicable only for Completed/Terminated trials	Applicable only for Completed/Terminated trials
CTRI/2019/08/020845	Prospectively	2019-08-22	2021-09-01	4	0	0	48	72	2019-08-30	2019-01-09	2019-08-30	2025-08-30	Open to Recruitment	Open to Recruitment	Applicable only for Completed/Terminated trials	Applicable only for Completed/Terminated trials
CTRI/2019/08/020833	Prospectively	2019-08-21	2021-06-30	4	0	0	48	72	2019-08-30	2019-06-25	2019-08-30	2025-08-30	Open to Recruitment	Open to Recruitment	Applicable only for Completed/Terminated trials	Applicable only for Completed/Terminated trials
CTRI/2020/09/027647	Prospectively	2020-09-08	2021-01-08	3	3	0	39	59	2020-10-06	2019-10-07	2020-10-06	2025-09-06	Open to Recruitment	Not Yet Recruiting	Applicable only for Completed/Terminated trials	Applicable only for Completed/Terminated trials
CTRI/2019/09/021170	Prospectively	2019-09-11	2021-11-01	4	0	0	48	72	2019-09-15	2019-04-01	2019-09-15	2025-09-15	Open to Recruitment	Open to Recruitment	Applicable only for Completed/Terminated trials	Applicable only for Completed/Terminated trials
CTRI/2020/07/026414	Prospectively	2020-07-07	2020-07-07	3	6	0	42	63	2020-07-15	2017-02-18	2020-07-15	2025-10-15	Open to Recruitment	Not Yet Recruiting	Applicable only for Completed/Terminated trials	Applicable only for Completed/Terminated trials
CTRI/2020/11/029418	Prospectively	2020-11-26	2021-10-21	3	0	0	36	54	2021-06-07	2020-02-06	2021-06-07	2025-12-07	Open to Recruitment	Open to Recruitment	Applicable only for Completed/Terminated trials	Applicable only for Completed/Terminated trials
CTRI/2019/04/018479	Prospectively	2019-04-08	2021-09-01	4	6	0	54	81	2019-04-18	2019-02-15	2019-04-18	2026-01-18	Closed to Recruitment of Participants	Closed to Recruitment of Participants	Applicable only for Completed/Terminated trials	Applicable only for Completed/Terminated trials
CTRI/2020/02/023414	Prospectively	2020-02-18	2021-12-21	3	11	0	47	71	2020-02-20	2019-05-24	2020-02-20	2026-01-20	Open to Recruitment	Open to Recruitment	Applicable only for Completed/Terminated trials	Applicable only for Completed/Terminated trials
CTRI/2019/10/021804	Prospectively	2019-10-28	2022-01-27	2	6	7	31	47	2022-02-22	2018-09-10	2022-02-22	2026-01-22	Open to Recruitment	Not Yet Recruiting	Applicable only for Completed/Terminated trials	Applicable only for Completed/Terminated trials
CTRI/2020/02/023108	Prospectively	2020-02-04	2020-03-12	3	11	20	48	72	2020-02-15	2018-03-21	2020-02-15	2026-02-15	Open to Recruitment	Open to Recruitment	Applicable only for Completed/Terminated trials	Applicable only for Completed/Terminated trials
CTRI/2018/10/016193	Prospectively	2018-10-29	2020-02-19	4	11	0	59	89	2018-12-07	2018-10-24	2018-12-07	2026-05-07	Open to Recruitment	Open to Recruitment	Applicable only for Completed/Terminated trials	Applicable only for Completed/Terminated trials
CTRI/2020/05/025367	Prospectively	2020-05-27	2020-05-08	4	0	0	48	72	2020-06-15	2018-11-23	2020-06-15	2026-06-15	Open to Recruitment	Not Yet Recruiting	Applicable only for Completed/Terminated trials	Applicable only for Completed/Terminated trials
CTRI/2020/10/028392	Prospectively	2020-10-13	2021-10-14	3	8	0	44	66	2020-12-30	2020-10-19	2020-12-30	2026-06-30	Not Yet Recruiting	Open to Recruitment	Applicable only for Completed/Terminated trials	Applicable only for Completed/Terminated trials
CTRI/2019/08/020642	Prospectively	2019-08-09	2019-08-12	4	6	10	55	83	2019-08-09	2017-07-05	2019-08-09	2026-07-09	Open to Recruitment	Open to Recruitment	Applicable only for Completed/Terminated trials	Applicable only for Completed/Terminated trials
CTRI/2020/04/024660	Prospectively	2020-04-16	2021-12-17	4	0	5	49	74	2020-05-15	2019-12-04	2020-05-15	2026-07-15	Closed to Recruitment of Participants	Closed to Recruitment of Participants	Applicable only for Completed/Terminated trials	Applicable only for Completed/Terminated trials
CTRI/2020/08/027253	Prospectively	2020-08-19	2021-04-02	4	0	0	48	72	2020-08-19	2020-03-02	2020-08-19	2026-08-19	Open to Recruitment	Open to Recruitment	Applicable only for Completed/Terminated trials	Applicable only for Completed/Terminated trials
CTRI/2020/07/026721	Prospectively	2020-07-21	2021-12-22	4	0	0	48	72	2020-11-03	2019-10-23	2020-11-03	2026-11-03	Open to Recruitment	Open to Recruitment	Applicable only for Completed/Terminated trials	Applicable only for Completed/Terminated trials
CTRI/2020/04/024493	Prospectively	2020-04-07	2020-12-30	4	2	20	51	77	2020-06-18	2020-02-10	2020-06-18	2026-11-18	Open to Recruitment	Open to Recruitment	Applicable only for Completed/Terminated trials	Applicable only for Completed/Terminated trials
CTRI/2020/09/028038	Prospectively	2020-09-24	2021-06-30	3	11	0	47	71	2020-12-31	2020-05-01	2020-12-31	2026-11-30	Open to Recruitment	Open to Recruitment	Applicable only for Completed/Terminated trials	Applicable only for Completed/Terminated trials
CTRI/2020/07/026538	Prospectively	2020-07-14	2021-12-20	4	3	0	51	77	2020-07-17	2019-12-12	2020-07-17	2026-12-17	Open to Recruitment	Open to Recruitment	Applicable only for Completed/Terminated trials	Applicable only for Completed/Terminated trials
CTRI/2020/07/026580	Prospectively	2020-07-14	2021-10-25	4	2	0	50	75	2020-09-24	2020-06-30	2020-09-24	2026-12-24	Open to Recruitment	Open to Recruitment	Applicable only for Completed/Terminated trials	Applicable only for Completed/Terminated trials
CTRI/2020/04/024938	Prospectively	2020-04-30	2022-01-05	4	2	17	51	77	2020-07-29	2020-06-01	2020-07-29	2026-12-29	Open to Recruitment	Open to Recruitment	Applicable only for Completed/Terminated trials	Applicable only for Completed/Terminated trials
CTRI/2020/09/027575	Prospectively	2020-09-03	2021-06-07	4	0	0	48	72	2020-12-30	2020-08-26	2020-12-30	2026-12-30	Open to Recruitment	Open to Recruitment	Applicable only for Completed/Terminated trials	Applicable only for Completed/Terminated trials
CTRI/2019/07/020239	Prospectively	2019-07-17	2020-06-09	4	7	0	55	83	2020-02-25	2019-01-10	2020-02-25	2027-01-25	Open to Recruitment	Open to Recruitment	Applicable only for Completed/Terminated trials	Applicable only for Completed/Terminated trials
CTRI/2020/12/029972	Prospectively	2020-12-22	2021-09-30	4	0	0	48	72	2021-02-01	2020-05-29	2021-02-01	2027-02-01	Open to Recruitment	Not Yet Recruiting	Applicable only for Completed/Terminated trials	Applicable only for Completed/Terminated trials
CTRI/2020/11/029092	Prospectively	2020-11-12	2021-10-14	4	1	1	50	75	2020-11-30	2020-10-23	2020-11-30	2027-02-28	Open to Recruitment	Open to Recruitment	Applicable only for Completed/Terminated trials	Applicable only for Completed/Terminated trials
CTRI/2020/09/027739	Prospectively	2020-09-10	2021-12-17	4	6	0	54	81	2020-09-15	2020-07-20	2020-09-15	2027-06-15	Open to Recruitment	Open to Recruitment	Applicable only for Completed/Terminated trials	Applicable only for Completed/Terminated trials
CTRI/2020/07/026641	Prospectively	2020-07-17	2020-12-16	4	6	0	54	81	2020-09-17	2020-06-15	2020-09-17	2027-06-17	Open to Recruitment	Not Yet Recruiting	Applicable only for Completed/Terminated trials	Applicable only for Completed/Terminated trials
CTRI/2020/12/030162	Prospectively	2020-12-31	2021-06-21	4	2	24	51	77	2021-02-15	2020-10-15	2021-02-15	2027-07-15	Open to Recruitment	Not Yet Recruiting	Applicable only for Completed/Terminated trials	Applicable only for Completed/Terminated trials
CTRI/2020/11/029312	Prospectively	2020-11-24	2022-01-05	4	4	20	53	80	2021-01-11	2020-06-15	2021-01-11	2027-09-11	Open to Recruitment	Open to Recruitment	Applicable only for Completed/Terminated trials	Applicable only for Completed/Terminated trials
CTRI/2020/02/023533	Prospectively	2020-02-24	2022-01-27	4	4	21	53	80	2022-03-03	2018-12-31	2022-03-03	2028-11-03	Open to Recruitment	Not Yet Recruiting	Applicable only for Completed/Terminated trials	Applicable only for Completed/Terminated trials

## Sheet: 72_Long duration_12 overdue
S9.4 File. Multinational trials where the estimated years are ‘equal to or greater than 5’. No relaxation factor in total estimated months.
CTRI_Number	Registration type	Registered on_date	Last modified on	Estimated Years	Estimated Months	Estimated Days	Total estimated months	Date of first enrollment_India	Date of first enrollment_Global	Later date of first enrollment	Date after total estimated months	Recruitment status_Global	Recruitment status_India	Date of study completion_India	Date of study completion_Global
CTRI/2013/09/003977	Retrospectively	2013-09-12	2014-10-21	11	0	0	132	2006-08-31	2006-05-09	2006-08-31	2017-08-31	Open to Recruitment	Closed to Recruitment of Participants	Applicable only for Completed/Terminated trials	Applicable only for Completed/Terminated trials
CTRI/2013/06/003774	Prospectively	2013-06-21	2013-06-20	5	0	0	60	2013-07-15	2011-10-13	2013-07-15	2018-07-15	Open to Recruitment	Not Yet Recruiting	Applicable only for Completed/Terminated trials	Applicable only for Completed/Terminated trials
CTRI/2013/06/003778	Retrospectively	2013-06-24	2014-01-03	6	0	0	72	2013-01-28	2011-01-20	2013-01-28	2019-01-28	Open to Recruitment	Suspended	Applicable only for Completed/Terminated trials	Applicable only for Completed/Terminated trials
CTRI/2013/05/003640	Prospectively	2013-05-14	2013-05-14	5	7	0	67	2013-09-01	2011-09-15	2013-09-01	2019-04-01	Open to Recruitment	Not Yet Recruiting	Applicable only for Completed/Terminated trials	Applicable only for Completed/Terminated trials
CTRI/2014/09/005074	Prospectively	2014-09-30	2018-05-04	5	0	0	60	2014-11-04	2014-11-01	2014-11-04	2019-11-04	Closed to Recruitment of Participants	Closed to Recruitment of Participants	Applicable only for Completed/Terminated trials	Applicable only for Completed/Terminated trials
CTRI/2014/11/005208	Prospectively	2014-11-19	2020-03-09	5	0	0	60	2015-01-14	2014-06-10	2015-01-14	2020-01-14	Closed to Recruitment of Participants	Closed to Recruitment of Participants	Applicable only for Completed/Terminated trials	Applicable only for Completed/Terminated trials
CTRI/2015/01/005445	Prospectively	2015-01-22	2015-01-20	5	0	0	60	2015-02-18	2014-01-31	2015-02-18	2020-02-18	Open to Recruitment	Not Yet Recruiting	Applicable only for Completed/Terminated trials	Applicable only for Completed/Terminated trials
CTRI/2015/07/005953	Prospectively	2015-07-02	2019-10-14	5	0	0	60	2015-07-15	2015-07-15	2015-07-15	2020-07-15	Closed to Recruitment of Participants	Closed to Recruitment of Participants	Applicable only for Completed/Terminated trials	Applicable only for Completed/Terminated trials
CTRI/2016/01/006493	Prospectively	2016-01-07	2020-03-09	5	0	0	60	2016-02-01	2015-11-09	2016-02-01	2021-02-01	Closed to Recruitment of Participants	Closed to Recruitment of Participants	Applicable only for Completed/Terminated trials	Applicable only for Completed/Terminated trials
CTRI/2014/08/004872	Prospectively	2014-08-13	2020-05-28	6	6	0	78	2014-10-16	2013-04-25	2014-10-16	2021-04-16	Closed to Recruitment of Participants	Closed to Recruitment of Participants	Applicable only for Completed/Terminated trials	Applicable only for Completed/Terminated trials
CTRI/2015/12/006420	Prospectively	2015-12-07	2019-02-27	5	6	0	66	2015-12-14	2014-02-21	2015-12-14	2021-06-14	Closed to Recruitment of Participants	Closed to Recruitment of Participants	Applicable only for Completed/Terminated trials	Applicable only for Completed/Terminated trials
CTRI/2016/08/007206	Prospectively	2016-08-18	2020-08-22	5	0	0	60	2016-09-13	2016-08-30	2016-09-13	2021-09-13	Open to Recruitment	Open to Recruitment	Applicable only for Completed/Terminated trials	Applicable only for Completed/Terminated trials
CTRI/2014/07/004736	Prospectively	2014-07-14	2015-12-02	7	7	9	92	2014-07-17	2013-06-27	2014-07-17	2022-03-17	Open to Recruitment	Open to Recruitment	Applicable only for Completed/Terminated trials	Applicable only for Completed/Terminated trials
CTRI/2017/04/008336	Prospectively	2017-04-12	2019-10-18	5	0	0	60	2017-05-02	2017-04-17	2017-05-02	2022-05-02	Open to Recruitment	Open to Recruitment	Applicable only for Completed/Terminated trials	Applicable only for Completed/Terminated trials
CTRI/2017/07/009172	Prospectively	2017-07-31	2021-10-14	5	0	0	60	2017-07-31	2017-04-19	2017-07-31	2022-07-31	Closed to Recruitment of Participants	Closed to Recruitment of Participants	Applicable only for Completed/Terminated trials	Applicable only for Completed/Terminated trials
CTRI/2018/02/011925	Retrospectively	2018-02-15	2018-02-08	5	0	0	60	2017-08-24	2012-07-02	2017-08-24	2022-08-24	Open to Recruitment	Open to Recruitment	Applicable only for Completed/Terminated trials	Applicable only for Completed/Terminated trials
CTRI/2017/08/009196	Prospectively	2017-08-01	2021-05-12	5	0	0	60	2017-09-29	2016-11-30	2017-09-29	2022-09-29	Closed to Recruitment of Participants	Closed to Recruitment of Participants	Applicable only for Completed/Terminated trials	Applicable only for Completed/Terminated trials
CTRI/2017/09/009748	Prospectively	2017-09-13	2021-08-13	5	0	0	60	2017-10-06	2016-10-31	2017-10-06	2022-10-06	Open to Recruitment	Open to Recruitment	Applicable only for Completed/Terminated trials	Applicable only for Completed/Terminated trials
CTRI/2017/10/010016	Prospectively	2017-10-06	2017-10-05	5	0	0	60	2017-11-02	2008-10-13	2017-11-02	2022-11-02	Open to Recruitment	Not Yet Recruiting	Applicable only for Completed/Terminated trials	Applicable only for Completed/Terminated trials
CTRI/2017/10/010252	Prospectively	2017-10-30	2020-07-31	5	0	0	60	2017-11-15	2015-10-21	2017-11-15	2022-11-15	Closed to Recruitment of Participants	Closed to Recruitment of Participants	Applicable only for Completed/Terminated trials	Applicable only for Completed/Terminated trials
CTRI/2017/10/010010	Prospectively	2017-10-05	2021-04-26	5	0	0	60	2017-12-25	2017-08-25	2017-12-25	2022-12-25	Completed	Closed to Recruitment of Participants	Applicable only for Completed/Terminated trials	Applicable only for Completed/Terminated trials
CTRI/2018/01/011325	Prospectively	2018-01-15	2021-03-26	5	0	0	60	2018-01-25	2017-05-12	2018-01-25	2023-01-25	Closed to Recruitment of Participants	Closed to Recruitment of Participants	Applicable only for Completed/Terminated trials	Applicable only for Completed/Terminated trials
CTRI/2017/09/009945	Prospectively	2017-09-28	2020-03-03	5	4	0	64	2017-10-30	2017-08-10	2017-10-30	2023-02-28	Open to Recruitment	Open to Recruitment	Applicable only for Completed/Terminated trials	Applicable only for Completed/Terminated trials
CTRI/2018/03/012421	Prospectively	2018-03-08	2020-12-03	5	0	0	60	2018-03-12	2017-09-05	2018-03-12	2023-03-12	Open to Recruitment	Open to Recruitment	Applicable only for Completed/Terminated trials	Applicable only for Completed/Terminated trials
CTRI/2017/08/009266	Prospectively	2017-08-04	2020-12-28	5	6	0	66	2017-09-28	2016-12-29	2017-09-28	2023-03-28	Closed to Recruitment of Participants	Closed to Recruitment of Participants	Applicable only for Completed/Terminated trials	Applicable only for Completed/Terminated trials
CTRI/2017/08/009558	Retrospectively	2017-08-31	2017-08-30	5	11	30	72	2017-08-07	2015-03-26	2017-08-07	2023-08-07	Open to Recruitment	Open to Recruitment	Applicable only for Completed/Terminated trials	Applicable only for Completed/Terminated trials
CTRI/2018/09/015658	Prospectively	2018-09-07	2019-10-24	5	0	0	60	2018-10-08	2015-02-10	2018-10-08	2023-10-08	Open to Recruitment	Not Yet Recruiting	Applicable only for Completed/Terminated trials	Applicable only for Completed/Terminated trials
CTRI/2018/05/013954	Prospectively	2018-05-17	2021-11-22	5	0	0	60	2018-10-11	2018-06-22	2018-10-11	2023-10-11	Closed to Recruitment of Participants	Closed to Recruitment of Participants	Applicable only for Completed/Terminated trials	Applicable only for Completed/Terminated trials
CTRI/2017/06/008898	Prospectively	2017-06-22	2020-08-07	6	3	0	75	2017-07-17	2017-02-17	2017-07-17	2023-10-17	Closed to Recruitment of Participants	Closed to Recruitment of Participants	Applicable only for Completed/Terminated trials	Applicable only for Completed/Terminated trials
CTRI/2019/02/017798	Prospectively	2019-02-25	2020-11-04	5	0	0	60	2019-03-18	2018-11-27	2019-03-18	2024-03-18	Open to Recruitment	Open to Recruitment	Applicable only for Completed/Terminated trials	Applicable only for Completed/Terminated trials
CTRI/2019/03/018124	Prospectively	2019-03-15	2021-09-01	5	0	0	60	2019-04-12	2018-11-30	2019-04-12	2024-04-12	Closed to Recruitment of Participants	Closed to Recruitment of Participants	Applicable only for Completed/Terminated trials	Applicable only for Completed/Terminated trials
CTRI/2019/05/019110	Prospectively	2019-05-14	2019-11-21	5	0	0	60	2019-06-01	2017-06-14	2019-06-01	2024-06-01	Open to Recruitment	Not Yet Recruiting	Applicable only for Completed/Terminated trials	Applicable only for Completed/Terminated trials
CTRI/2019/06/019634	Prospectively	2019-06-12	2021-04-19	5	0	0	60	2019-06-17	2018-12-06	2019-06-17	2024-06-17	Open to Recruitment	Open to Recruitment	Applicable only for Completed/Terminated trials	Applicable only for Completed/Terminated trials
CTRI/2019/06/019817	Prospectively	2019-06-21	2021-06-03	4	11	30	60	2019-06-24	2019-05-08	2019-06-24	2024-06-24	Open to Recruitment	Open to Recruitment	Applicable only for Completed/Terminated trials	Applicable only for Completed/Terminated trials
CTRI/2019/06/019703	Prospectively	2019-06-17	2020-10-14	5	0	0	60	2019-07-01	2017-07-07	2019-07-01	2024-07-01	Open to Recruitment	Open to Recruitment	Applicable only for Completed/Terminated trials	Applicable only for Completed/Terminated trials
CTRI/2019/07/020063	Prospectively	2019-07-08	2020-08-07	5	0	0	60	2019-07-15	2018-10-05	2019-07-15	2024-07-15	Open to Recruitment	Closed to Recruitment of Participants	Applicable only for Completed/Terminated trials	Applicable only for Completed/Terminated trials
CTRI/2019/05/019369	Prospectively	2019-05-27	2021-08-12	4	11	30	60	2019-07-23	2019-05-20	2019-07-23	2024-07-23	Closed to Recruitment of Participants	Closed to Recruitment of Participants	Applicable only for Completed/Terminated trials	Applicable only for Completed/Terminated trials
CTRI/2019/09/021342	Prospectively	2019-09-19	2021-08-11	4	11	30	60	2019-09-23	2019-06-17	2019-09-23	2024-09-23	Closed to Recruitment of Participants	Closed to Recruitment of Participants	Applicable only for Completed/Terminated trials	Applicable only for Completed/Terminated trials
CTRI/2017/07/009027	Prospectively	2017-07-12	2017-07-11	7	0	0	84	2017-09-29	2014-12-15	2017-09-29	2024-09-29	Open to Recruitment	Not Yet Recruiting	Applicable only for Completed/Terminated trials	Applicable only for Completed/Terminated trials
CTRI/2018/12/016581	Retrospectively	2018-12-10	2022-01-05	6	0	0	72	2018-10-17	2017-02-28	2018-10-17	2024-10-17	Closed to Recruitment of Participants	Closed to Recruitment of Participants	Applicable only for Completed/Terminated trials	Applicable only for Completed/Terminated trials
CTRI/2018/10/016042	Prospectively	2018-10-16	2021-03-17	6	0	0	72	2018-10-22	2018-08-01	2018-10-22	2024-10-22	Open to Recruitment	Open to Recruitment	Applicable only for Completed/Terminated trials	Applicable only for Completed/Terminated trials
CTRI/2019/11/021974	Prospectively	2019-11-13	2020-10-30	5	0	0	60	2020-01-15	2020-01-15	2020-01-15	2025-01-15	Open to Recruitment	Open to Recruitment	Applicable only for Completed/Terminated trials	Applicable only for Completed/Terminated trials
CTRI/2015/01/005461	Prospectively	2015-01-23	2019-08-22	10	0	0	120	2015-01-27	2013-08-01	2015-01-27	2025-01-27	Closed to Recruitment of Participants	Closed to Recruitment of Participants	Applicable only for Completed/Terminated trials	Applicable only for Completed/Terminated trials
CTRI/2013/10/004048	Prospectively	2013-10-07	2019-12-04	7	0	0	84	2018-02-28	2012-09-13	2018-02-28	2025-02-28	Open to Recruitment	Closed to Recruitment of Participants	Applicable only for Completed/Terminated trials	Applicable only for Completed/Terminated trials
CTRI/2019/08/020910	Prospectively	2019-08-26	2020-11-11	5	8	0	68	2019-08-29	2019-06-17	2019-08-29	2025-04-29	Open to Recruitment	Open to Recruitment	Applicable only for Completed/Terminated trials	Applicable only for Completed/Terminated trials
CTRI/2018/06/014392	Prospectively	2018-06-04	2021-03-25	7	0	0	84	2018-06-15	2018-02-01	2018-06-15	2025-06-15	Open to Recruitment	Open to Recruitment	Applicable only for Completed/Terminated trials	Applicable only for Completed/Terminated trials
CTRI/2018/02/012063	Prospectively	2018-02-21	2020-09-24	6	9	0	81	2018-09-20	2017-01-25	2018-09-20	2025-06-20	Closed to Recruitment of Participants	Closed to Recruitment of Participants	Applicable only for Completed/Terminated trials	Applicable only for Completed/Terminated trials
CTRI/2018/05/014028	Prospectively	2018-05-21	2020-03-02	7	0	0	84	2018-06-20	2018-04-03	2018-06-20	2025-06-20	Open to Recruitment	Closed to Recruitment of Participants	Applicable only for Completed/Terminated trials	Applicable only for Completed/Terminated trials
CTRI/2019/07/020048	Prospectively	2019-07-05	2019-07-03	6	1	21	74	2019-09-01	2019-06-03	2019-09-01	2025-11-01	Open to Recruitment	Not Yet Recruiting	Applicable only for Completed/Terminated trials	Applicable only for Completed/Terminated trials
CTRI/2020/09/028041	Prospectively	2020-09-24	2022-01-19	5	0	0	60	2020-11-09	2020-07-31	2020-11-09	2025-11-09	Open to Recruitment	Open to Recruitment	Applicable only for Completed/Terminated trials	Applicable only for Completed/Terminated trials
CTRI/2020/06/025708	Prospectively	2020-06-08	2021-12-20	5	0	0	60	2021-01-01	2020-09-01	2021-01-01	2026-01-01	Open to Recruitment	Open to Recruitment	Applicable only for Completed/Terminated trials	Applicable only for Completed/Terminated trials
CTRI/2020/08/027334	Prospectively	2020-08-24	2020-07-30	5	0	0	60	2021-01-02	2020-01-21	2021-01-02	2026-01-02	Open to Recruitment	Not Yet Recruiting	Applicable only for Completed/Terminated trials	Applicable only for Completed/Terminated trials
CTRI/2020/11/029081	Prospectively	2020-11-12	2021-09-01	5	0	0	60	2021-01-08	2020-11-30	2021-01-08	2026-01-08	Open to Recruitment	Open to Recruitment	Applicable only for Completed/Terminated trials	Applicable only for Completed/Terminated trials
CTRI/2017/11/010561	Prospectively	2017-11-20	2021-03-16	8	0	0	96	2018-04-02	2017-06-05	2018-04-02	2026-04-02	Closed to Recruitment of Participants	Closed to Recruitment of Participants	Applicable only for Completed/Terminated trials	Applicable only for Completed/Terminated trials
CTRI/2017/12/010783	Prospectively	2017-12-06	2021-07-14	8	0	0	96	2018-04-06	2017-10-06	2018-04-06	2026-04-06	Closed to Recruitment of Participants	Closed to Recruitment of Participants	Applicable only for Completed/Terminated trials	Applicable only for Completed/Terminated trials
CTRI/2019/07/020149	Prospectively	2019-07-10	2020-08-22	6	7	7	80	2019-08-09	2018-12-28	2019-08-09	2026-04-09	Closed to Recruitment of Participants	Closed to Recruitment of Participants	Applicable only for Completed/Terminated trials	Applicable only for Completed/Terminated trials
CTRI/2020/12/029700	Prospectively	2020-12-10	2022-01-05	5	4	4	65	2021-04-12	2020-06-30	2021-04-12	2026-09-12	Open to Recruitment	Open to Recruitment	Applicable only for Completed/Terminated trials	Applicable only for Completed/Terminated trials
CTRI/2020/09/027668	Prospectively	2020-09-08	2021-12-16	6	0	0	72	2020-09-12	2020-07-13	2020-09-12	2026-09-12	Open to Recruitment	Open to Recruitment	Applicable only for Completed/Terminated trials	Applicable only for Completed/Terminated trials
CTRI/2020/09/027887	Prospectively	2020-09-18	2021-04-06	6	0	0	72	2020-09-25	2020-06-08	2020-09-25	2026-09-25	Open to Recruitment	Open to Recruitment	Applicable only for Completed/Terminated trials	Applicable only for Completed/Terminated trials
CTRI/2019/09/021458	Prospectively	2019-09-30	2020-11-18	7	0	0	84	2019-10-04	2019-07-08	2019-10-04	2026-10-04	Closed to Recruitment of Participants	Closed to Recruitment of Participants	Applicable only for Completed/Terminated trials	Applicable only for Completed/Terminated trials
CTRI/2017/09/009906	Prospectively	2017-09-25	2018-03-23	9	0	0	108	2017-10-16	2017-03-01	2017-10-16	2026-10-16	Open to Recruitment	Open to Recruitment	Applicable only for Completed/Terminated trials	Applicable only for Completed/Terminated trials
CTRI/2020/09/027939	Prospectively	2020-09-21	2021-04-29	6	0	0	72	2020-10-31	2020-04-30	2020-10-31	2026-10-31	Open to Recruitment	Not Yet Recruiting	Applicable only for Completed/Terminated trials	Applicable only for Completed/Terminated trials
CTRI/2016/11/007469	Prospectively	2016-11-16	2021-12-27	10	0	0	120	2016-12-15	2015-10-08	2016-12-15	2026-12-15	Open to Recruitment	Open to Recruitment	Applicable only for Completed/Terminated trials	Applicable only for Completed/Terminated trials
CTRI/2020/11/029082	Prospectively	2020-11-12	2021-09-09	6	0	0	72	2021-01-08	2020-11-30	2021-01-08	2027-01-08	Open to Recruitment	Open to Recruitment	Applicable only for Completed/Terminated trials	Applicable only for Completed/Terminated trials
CTRI/2020/06/025987	Prospectively	2020-06-19	2020-10-05	7	0	0	84	2020-06-30	2020-04-06	2020-06-30	2027-06-30	Open to Recruitment	Open to Recruitment	Applicable only for Completed/Terminated trials	Applicable only for Completed/Terminated trials
CTRI/2017/09/009708	Prospectively	2017-09-11	2021-08-13	9	7	0	115	2017-12-15	2017-02-23	2017-12-15	2027-07-15	Open to Recruitment	Closed to Recruitment of Participants	Applicable only for Completed/Terminated trials	Applicable only for Completed/Terminated trials
CTRI/2018/10/016102	Prospectively	2018-10-22	2021-05-07	9	0	0	108	2018-11-01	2017-03-01	2018-11-01	2027-11-01	Open to Recruitment	Open to Recruitment	Applicable only for Completed/Terminated trials	Applicable only for Completed/Terminated trials
CTRI/2017/10/010017	Prospectively	2017-10-06	2019-11-21	10	0	0	120	2017-11-15	2017-07-12	2017-11-15	2027-11-15	Closed to Recruitment of Participants	Closed to Recruitment of Participants	Applicable only for Completed/Terminated trials	Applicable only for Completed/Terminated trials
CTRI/2017/08/009477	Prospectively	2017-08-23	2021-08-12	12	6	0	150	2017-12-10	2017-03-17	2017-12-10	2030-06-10	Open to Recruitment	Open to Recruitment	Applicable only for Completed/Terminated trials	Applicable only for Completed/Terminated trials
CTRI/2017/04/008363	Prospectively	2017-04-18	2021-09-08	18	2	28	219	2017-05-15	2014-08-12	2017-05-15	2035-08-15	Closed to Recruitment of Participants	Closed to Recruitment of Participants	Applicable only for Completed/Terminated trials	Applicable only for Completed/Terminated trials
CTRI/2019/02/017732	Prospectively	2019-02-20	2021-09-20	18	0	0	216	2019-02-25	2019-01-18	2019-02-25	2037-02-25	Open to Recruitment	Open to Recruitment	Applicable only for Completed/Terminated trials	Applicable only for Completed/Terminated trials
CTRI/2020/08/027077	Prospectively	2020-08-10	2021-02-16	21	4	1	257	2020-11-01	2020-05-27	2020-11-01	2042-04-01	Closed to Recruitment of Participants	Closed to Recruitment of Participants	Applicable only for Completed/Terminated trials	Applicable only for Completed/Terminated trials
