# Supplementary material for: Representation from India in multinational, interventional, phase 2 or 3 trials registered in Clinical Trials Registry-India: A cross-sectional study
Source: PLoS One. 2023 Sep 20;18(9):e0284434. doi: 10.1371/journal.pone.0284434 (PMC10511072; doi:10.1371/journal.pone.0284434)
Supplement: S10 File — (XLS) [file pone.0284434.s010.xls]

## Sheet: Legend
S10 File. A sensititivy analysis for the 60% cut off for over-recruitment from India
	Sheet name	Description
1	1_The original data of this table_from S7 file	S10.1 Data from the sheet ‘S7.4 Change in enrollment’ of the S7 file. There are 4 non-sensical entries in Fraction of ‘actual enrollment from India’ (Column G), which are highlighted in yellow. Data are sorted in decreasing order of Column G.
2	2_Planned recruitment from India	S10.2 The three fields related to planned recruitment from India, ie ‘Planned Total Sample Size’, 'Planned Sample Size from India’ and 'Fraction of ‘planned enrollment from India’’ were extracted, and sorted in decreasing order of 'Fraction of ‘planned enrollment from India’’. A sensitivity analysis (60 +/- 5% and 60 +/- 10%) was conducted on the figure of 60% planned enrollment from India.
3	3_Actual recruitment from India_for 62 cases	S10.3 A similar analysis to that in the previous sheet was conducted for Actual recruitment from India, considering all 62 trials.
4	4_Actual recruitment from India_for 58 cases	S10.4 A similar analysis to that in the previous sheet was conducted for Actual recruitment from India, but after removing 4 cases where the Fraction of ‘actual enrollment from India’ was non-sensical, and considering only 58 cases.

## Sheet: 1_The original data of this table_from S7 file
CTRI_Number	Planned Total Sample Size	Planned Sample Size from India	Fraction of ‘planned enrollment from India’	Final enrollment numbers achieved (Total)	Final enrollment numbers achieved (India)	Fraction of ‘actual enrollment from India’	Ratio of ‘Fraction of Actual’ to ‘Fraction of Planned’ enrollment from India
CTRI/2018/01/011307	11000	329	2.99091	329	11016	3348.33	1119.5
CTRI/2017/12/010935	250	50	20	16	257	1606.25	80.3125
CTRI/2020/06/026192	100	60	60	106	106	100	1.66667
CTRI/2018/05/013650	704	124	17.6136	19	19	100	5.67742
CTRI/2014/09/004965	806	140	17.3697	104	104	100	5.75714
CTRI/2018/02/011794	420	50	11.9048	20	20	100	8.4
CTRI/2017/11/010555	1035	880	85.0242	1039	986	94.8989	1.11614
CTRI/2020/02/023099	120	100	83.3333	138	111	80.4348	0.965217
CTRI/2017/09/009699	216	150	69.4444	216	130	60.1852	0.866667
CTRI/2017/05/008638	360	200	55.5556	370	202	54.5946	0.982703
CTRI/2016/09/007269	150	70	46.6667	160	70	43.75	0.9375
CTRI/2017/03/008052	310	120	38.7097	310	129	41.6129	1.075
CTRI/2016/05/006970	11920	4180	35.0671	11976	4829	40.3223	1.14986
CTRI/2020/08/027248	100	60	60	100	37	37	0.616667
CTRI/2015/12/006437	357	105	29.4118	247	68	27.5304	0.936032
CTRI/2014/01/004289	218	66	30.2752	323	80	24.7678	0.818088
CTRI/2014/07/004726	120	45	37.5	129	31	24.031	0.640827
CTRI/2016/05/006969	30000	7100	23.6667	29645	7098	23.9433	1.01169
CTRI/2016/07/007068	600	130	21.6667	615	112	18.2114	0.840525
CTRI/2017/08/009450	670	120	17.9104	670	120	17.9104	1
CTRI/2015/07/005984	3200	250	7.8125	1754	259	14.7662	1.89008
CTRI/2019/06/019637	472	70	14.8305	705	103	14.6099	0.985127
CTRI/2016/08/007216	416	50	12.0192	407	52	12.7764	1.063
CTRI/2014/07/004764	840	100	11.9048	859	101	11.7579	0.98766
CTRI/2014/01/004285	676	67	9.91124	881	95	10.7832	1.08798
CTRI/2016/05/006917	1196	130	10.8696	1104	117	10.5978	0.975
CTRI/2013/09/003995	800	120	15	816	86	10.5392	0.702614
CTRI/2014/02/004395	470	60	12.766	282	29	10.2837	0.805556
CTRI/2015/02/005545	358	40	11.1732	39	4	10.2564	0.917949
CTRI/2016/06/007031	999	100	10.01	1108	107	9.65704	0.964738
CTRI/2015/01/005458	280	20	7.14286	301	28	9.30233	1.30233
CTRI/2020/06/026022	984	120	12.1951	431	40	9.28074	0.761021
CTRI/2017/01/007650	528	80	15.1515	553	51	9.22242	0.60868
CTRI/2014/06/004700	128	20	15.625	68	6	8.82353	0.564706
CTRI/2017/03/007985	750	150	20	834	68	8.15348	0.407674
CTRI/2017/09/009850	550	50	9.09091	566	46	8.12721	0.893993
CTRI/2017/07/008990	303	50	16.5017	398	31	7.78894	0.47201
CTRI/2014/05/004626	1200	250	20.8333	1231	95	7.7173	0.370431
CTRI/2014/09/005033	1047	175	16.7144	1089	83	7.62167	0.455994
CTRI/2015/12/006412	2600	200	7.69231	2781	205	7.37145	0.958288
CTRI/2014/10/005123	858	110	12.8205	471	31	6.58174	0.513376
CTRI/2017/02/007841	3176	200	6.29723	3183	201	6.3148	1.00279
CTRI/2016/05/006899	500	100	20	471	26	5.52017	0.276008
CTRI/2015/02/005579	132	20	15.1515	137	7	5.10949	0.337226
CTRI/2018/08/015281	1251	120	9.59233	1392	71	5.10057	0.531735
CTRI/2020/06/026021	1070	80	7.47664	748	37	4.94652	0.661598
CTRI/2014/03/004505	7500	350	4.66667	7644	357	4.67033	1.00078
CTRI/2017/09/009591	1199	60	5.00417	1396	55	3.93983	0.787309
CTRI/2015/03/005597	7800	200	2.5641	7800	302	3.87179	1.51
CTRI/2015/07/006007	168	45	26.7857	209	8	3.82775	0.142903
CTRI/2017/11/010582	218	50	22.9358	237	8	3.37553	0.147173
CTRI/2020/12/029582	1000	50	5	1716	54	3.14685	0.629371
CTRI/2014/02/004387	18000	1800	10	18927	521	2.75268	0.275268
CTRI/2019/05/019167	1600	100	6.25	2584	66	2.55418	0.408669
CTRI/2017/12/011012	470	50	10.6383	473	7	1.47992	0.139112
CTRI/2016/08/007183	400	75	18.75	605	8	1.32231	0.0705234
CTRI/2015/05/005794	2502	40	1.59872	2725	35	1.2844	0.803394
CTRI/2015/05/005811	394	35	8.88325	394	5	1.26904	0.142857
CTRI/2014/01/004324	27500	1200	4.36364	27564	266	0.965027	0.221152
CTRI/2015/03/005609	30	4	13.3333	6	0	0	0
CTRI/2018/02/012091	576	77	13.3681	0	60
CTRI/2018/02/011983	600	60	10	0	0

## Sheet: 2_Planned recruitment from India
CTRI_Number	Planned Total Sample Size	Planned Sample Size from India	Fraction of ‘planned enrollment from India’		Our current description: 60% cut-off		Sensitivity analysis: 60% + 5%		Sensitivity analysis: 60%+ 10%
CTRI/2017/11/010555	1035	880	85.0242	Indian sponsor	Five trials (8%) had 60% or more planned recruitment from India. Four of the five (7% of 62) had a foreign sponsor, and therefore there was an unfair burden-benefit ratio on Indian recruitees.		Three trials (5%) had 65% or more planned recruitment from India. Two of the three (3% of 62) had a foreign sponsor, and therefore there was an unfair burden-benefit ratio on Indian recruitees.		Two trials (3%) had 70% or more planned recruitment from India. One of the two (2% of 62) had a foreign sponsor, and therefore there was an unfair burden-benefit ratio on Indian recruitees.
CTRI/2020/02/023099	120	100	83.3333	Foreign sponsor
CTRI/2017/09/009699	216	150	69.4444	Foreign sponsor
CTRI/2020/08/027248	100	60	60	Foreign sponsor
CTRI/2020/06/026192	100	60	60	Foreign sponsor
CTRI/2017/05/008638	360	200	55.5556
CTRI/2016/09/007269	150	70	46.6667
CTRI/2017/03/008052	310	120	38.7097				Sensitivity analysis: 60%- 5%		Sensitivity analysis: 60% - 10%
CTRI/2014/07/004726	120	45	37.5				Six trials (10%) had 55% or more planned recruitment from India. Five of the six (8% of 62) had a foreign sponsor, and therefore there was an unfair burden-benefit ratio on Indian recruitees.		Six trials (10%) had 50% or more planned recruitment from India. Five of the six (8% of 62) had a foreign sponsor, and therefore there was an unfair burden-benefit ratio on Indian recruitees.
CTRI/2016/05/006970	11920	4180	35.0671
CTRI/2014/01/004289	218	66	30.2752
CTRI/2015/12/006437	357	105	29.4118
CTRI/2015/07/006007	168	45	26.7857
CTRI/2016/05/006969	30000	7100	23.6667
CTRI/2017/11/010582	218	50	22.9358
CTRI/2016/07/007068	600	130	21.6667
CTRI/2014/05/004626	1200	250	20.8333
CTRI/2016/05/006899	500	100	20
CTRI/2017/03/007985	750	150	20
CTRI/2017/12/010935	250	50	20
CTRI/2016/08/007183	400	75	18.75
CTRI/2017/08/009450	670	120	17.9104
CTRI/2018/05/013650	704	124	17.6136
CTRI/2014/09/004965	806	140	17.3697
CTRI/2014/09/005033	1047	175	16.7144
CTRI/2017/07/008990	303	50	16.5017
CTRI/2014/06/004700	128	20	15.625
CTRI/2015/02/005579	132	20	15.1515
CTRI/2017/01/007650	528	80	15.1515
CTRI/2013/09/003995	800	120	15
CTRI/2019/06/019637	472	70	14.8305
CTRI/2018/02/012091	576	77	13.3681
CTRI/2015/03/005609	30	4	13.3333
CTRI/2014/10/005123	858	110	12.8205
CTRI/2014/02/004395	470	60	12.766
CTRI/2020/06/026022	984	120	12.1951
CTRI/2016/08/007216	416	50	12.0192
CTRI/2014/07/004764	840	100	11.9048
CTRI/2018/02/011794	420	50	11.9048
CTRI/2015/02/005545	358	40	11.1732
CTRI/2016/05/006917	1196	130	10.8696
CTRI/2017/12/011012	470	50	10.6383
CTRI/2016/06/007031	999	100	10.01
CTRI/2014/02/004387	18000	1800	10
CTRI/2018/02/011983	600	60	10
CTRI/2014/01/004285	676	67	9.91124
CTRI/2018/08/015281	1251	120	9.59233
CTRI/2017/09/009850	550	50	9.09091
CTRI/2015/05/005811	394	35	8.88325
CTRI/2015/07/005984	3200	250	7.8125
CTRI/2015/12/006412	2600	200	7.69231
CTRI/2020/06/026021	1070	80	7.47664
CTRI/2015/01/005458	280	20	7.14286
CTRI/2017/02/007841	3176	200	6.29723
CTRI/2019/05/019167	1600	100	6.25
CTRI/2017/09/009591	1199	60	5.00417
CTRI/2020/12/029582	1000	50	5
CTRI/2014/03/004505	7500	350	4.66667
CTRI/2014/01/004324	27500	1200	4.36364
CTRI/2018/01/011307	11000	329	2.99091
CTRI/2015/03/005597	7800	200	2.5641
CTRI/2015/05/005794	2502	40	1.59872

## Sheet: 3_Actual recruitment from India_for 62 cases
CTRI_Number	Final enrollment numbers achieved (Total)	Final enrollment numbers achieved (India)	Fraction of ‘actual enrollment from India’		Our current description: 60% cut-off		Sensitivity analysis: 60% + 5%		Sensitivity analysis: 60%+ 10%
CTRI/2018/01/011307	329	11016	3348.33		We identified seven cases (11%) with 60% or more (of the total) actual recruitment and two cases where the data could not be used. Of the seven, six cases (10% of 62) had foreign sponsors.		We identified six cases (10%) with 65% or more (of the total) actual recruitment and two cases where the data could not be used. Of the six, five cases (8% of 62) had foreign sponsors.		We identified six cases (10%) with 70% or more (of the total) actual recruitment and two cases where the data could not be used. Of the six, five cases (8% of 62) had foreign sponsors.
CTRI/2017/12/010935	16	257	1606.25
CTRI/2020/06/026192	106	106	100
CTRI/2018/05/013650	19	19	100
CTRI/2014/09/004965	104	104	100
CTRI/2018/02/011794	20	20	100
CTRI/2017/11/010555	1039	986	94.8989
CTRI/2020/02/023099	138	111	80.4348
CTRI/2017/09/009699	216	130	60.1852				Sensitivity analysis: 60%- 5%		Sensitivity analysis: 60% - 10%
CTRI/2017/05/008638	370	202	54.5946				We identified eight cases (13%) with 55% or more (of the total) actual recruitment and two cases where the data could not be used. Of the eight, seven cases (11% of 62) had foreign sponsors.		We identified eight cases (13%) with 50% or more (of the total) actual recruitment and two cases where the data could not be used. Of the eight, seven cases (11% of 62) had foreign sponsors.
CTRI/2016/09/007269	160	70	43.75
CTRI/2017/03/008052	310	129	41.6129
CTRI/2016/05/006970	11976	4829	40.3223
CTRI/2020/08/027248	100	37	37
CTRI/2015/12/006437	247	68	27.5304
CTRI/2014/01/004289	323	80	24.7678
CTRI/2014/07/004726	129	31	24.031
CTRI/2016/05/006969	29645	7098	23.9433
CTRI/2016/07/007068	615	112	18.2114
CTRI/2017/08/009450	670	120	17.9104
CTRI/2015/07/005984	1754	259	14.7662
CTRI/2019/06/019637	705	103	14.6099
CTRI/2016/08/007216	407	52	12.7764
CTRI/2014/07/004764	859	101	11.7579
CTRI/2014/01/004285	881	95	10.7832
CTRI/2016/05/006917	1104	117	10.5978
CTRI/2013/09/003995	816	86	10.5392
CTRI/2014/02/004395	282	29	10.2837
CTRI/2015/02/005545	39	4	10.2564
CTRI/2016/06/007031	1108	107	9.65704
CTRI/2015/01/005458	301	28	9.30233
CTRI/2020/06/026022	431	40	9.28074
CTRI/2017/01/007650	553	51	9.22242
CTRI/2014/06/004700	68	6	8.82353
CTRI/2017/03/007985	834	68	8.15348
CTRI/2017/09/009850	566	46	8.12721
CTRI/2017/07/008990	398	31	7.78894
CTRI/2014/05/004626	1231	95	7.7173
CTRI/2014/09/005033	1089	83	7.62167
CTRI/2015/12/006412	2781	205	7.37145
CTRI/2014/10/005123	471	31	6.58174
CTRI/2017/02/007841	3183	201	6.3148
CTRI/2016/05/006899	471	26	5.52017
CTRI/2015/02/005579	137	7	5.10949
CTRI/2018/08/015281	1392	71	5.10057
CTRI/2020/06/026021	748	37	4.94652
CTRI/2014/03/004505	7644	357	4.67033
CTRI/2017/09/009591	1396	55	3.93983
CTRI/2015/03/005597	7800	302	3.87179
CTRI/2015/07/006007	209	8	3.82775
CTRI/2017/11/010582	237	8	3.37553
CTRI/2020/12/029582	1716	54	3.14685
CTRI/2014/02/004387	18927	521	2.75268
CTRI/2019/05/019167	2584	66	2.55418
CTRI/2017/12/011012	473	7	1.47992
CTRI/2016/08/007183	605	8	1.32231
CTRI/2015/05/005794	2725	35	1.2844
CTRI/2015/05/005811	394	5	1.26904
CTRI/2014/01/004324	27564	266	0.965027
CTRI/2015/03/005609	6	0	0
CTRI/2018/02/012091	0	60
CTRI/2018/02/011983	0	0

## Sheet: 4_Actual recruitment from India_for 58 cases
CTRI_Number	Final enrollment numbers achieved (Total)	Final enrollment numbers achieved (India)	Fraction of ‘actual enrollment from India’		Our current description: 60% cut-off (if calculated out of 58)		Sensitivity analysis: 60% + 5%		Sensitivity analysis: 60%+ 10%
CTRI/2018/01/011307	329	11016	3348.33	Non-sensical	We identified seven cases (12%) with 60% or more (of the total) actual recruitment and four cases where the data could not be used. Of the seven, six cases (10% of 58) had foreign sponsors.		We identified six cases (10%) with 65% or more (of the total) actual recruitment and four cases where the data could not be used. Of the six, five cases (9% of 58) had foreign sponsors.		We identified six cases (10%) with 70% or more (of the total) actual recruitment and four cases where the data could not be used. Of the six, five cases (9% of 58) had foreign sponsors.
CTRI/2017/12/010935	16	257	1606.25	Non-sensical
CTRI/2020/06/026192	106	106	100
CTRI/2018/05/013650	19	19	100
CTRI/2014/09/004965	104	104	100
CTRI/2018/02/011794	20	20	100
CTRI/2017/11/010555	1039	986	94.8989
CTRI/2020/02/023099	138	111	80.4348
CTRI/2017/09/009699	216	130	60.1852				Sensitivity analysis: 60%- 5%		Sensitivity analysis: 60% - 10%
CTRI/2017/05/008638	370	202	54.5946				We identified eight cases (14%) with 55% or more (of the total) actual recruitment and four cases where the data could not be used. Of the eight, seven cases (12% of 58) had foreign sponsors. The sponsor of the new trial is Santen Pharmaceutical Co Ltd, Japan.		We identified eight cases (14%) with 50% or more (of the total) actual recruitment and four cases where the data could not be used. Of the eight, seven cases (12% of 58) had foreign sponsors.
CTRI/2016/09/007269	160	70	43.75
CTRI/2017/03/008052	310	129	41.6129
CTRI/2016/05/006970	11976	4829	40.3223
CTRI/2020/08/027248	100	37	37
CTRI/2015/12/006437	247	68	27.5304
CTRI/2014/01/004289	323	80	24.7678
CTRI/2014/07/004726	129	31	24.031
CTRI/2016/05/006969	29645	7098	23.9433
CTRI/2016/07/007068	615	112	18.2114
CTRI/2017/08/009450	670	120	17.9104
CTRI/2015/07/005984	1754	259	14.7662
CTRI/2019/06/019637	705	103	14.6099
CTRI/2016/08/007216	407	52	12.7764
CTRI/2014/07/004764	859	101	11.7579
CTRI/2014/01/004285	881	95	10.7832
CTRI/2016/05/006917	1104	117	10.5978
CTRI/2013/09/003995	816	86	10.5392
CTRI/2014/02/004395	282	29	10.2837
CTRI/2015/02/005545	39	4	10.2564
CTRI/2016/06/007031	1108	107	9.65704
CTRI/2015/01/005458	301	28	9.30233
CTRI/2020/06/026022	431	40	9.28074
CTRI/2017/01/007650	553	51	9.22242
CTRI/2014/06/004700	68	6	8.82353
CTRI/2017/03/007985	834	68	8.15348
CTRI/2017/09/009850	566	46	8.12721
CTRI/2017/07/008990	398	31	7.78894
CTRI/2014/05/004626	1231	95	7.7173
CTRI/2014/09/005033	1089	83	7.62167
CTRI/2015/12/006412	2781	205	7.37145
CTRI/2014/10/005123	471	31	6.58174
CTRI/2017/02/007841	3183	201	6.3148
CTRI/2016/05/006899	471	26	5.52017
CTRI/2015/02/005579	137	7	5.10949
CTRI/2018/08/015281	1392	71	5.10057
CTRI/2020/06/026021	748	37	4.94652
CTRI/2014/03/004505	7644	357	4.67033
CTRI/2017/09/009591	1396	55	3.93983
CTRI/2015/03/005597	7800	302	3.87179
CTRI/2015/07/006007	209	8	3.82775
CTRI/2017/11/010582	237	8	3.37553
CTRI/2020/12/029582	1716	54	3.14685
CTRI/2014/02/004387	18927	521	2.75268
CTRI/2019/05/019167	2584	66	2.55418
CTRI/2017/12/011012	473	7	1.47992
CTRI/2016/08/007183	605	8	1.32231
CTRI/2015/05/005794	2725	35	1.2844
CTRI/2015/05/005811	394	5	1.26904
CTRI/2014/01/004324	27564	266	0.965027
CTRI/2015/03/005609	6	0	0
CTRI/2018/02/012091	0	60		Non-sensical
CTRI/2018/02/011983	0	0		To be ignored
